# Supplementary material for: Integrative profiling of gene expression and chromatin accessibility elucidates specific transcriptional networks in porcine neutrophils
Source: Front Genet. 2023 May 23;14:1107462. doi: 10.3389/fgene.2023.1107462 (PMC10242145; doi:10.3389/fgene.2023.1107462)
Supplement: Supplementary file 1 [file DataSheet4.XLSX]

## Sheet: Mapping stats 
Supplementary File 4. Summary of the sequencing metrics of the ATAC-seq.
227122806 + 0 in total (QC-passed reads + QC-failed reads)
0 + 0 secondary
0 + 0 supplementary
0 + 0 duplicates
227122806 + 0 mapped (100.00% : N/A)
227122806 + 0 paired in sequencing
113561403 + 0 read1
113561403 + 0 read2
227102238 + 0 properly paired (99.99% : N/A)
227122806 + 0 with itself and mate mapped
0 + 0 singletons (0.00% : N/A)
0 + 0 with mate mapped to a different chr
0 + 0 with mate mapped to a different chr (mapQ>=5)

## Sheet: Peaks number
Supplementary File 4. ATAC-seq peaks number detected genome-wide in neutrophils
sample	exon	Intergenic	intron	promoter-TSS	TTS
NEUTROPHILS	4183	101151	36337	8583	1535

## Sheet: Consensus_broad_peaks
Supplementary File 4. Consensus ATAC-seq broad peaks in neutrophils
chr	start	end	interval_id	NEUTROPHILS_R1.mLb.clN.fc	NEUTROPHILS_R2.mLb.clN.fc	NEUTROPHILS_R1.mLb.clN.qval	NEUTROPHILS_R2.mLb.clN.qval	NEUTROPHILS_R1.mLb.clN.pval	NEUTROPHILS_R2.mLb.clN.pval	NEUTROPHILS_R1.mLb.clN.start	NEUTROPHILS_R2.mLb.clN.start	NEUTROPHILS_R1.mLb.clN.end	NEUTROPHILS_R2.mLb.clN.end	Annotation	Detailed Annotation	Distance to TSS	Nearest PromoterID	Entrez ID	Nearest Unigene	Gene Name	Gene Type
1	21807	22526	Interval_2	5.80956	5.81167	43.1725	104.511	45.7494	107.06	21911	21807	22480	22526	Intergenic	Intergenic	-1201	ENSSSCG00000027257	ENSSSCG00000027257	ENSSSCT00000023500	PSMB1	protein_coding
1	23436	24216	Interval_3	4.05812	4.90201	20.6173	69.203	23.0212	71.7112	23436	23438	24187	24216	promoter-TSS (ENSSSCG00000027257)	protein_coding-promoter-TSS (ENSSSCG00000027257)	458	ENSSSCG00000027257	ENSSSCG00000027257	ENSSSCT00000023500	PSMB1	protein_coding
1	186413	187338	Interval_5	8.28885	8.36807	70.6911	148.685	73.4648	151.407	186457	186413	187303	187338	promoter-TSS (ENSSSCG00000029697)	protein_coding-promoter-TSS (ENSSSCG00000029697)	-128	ENSSSCG00000029697	ENSSSCG00000029697	ENSSSCT00000042748	FAM120B	protein_coding
1	193792	194484	Interval_6	2.47668	2.13537	1.28595	1.99296	3.13482	3.81826	193902	193792	194392	194484	Intergenic	Intergenic	-5093	ENSSSCG00000027726	ENSSSCG00000027726	ENSSSCT00000062318	DLL1	protein_coding
1	198193	199034	Interval_7	2.83066	2.84204	2.74503	7.1748	4.75386	9.25041	198287	198193	199034	199026	promoter-TSS (ENSSSCG00000027726)	protein_coding-promoter-TSS (ENSSSCG00000027726)	-617	ENSSSCG00000027726	ENSSSCG00000027726	ENSSSCT00000062318	DLL1	protein_coding
1	200281	200890	Interval_8	2.89238	2.33581	2.5089	3.46763	4.50181	5.38559	200502	200281	200742	200890	exon (ENSSSCG00000027726, exon 3 of 12)	protein_coding-exon (ENSSSCG00000027726, exon 3 of 12)	1355	ENSSSCG00000027726	ENSSSCG00000027726	ENSSSCT00000062318	DLL1	protein_coding
1	508797	509236	Interval_11	3.82798	3.07039	5.26792	7.75974	7.39494	9.78768	508797	508921	509236	509231	Intergenic	Intergenic	31879	ENSSSCG00000004010	ENSSSCG00000004010	ENSSSCT00000037459	ERMARD	protein_coding
1	531946	533483	Interval_12	4.25631	4.14149	11.5246	18.1656	13.7621	20.3004	532050	531946	533483	533481	intron (ENSSSCG00000004010, intron 4 of 16)	protein_coding-intron (ENSSSCG00000004010, intron 5 of 17)	8181	ENSSSCG00000004010	ENSSSCG00000004010	ENSSSCT00000037459	ERMARD	protein_coding
1	540505	541424	Interval_13	7.67705	8.46392	49.1342	132.448	51.7743	135.116	540596	540505	541418	541424	promoter-TSS (ENSSSCG00000004009)	protein_coding-promoter-TSS (ENSSSCG00000004009)	-63	ENSSSCG00000004009	ENSSSCG00000004009	ENSSSCT00000004433	TCTE3	protein_coding
1	555408	557740	Interval_14	3.21745	2.73894	9.68482	8.25115	11.8449	10.3166	555585	555408	557371	557740	promoter-TSS (ENSSSCG00000030155)	protein_coding-promoter-TSS (ENSSSCG00000030155)	-504	ENSSSCG00000030155	ENSSSCG00000030155	ENSSSCT00000031463	PHF10	protein_coding
1	578014	578824	Interval_15	7.75634	8.36815	57.7764	149.436	60.4713	152.157	578014	578021	578800	578824	promoter-TSS (ENSSSCG00000004008)	protein_coding-promoter-TSS (ENSSSCG00000004008)	12	ENSSSCG00000038931	ENSSSCG00000038931	ENSSSCT00000022754	C6orf120	protein_coding
1	671590	672541	Interval_16	6.29452	4.92113	19.3722	20.5481	21.8177	22.8171	671641	671590	672541	672497	intron (ENSSSCG00000004008, intron 25 of 25)	protein_coding-intron (ENSSSCG00000004008, intron 25 of 25)	93601	ENSSSCG00000004008	ENSSSCG00000004008	ENSSSCT00000004431	WDR27	protein_coding
1	865120	865676	Interval_19	6.67273	4.42246	27.8537	34.1408	30.356	36.4626	865120	865120	865676	865626	intron (ENSSSCG00000004012, intron 4 of 20)	protein_coding-intron (ENSSSCG00000004012, intron 5 of 21)	7512	ENSSSCG00000004012	ENSSSCG00000004012	ENSSSCT00000044270	THBS2	protein_coding
1	899910	900779	Interval_20	7.06478	4.32095	24.584	30.8612	27.0394	33.1506	899932	899910	900779	900779	Intergenic	Intergenic	24204	ENSSSCG00000035661	ENSSSCG00000035661	ENSSSCT00000051384	ENSSSCG00000035661	lincRNA
1	1323881	1324387	Interval_21	3.75409	2.11952	5.07255	1.69489	7.18274	3.48252	1323881	1323932	1324387	1324293	intron (ENSSSCG00000004013, intron 1 of 12)	protein_coding-intron (ENSSSCG00000004013, intron 1 of 13)	8560	ENSSSCG00000004013	ENSSSCG00000004013	ENSSSCT00000054680	SMOC2	protein_coding
1	1495390	1496170	Interval_23	2.8656	2.23462	2.27435	3.02745	4.23778	4.93813	1495419	1495390	1496170	1495865	promoter-TSS (ENSSSCG00000004017)	protein_coding-promoter-TSS (ENSSSCG00000004017)	-252	ENSSSCG00000004017	ENSSSCG00000004017	ENSSSCT00000027970	FRMD1	protein_coding
1	1698547	1699779	Interval_25	3.58865	2.60374	4.34648	2.62565	6.45464	4.48792	1698547	1698558	1698828	1699779	promoter-TSS (ENSSSCG00000004018)	protein_coding-promoter-TSS (ENSSSCG00000004018)	-631	ENSSSCG00000004018	ENSSSCG00000004018	ENSSSCT00000039396	AFDN	protein_coding
1	2004085	2004642	Interval_28	2.59091	2.65672	1.49609	4.54016	3.40031	6.53887	2004332	2004085	2004557	2004642	exon (ENSSSCG00000037137, exon 1 of 1)	protein_coding-exon (ENSSSCG00000037137, exon 1 of 1)	1192	ENSSSCG00000037137	ENSSSCG00000037137	ENSSSCT00000054151	ENSSSCG00000037137	protein_coding
1	2007296	2007819	Interval_29	3.51081	3.52414	4.01644	10.0954	6.13198	12.2174	2007337	2007296	2007624	2007819	exon (ENSSSCG00000037137, exon 1 of 1)	protein_coding-exon (ENSSSCG00000037137, exon 1 of 1)	4386	ENSSSCG00000037137	ENSSSCG00000037137	ENSSSCT00000054151	ENSSSCG00000037137	protein_coding
1	2033876	2035447	Interval_31	4.49288	3.06491	13.514	9.63572	15.7841	11.6674	2033876	2033984	2035360	2035447	Intergenic	Intergenic	-14841	ENSSSCG00000024562	ENSSSCG00000024562	ENSSSCT00000026678	CCR6	protein_coding
1	2039471	2039954	Interval_32	2.62376	1.85945	2.54622	1.4899	4.54935	3.25044	2039471	2039523	2039844	2039954	Intergenic	Intergenic	-19892	ENSSSCG00000024562	ENSSSCG00000024562	ENSSSCT00000026678	CCR6	protein_coding
1	2040835	2041607	Interval_33	3.25418	3.65524	5.04927	16.15	7.15561	18.3003	2041006	2040835	2041367	2041607	Intergenic	Intergenic	-21400	ENSSSCG00000024562	ENSSSCG00000024562	ENSSSCT00000026678	CCR6	protein_coding
1	2057383	2058078	Interval_34	4.98598	5.25843	9.7086	21.3561	11.9584	23.5639	2057514	2057383	2058044	2058078	Intergenic	Intergenic	-16897	ENSSSCG00000034196	ENSSSCG00000034196	ENSSSCT00000038732	ENSSSCG00000034196	protein_coding
1	2066262	2067725	Interval_35	5.43709	6.17662	16.8197	56.6148	19.1632	58.9691	2066360	2066262	2067725	2067664	Intergenic	Intergenic	-7634	ENSSSCG00000034196	ENSSSCG00000034196	ENSSSCT00000038732	ENSSSCG00000034196	protein_coding
1	2081088	2082625	Interval_36	2.98624	2.81225	2.66111	3.73782	4.67743	5.69278	2081380	2081088	2082625	2081627	Intergenic	Intergenic	7229	ENSSSCG00000034196	ENSSSCG00000034196	ENSSSCT00000038732	ENSSSCG00000034196	protein_coding
1	2083861	2085325	Interval_37	3.07412	3.0074	2.98284	4.81999	5.02254	6.80442	2083887	2083861	2085309	2085325	Intergenic	Intergenic	9965	ENSSSCG00000034196	ENSSSCG00000034196	ENSSSCT00000038732	ENSSSCG00000034196	protein_coding
1	2094476	2096415	Interval_38	4.39093	4.07515	9.44461	42.0854	11.6313	44.3954	2094545	2094476	2096353	2096415	exon (ENSSSCG00000004023, exon 12 of 12)	protein_coding-exon (ENSSSCG00000004023, exon 12 of 12)	20818	ENSSSCG00000034196	ENSSSCG00000034196	ENSSSCT00000038732	ENSSSCG00000034196	protein_coding
1	2120403	2121232	Interval_39	5.7123	6.00473	74.692	163.572	77.3914	166.233	2120414	2120403	2121171	2121232	promoter-TSS (ENSSSCG00000004023)	protein_coding-promoter-TSS (ENSSSCG00000004023)	-50	ENSSSCG00000004023	ENSSSCG00000004023	ENSSSCT00000004448	FGFR1OP	protein_coding
1	2122335	2122700	Interval_40	2.64765	3.13729	11.8768	38.8945	14.2028	41.2606	2122340	2122335	2122618	2122700	Intergenic	Intergenic	-1750	ENSSSCG00000004023	ENSSSCG00000004023	ENSSSCT00000004448	FGFR1OP	protein_coding
1	2146341	2147324	Interval_41	6.94555	7.05175	58.0695	147.964	60.7516	150.685	2146408	2146341	2147298	2147324	promoter-TSS (ENSSSCG00000004024)	protein_coding-promoter-TSS (ENSSSCG00000004024)	23	ENSSSCG00000004024	ENSSSCG00000004024	ENSSSCT00000064255	ENSSSCG00000004024	protein_coding
1	2164245	2165058	Interval_42	5.62988	5.25427	12.2432	32.9395	14.5417	35.2412	2164297	2164245	2164768	2165058	TTS (ENSSSCG00000004024)	protein_coding-TTS (ENSSSCG00000004024)	17842	ENSSSCG00000004024	ENSSSCG00000004024	ENSSSCT00000064255	ENSSSCG00000004024	protein_coding
1	2174583	2176811	Interval_43	3.65718	3.42467	6.93917	27.614	9.12517	29.8308	2174694	2174583	2176214	2176811	Intergenic	Intergenic	28887	ENSSSCG00000004024	ENSSSCG00000004024	ENSSSCT00000064255	ENSSSCG00000004024	protein_coding
1	2216435	2217128	Interval_46	5.83221	5.74217	13.5311	36.5971	15.8255	38.9135	2216677	2216435	2217092	2217128	intron (ENSSSCG00000004022, intron 2 of 22)	protein_coding-intron (ENSSSCG00000004022, intron 2 of 22)	69972	ENSSSCG00000004024	ENSSSCG00000004024	ENSSSCT00000064255	ENSSSCG00000004024	protein_coding
1	2249362	2250146	Interval_48	4.26422	4.56634	7.80961	30.5533	10.044	32.857	2249395	2249362	2249976	2250146	intron (ENSSSCG00000004022, intron 2 of 22)	protein_coding-intron (ENSSSCG00000004022, intron 2 of 22)	102944	ENSSSCG00000004024	ENSSSCG00000004024	ENSSSCT00000064255	ENSSSCG00000004024	protein_coding
1	2257541	2258070	Interval_49	6.85751	7.92484	79.6246	276.966	82.4678	279.97	2257557	2257541	2258060	2258070	intron (ENSSSCG00000004022, intron 2 of 22)	protein_coding-intron (ENSSSCG00000004022, intron 2 of 22)	110996	ENSSSCG00000004024	ENSSSCG00000004024	ENSSSCT00000064255	ENSSSCG00000004024	protein_coding
1	2261455	2262294	Interval_50	3.82077	3.3623	27.9297	56.7458	30.4577	59.1989	2261458	2261455	2262161	2262294	promoter-TSS (ENSSSCG00000004022)	protein_coding-promoter-TSS (ENSSSCG00000004022)	-113178	ENSSSCG00000004022	ENSSSCG00000004022	ENSSSCT00000052370	RPS6KA2	protein_coding
1	2263915	2264726	Interval_51	2.39119	2.58793	4.93569	17.4141	7.05041	19.6124	2263928	2263915	2264726	2264356	intron (ENSSSCG00000004022, intron 3 of 22)	protein_coding-intron (ENSSSCG00000004022, intron 2 of 20)	-110732	ENSSSCG00000004022	ENSSSCG00000004022	ENSSSCT00000052370	RPS6KA2	protein_coding
1	2292080	2292678	Interval_52	5.75967	5.55489	12.9834	32.9039	15.284	35.2013	2292199	2292080	2292663	2292678	intron (ENSSSCG00000004022, intron 3 of 22)	protein_coding-intron (ENSSSCG00000004022, intron 2 of 20)	-82674	ENSSSCG00000004022	ENSSSCG00000004022	ENSSSCT00000052370	RPS6KA2	protein_coding
1	2298366	2299217	Interval_53	2.9534	4.60262	2.5191	16.6373	4.4914	18.8149	2298653	2298366	2299000	2299217	intron (ENSSSCG00000004022, intron 3 of 22)	protein_coding-intron (ENSSSCG00000004022, intron 2 of 20)	-76261	ENSSSCG00000004022	ENSSSCG00000004022	ENSSSCT00000052370	RPS6KA2	protein_coding
1	2374559	2375292	Interval_57	7.94319	8.54889	213.199	453.768	216.47	457.014	2374570	2374559	2375254	2375292	promoter-TSS (ENSSSCG00000004022)	protein_coding-promoter-TSS (ENSSSCG00000004022)	-127	ENSSSCG00000004022	ENSSSCG00000004022	ENSSSCT00000052370	RPS6KA2	protein_coding
1	2488065	2488576	Interval_58	3.49401	3.19188	3.88815	9.54387	6.01553	11.6556	2488261	2488065	2488533	2488576	intron (ENSSSCG00000004022, intron 10 of 19)	protein_coding-intron (ENSSSCG00000004022, intron 12 of 20)	-53308	ENSSSCG00000032916	ENSSSCG00000032916	ENSSSCT00000064731	MPC1	protein_coding
1	2529417	2529729	Interval_59	3.85672	4.44639	5.29478	15.5104	7.44035	17.717	2529437	2529417	2529719	2529729	Intergenic	Intergenic	-12056	ENSSSCG00000032916	ENSSSCG00000032916	ENSSSCT00000064731	MPC1	protein_coding
1	2535704	2536195	Interval_60	3.06653	3.42629	2.71231	8.87734	4.74642	10.9664	2535894	2535704	2536156	2536195	Intergenic	Intergenic	-5679	ENSSSCG00000032916	ENSSSCG00000032916	ENSSSCT00000064731	MPC1	protein_coding
1	2540984	2541896	Interval_61	7.22283	7.87057	203.704	435.118	206.845	438.248	2541024	2540984	2541889	2541896	promoter-TSS (ENSSSCG00000032916)	protein_coding-promoter-TSS (ENSSSCG00000032916)	-189	ENSSSCG00000032916	ENSSSCG00000032916	ENSSSCT00000064731	MPC1	protein_coding
1	2553627	2554217	Interval_63	4.43984	3.75692	7.28971	11.9258	9.50303	14.0518	2553668	2553627	2554039	2554217	Intergenic	Intergenic	12293	ENSSSCG00000032916	ENSSSCG00000032916	ENSSSCT00000064731	MPC1	protein_coding
1	2566471	2567360	Interval_64	4.57256	5.16772	7.95508	23.7681	10.1749	25.9836	2566567	2566471	2567202	2567360	Intergenic	Intergenic	-9813	ENSSSCG00000004020	ENSSSCG00000004020	ENSSSCT00000004445	SFT2D1	protein_coding
1	2576287	2577209	Interval_65	6.58684	7.26116	46.7621	125	49.352	127.604	2576287	2576287	2577192	2577209	promoter-TSS (ENSSSCG00000004020)	protein_coding-promoter-TSS (ENSSSCG00000004020)	19	ENSSSCG00000004020	ENSSSCG00000004020	ENSSSCT00000004445	SFT2D1	protein_coding
1	2673706	2673996	Interval_69	2.85511	2.91679	2.19865	3.61606	4.16481	5.58058	2673706	2673706	2673991	2673996	Intergenic	Intergenic	-3154	ENSSSCG00000034946	ENSSSCG00000034946	ENSSSCT00000053976	ENSSSCG00000034946	lincRNA
1	2678584	2679626	Interval_70	4.01015	3.43783	6.08492	6.00848	8.21849	8.02995	2678584	2678689	2679626	2679211	intron (ENSSSCG00000034946, intron 3 of 3)	lincRNA-intron (ENSSSCG00000034946, intron 3 of 3)	2100	ENSSSCG00000034946	ENSSSCG00000034946	ENSSSCT00000053976	ENSSSCG00000034946	lincRNA
1	2758537	2759122	Interval_71	3.61876	3.33524	4.56841	5.54445	6.65399	7.55077	2758732	2758537	2759022	2759122	Intergenic	Intergenic	24160	ENSSSCG00000036448	ENSSSCG00000036448	ENSSSCT00000047024	ENSSSCG00000036448	lincRNA
1	2881915	2882391	Interval_74	4.45911	2.59566	7.56908	2.98145	9.77427	4.86411	2881931	2881915	2882391	2882338	promoter-TSS (ENSSSCG00000004027)	protein_coding-promoter-TSS (ENSSSCG00000004027)	-11589	ENSSSCG00000034772	ENSSSCG00000034772	ENSSSCT00000051543	ssc-mir-9831	miRNA
1	2886144	2888389	Interval_75	2.49303	2.34867	1.48651	4.93311	3.36229	6.8984	2886709	2886144	2887090	2888389	intron (ENSSSCG00000004027, intron 1 of 20)	protein_coding-intron (ENSSSCG00000004027, intron 1 of 20)	-6475	ENSSSCG00000034772	ENSSSCG00000034772	ENSSSCT00000051543	ssc-mir-9831	miRNA
1	2892443	2895840	Interval_77	2.88071	2.38732	2.39585	7.18415	4.38861	9.2446	2893403	2892443	2895774	2895840	TTS (ENSSSCG00000034772)	miRNA-TTS (ENSSSCG00000034772)	400	ENSSSCG00000034772	ENSSSCG00000034772	ENSSSCT00000051543	ssc-mir-9831	miRNA
1	3614981	3616303	Interval_84	2.11343	2.15836	1.16838	1.18928	2.99916	2.90465	3614981	3615950	3616026	3616303	Intergenic	Intergenic	206431	ENSSSCG00000004028	ENSSSCG00000004028	ENSSSCT00000004454	C6orf118	protein_coding
1	3689742	3690064	Interval_89	2.67155	2.21801	2.6406	1.3447	4.67605	3.09011	3689742	3689751	3690064	3689957	Intergenic	Intergenic	280692	ENSSSCG00000004028	ENSSSCG00000004028	ENSSSCT00000004454	C6orf118	protein_coding
1	3715016	3716498	Interval_92	2.50561	2.47264	1.86471	2.17776	3.8188	4.00283	3715016	3715657	3716116	3716498	Intergenic	Intergenic	306546	ENSSSCG00000004028	ENSSSCG00000004028	ENSSSCT00000004454	C6orf118	protein_coding
1	3724888	3726685	Interval_93	2.3771	2.23731	1.6577	1.40446	3.57051	3.15646	3724888	3726101	3726685	3726599	Intergenic	Intergenic	316576	ENSSSCG00000004028	ENSSSCG00000004028	ENSSSCT00000004454	C6orf118	protein_coding
1	3731501	3733437	Interval_94	2.1323	2.104	1.20061	1.21192	3.03938	2.91215	3732195	3731501	3732523	3733437	Intergenic	Intergenic	323258	ENSSSCG00000004028	ENSSSCG00000004028	ENSSSCT00000004454	C6orf118	protein_coding
1	3753468	3754659	Interval_98	2.08014	2.16379	1.17538	1.43348	3.0054	3.18956	3753468	3753674	3753898	3754659	Intergenic	Intergenic	344853	ENSSSCG00000004028	ENSSSCG00000004028	ENSSSCT00000004454	C6orf118	protein_coding
1	3805102	3806564	Interval_105	2.17522	2.11679	1.45938	1.26136	3.34865	2.97477	3805102	3806263	3806444	3806564	Intergenic	Intergenic	396622	ENSSSCG00000004028	ENSSSCG00000004028	ENSSSCT00000004454	C6orf118	protein_coding
1	3824017	3825911	Interval_108	2.25513	2.10088	1.85643	1.49661	3.79836	3.25814	3824017	3824441	3825537	3825911	Intergenic	Intergenic	415753	ENSSSCG00000004028	ENSSSCG00000004028	ENSSSCT00000004454	C6orf118	protein_coding
1	3831594	3832482	Interval_111	2.30143	2.41455	2.07258	2.53761	4.02866	4.42965	3831642	3831594	3832482	3832153	Intergenic	Intergenic	422827	ENSSSCG00000004028	ENSSSCG00000004028	ENSSSCT00000004454	C6orf118	protein_coding
1	3847031	3847623	Interval_112	2.79264	2.25161	3.10606	1.49504	5.19234	3.24987	3847388	3847031	3847623	3847579	Intergenic	Intergenic	438116	ENSSSCG00000004028	ENSSSCG00000004028	ENSSSCT00000004454	C6orf118	protein_coding
1	3862411	3863166	Interval_114	2.20341	2.38795	1.20837	1.8467	3.03691	3.65893	3862411	3862562	3862699	3863166	Intergenic	Intergenic	453578	ENSSSCG00000004028	ENSSSCG00000004028	ENSSSCT00000004454	C6orf118	protein_coding
1	3896388	3897290	Interval_120	2.15307	2.21703	1.36231	1.41757	3.23428	3.15726	3896639	3896388	3896998	3897290	Intergenic	Intergenic	487628	ENSSSCG00000004028	ENSSSCG00000004028	ENSSSCT00000004454	C6orf118	protein_coding
1	3923516	3923906	Interval_125	2.47267	2.18172	2.50832	1.4834	4.54332	3.25296	3923619	3923516	3923906	3923742	Intergenic	Intergenic	514500	ENSSSCG00000004028	ENSSSCG00000004028	ENSSSCT00000004454	C6orf118	protein_coding
1	3934398	3935510	Interval_128	2.1603	2.11895	1.43498	1.38838	3.31519	3.13647	3934398	3934622	3935510	3934829	Intergenic	Intergenic	525743	ENSSSCG00000004028	ENSSSCG00000004028	ENSSSCT00000004454	C6orf118	protein_coding
1	3944447	3945242	Interval_132	2.39747	2.2815	2.42824	1.72117	4.43953	3.50716	3944701	3944447	3945180	3945242	Intergenic	Intergenic	535634	ENSSSCG00000004028	ENSSSCG00000004028	ENSSSCT00000004454	C6orf118	protein_coding
1	3947094	3948287	Interval_133	2.25477	2.17552	1.82476	1.42702	3.757	3.18168	3947266	3947094	3948287	3947308	Intergenic	Intergenic	538480	ENSSSCG00000004028	ENSSSCG00000004028	ENSSSCT00000004454	C6orf118	protein_coding
1	3956138	3957671	Interval_134	2.0233	2.16314	1.25742	1.43801	3.10316	3.19696	3956561	3956138	3957472	3957671	Intergenic	Intergenic	547694	ENSSSCG00000004028	ENSSSCG00000004028	ENSSSCT00000004454	C6orf118	protein_coding
1	3962462	3963191	Interval_136	2.00005	2.25911	1.07925	1.66171	2.88702	3.44628	3962687	3962462	3963144	3963191	Intergenic	Intergenic	553616	ENSSSCG00000004028	ENSSSCG00000004028	ENSSSCT00000004454	C6orf118	protein_coding
1	4005820	4007469	Interval_147	2.36162	2.22848	1.92844	1.38344	3.891	3.13007	4005874	4005820	4006563	4007469	Intergenic	Intergenic	597434	ENSSSCG00000004028	ENSSSCG00000004028	ENSSSCT00000004454	C6orf118	protein_coding
1	4011071	4012150	Interval_148	2.02155	2.32766	1.13172	2.05	2.95474	3.88278	4011171	4011071	4011579	4012150	Intergenic	Intergenic	602400	ENSSSCG00000004028	ENSSSCG00000004028	ENSSSCT00000004454	C6orf118	protein_coding
1	4017245	4019448	Interval_149	2.36513	2.22681	2.44318	2.01373	4.44223	3.83083	4017245	4017494	4017758	4019448	Intergenic	Intergenic	609136	ENSSSCG00000004028	ENSSSCG00000004028	ENSSSCT00000004454	C6orf118	protein_coding
1	4037036	4037980	Interval_151	2.46288	2.28634	2.69831	2.12432	4.70555	3.96522	4037036	4037442	4037935	4037980	Intergenic	Intergenic	628297	ENSSSCG00000004028	ENSSSCG00000004028	ENSSSCT00000004454	C6orf118	protein_coding
1	4057377	4057740	Interval_153	2.44478	2.17521	1.77696	1.23234	3.72358	2.95648	4057377	4057413	4057641	4057740	Intergenic	Intergenic	648348	ENSSSCG00000004028	ENSSSCG00000004028	ENSSSCT00000004454	C6orf118	protein_coding
1	4382428	4382931	Interval_161	3.8116	3.78022	4.8734	7.30156	7.04486	9.38039	4382428	4382441	4382931	4382927	Intergenic	Intergenic	501190	ENSSSCG00000004029	ENSSSCG00000004029	ENSSSCT00000056118	QKI	protein_coding
1	4882300	4884923	Interval_164	3.49437	3.79645	64.4931	125.585	67.1108	128.137	4882400	4882300	4884911	4884923	promoter-TSS (ENSSSCG00000004029)	protein_coding-promoter-TSS (ENSSSCG00000004029)	258	ENSSSCG00000004029	ENSSSCG00000004029	ENSSSCT00000056118	QKI	protein_coding
1	4892988	4893985	Interval_165	5.5038	6.38898	13.3406	58.571	15.6613	61.0638	4892988	4892996	4893951	4893985	Intergenic	Intergenic	-9617	ENSSSCG00000004029	ENSSSCG00000004029	ENSSSCT00000056118	QKI	protein_coding
1	5207857	5208256	Interval_175	2.67819	2.19348	2.00452	1.28015	3.97038	3.01342	5207857	5207931	5208218	5208256	intron (ENSSSCG00000038153, intron 2 of 4)	protein_coding-intron (ENSSSCG00000038153, intron 2 of 4)	257142	ENSSSCG00000038153	ENSSSCG00000038153	ENSSSCT00000057322	PACRG	protein_coding
1	5362143	5362427	Interval_183	2.44138	2.41989	1.18615	1.92097	3.02352	3.75185	5362185	5362143	5362427	5362427	intron (ENSSSCG00000038153, intron 2 of 4)	protein_coding-intron (ENSSSCG00000038153, intron 2 of 4)	102914	ENSSSCG00000038153	ENSSSCG00000038153	ENSSSCT00000057322	PACRG	protein_coding
1	5464766	5465966	Interval_188	6.44731	6.77814	115.262	144.421	118.144	147.111	5464778	5464766	5465946	5465966	promoter-TSS (ENSSSCG00000038153)	protein_coding-promoter-TSS (ENSSSCG00000038153)	-167	ENSSSCG00000038153	ENSSSCG00000038153	ENSSSCT00000057322	PACRG	protein_coding
1	5470750	5471159	Interval_189	4.0028	3.47694	5.68548	5.95708	7.89136	8.00846	5470750	5470784	5471141	5471159	Intergenic	Intergenic	-5756	ENSSSCG00000038153	ENSSSCG00000038153	ENSSSCT00000057322	PACRG	protein_coding
1	5960495	5961159	Interval_192	2.6434	3.19866	1.63972	4.92335	3.55413	6.90953	5960885	5960495	5961159	5961125	intron (ENSSSCG00000004032, intron 4 of 11)	protein_coding-intron (ENSSSCG00000004032, intron 3 of 9)	281803	ENSSSCG00000004032	ENSSSCG00000004032	ENSSSCT00000048870	PRKN	protein_coding
1	6705933	6707878	Interval_201	3.09538	2.96675	2.81013	6.65588	4.84629	8.68604	6706268	6705933	6707828	6707878	intron (ENSSSCG00000004032, intron 10 of 11)	protein_coding-intron (ENSSSCG00000004032, intron 8 of 9)	-64755	ENSSSCG00000004033	ENSSSCG00000004033	ENSSSCT00000004461	AGPAT4	protein_coding
1	6756377	6756843	Interval_203	2.85976	2.24552	2.21528	2.50609	4.18069	4.36887	6756619	6756377	6756843	6756771	Intergenic	Intergenic	-15051	ENSSSCG00000004033	ENSSSCG00000004033	ENSSSCT00000004461	AGPAT4	protein_coding
1	6758388	6759139	Interval_204	4.57507	4.52747	7.66868	20.8771	9.91153	23.0481	6758584	6758388	6759005	6759139	Intergenic	Intergenic	-12897	ENSSSCG00000004033	ENSSSCG00000004033	ENSSSCT00000004461	AGPAT4	protein_coding
1	6766151	6766762	Interval_205	7.05276	7.35916	26.8614	66.811	29.3208	69.2408	6766151	6766163	6766762	6766747	Intergenic	Intergenic	-5204	ENSSSCG00000004033	ENSSSCG00000004033	ENSSSCT00000004461	AGPAT4	protein_coding
1	6771778	6773146	Interval_206	5.51767	5.37099	42.9738	66.4066	45.5657	68.8662	6771788	6771778	6773143	6773146	exon (ENSSSCG00000004033, exon 1 of 9)	protein_coding-exon (ENSSSCG00000004033, exon 1 of 9)	801	ENSSSCG00000004033	ENSSSCG00000004033	ENSSSCT00000004461	AGPAT4	protein_coding
1	6995735	6997476	Interval_208	4.62092	4.26937	22.079	28.7347	24.5221	31.0254	6995740	6995735	6997476	6997406	intron (ENSSSCG00000004037, intron 1 of 26)	protein_coding-intron (ENSSSCG00000004037, intron 1 of 25)	53768	ENSSSCG00000004037	ENSSSCG00000004037	ENSSSCT00000027521	MAP3K4	protein_coding
1	7049258	7050053	Interval_209	5.57852	5.15452	11.813	18.7951	14.1132	20.9696	7049390	7049258	7049889	7050053	exon (ENSSSCG00000004037, exon 1 of 26)	protein_coding-exon (ENSSSCG00000004037, exon 1 of 26)	718	ENSSSCG00000004037	ENSSSCG00000004037	ENSSSCT00000027521	MAP3K4	protein_coding
1	7057102	7057788	Interval_210	4.07907	3.46877	6.07792	5.90557	8.24816	7.95078	7057194	7057102	7057788	7057659	Intergenic	Intergenic	-5006	ENSSSCG00000004038	ENSSSCG00000004038	ENSSSCT00000004466	PLG	protein_coding
1	7409768	7410450	Interval_212	4.46342	2.65931	9.12176	6.5388	11.3553	8.5544	7409833	7409768	7410450	7410214	intron (ENSSSCG00000004044, intron 19 of 47)	protein_coding-intron (ENSSSCG00000004044, intron 19 of 47)	-44685	ENSSSCG00000004041	ENSSSCG00000004041	ENSSSCT00000024677	SLC22A1	protein_coding
1	7412280	7412707	Interval_213	3.29576	2.26076	4.37042	3.48134	6.46621	5.35003	7412280	7412287	7412684	7412707	intron (ENSSSCG00000004044, intron 18 of 47)	protein_coding-intron (ENSSSCG00000004044, intron 18 of 47)	-47070	ENSSSCG00000004041	ENSSSCG00000004041	ENSSSCT00000024677	SLC22A1	protein_coding
1	7419969	7420980	Interval_214	3.32513	3.14249	3.60581	9.28437	5.70402	11.3949	7419969	7420049	7420980	7420958	exon (ENSSSCG00000004044, exon 13 of 48)	protein_coding-exon (ENSSSCG00000004044, exon 13 of 48)	52073	ENSSSCG00000004044	ENSSSCG00000004044	ENSSSCT00000004472	IGF2R	protein_coding
1	7446418	7447741	Interval_216	7.03337	4.4774	32.826	36.5442	35.353	38.7795	7446419	7446418	7447206	7447741	intron (ENSSSCG00000004044, intron 2 of 47)	protein_coding-intron (ENSSSCG00000004044, intron 2 of 47)	25468	ENSSSCG00000004044	ENSSSCG00000004044	ENSSSCT00000004472	IGF2R	protein_coding
1	7458978	7460319	Interval_217	2.94445	3.11733	3.34472	15.3116	5.3996	17.4892	7459071	7458978	7460234	7460319	intron (ENSSSCG00000004044, intron 1 of 47)	protein_coding-intron (ENSSSCG00000004044, intron 1 of 47)	12899	ENSSSCG00000004044	ENSSSCG00000004044	ENSSSCT00000004472	IGF2R	protein_coding
1	7463396	7463851	Interval_218	3.74314	2.87516	6.93663	11.9438	9.14407	14.0971	7463421	7463396	7463851	7463747	intron (ENSSSCG00000004044, intron 1 of 47)	protein_coding-intron (ENSSSCG00000004044, intron 1 of 47)	8924	ENSSSCG00000004044	ENSSSCG00000004044	ENSSSCT00000004472	IGF2R	protein_coding
1	7471503	7473110	Interval_219	6.85875	5.72398	62.7585	96.4192	65.4129	98.8628	7471511	7471503	7473051	7473110	exon (ENSSSCG00000004044, exon 1 of 48)	protein_coding-exon (ENSSSCG00000004044, exon 1 of 48)	241	ENSSSCG00000004044	ENSSSCG00000004044	ENSSSCT00000004472	IGF2R	protein_coding
1	7508092	7508778	Interval_223	3.0305	2.33135	2.58538	2.58463	4.62358	4.45586	7508152	7508092	7508542	7508778	Intergenic	Intergenic	20403	ENSSSCG00000004045	ENSSSCG00000004045	ENSSSCT00000004473	MAS1	protein_coding
1	7554264	7555544	Interval_226	4.28338	3.71142	8.77002	12.4616	11.0031	14.5902	7554271	7554264	7555544	7555501	Intergenic	Intergenic	23783	ENSSSCG00000004046	ENSSSCG00000004046	ENSSSCT00000004474	PNLDC1	protein_coding
1	7589154	7590571	Interval_227	6.22227	6.60717	193.801	412.793	197.013	415.94	7589169	7589154	7590446	7590571	promoter-TSS (ENSSSCG00000004048)	protein_coding-promoter-TSS (ENSSSCG00000004048)	-350	ENSSSCG00000004048	ENSSSCG00000004048	ENSSSCT00000004476	TCP1	protein_coding
1	7612022	7613146	Interval_228	8.11539	8.48537	151.876	286.09	154.912	289.043	7612086	7612022	7613144	7613146	promoter-TSS (ENSSSCG00000004049)	protein_coding-promoter-TSS (ENSSSCG00000004049)	326	ENSSSCG00000004049	ENSSSCG00000004049	ENSSSCT00000039899	ACAT2	protein_coding
1	7650816	7651990	Interval_229	6.75583	7.55342	136.451	313.645	139.432	316.645	7650861	7650816	7651977	7651990	promoter-TSS (ENSSSCG00000004050)	protein_coding-promoter-TSS (ENSSSCG00000004050)	-7645	ENSSSCG00000004050	ENSSSCG00000004050	ENSSSCT00000058364	WTAP	protein_coding
1	7657507	7657821	Interval_230	5.08724	5.39004	9.6227	18.4549	11.9105	20.6538	7657517	7657507	7657821	7657821	Intergenic	Intergenic	-13906	ENSSSCG00000004050	ENSSSCG00000004050	ENSSSCT00000058364	WTAP	protein_coding
1	7665481	7666301	Interval_231	5.6416	6.67748	12.1207	51.9015	14.4357	54.3336	7665524	7665481	7666223	7666301	Intergenic	Intergenic	-13461	ENSSSCG00000040317	ENSSSCG00000040317	ENSSSCT00000056447	SOD2	protein_coding
1	7679067	7681388	Interval_232	4.80878	4.57079	36.7413	80.0417	39.237	82.5163	7679126	7679067	7681344	7681388	exon (ENSSSCG00000040317, exon 2 of 4)	protein_coding-exon (ENSSSCG00000040317, exon 2 of 4)	876	ENSSSCG00000040317	ENSSSCG00000040317	ENSSSCT00000056447	SOD2	protein_coding
1	7689726	7690519	Interval_233	4.96554	7.14747	9.1448	48.1667	11.4177	50.5607	7689735	7689726	7690138	7690519	exon (ENSSSCG00000040317, exon 4 of 4)	protein_coding-exon (ENSSSCG00000040317, exon 4 of 4)	10771	ENSSSCG00000040317	ENSSSCG00000040317	ENSSSCT00000056447	SOD2	protein_coding
1	8106464	8107627	Interval_234	5.48551	4.98568	14.0071	26.9381	16.3867	29.2563	8106642	8106464	8107627	8107597	Intergenic	Intergenic	-23592	ENSSSCG00000004052	ENSSSCG00000004052	ENSSSCT00000004480	FNDC1	protein_coding
1	8135896	8136360	Interval_236	2.96961	3.40663	2.50791	6.61061	4.50488	8.61625	8135898	8135896	8136190	8136360	Intergenic	Intergenic	42447	ENSSSCG00000035342	ENSSSCG00000035342	ENSSSCT00000059927	ENSSSCG00000035342	lincRNA
1	8151350	8151786	Interval_238	3.99884	4.33456	5.81154	15.8455	7.98292	17.998	8151372	8151350	8151661	8151786	Intergenic	Intergenic	27007	ENSSSCG00000035342	ENSSSCG00000035342	ENSSSCT00000059927	ENSSSCG00000035342	lincRNA
1	8160918	8161741	Interval_239	5.13511	4.72038	27.8433	58.3207	30.352	60.7084	8161032	8160918	8161614	8161741	Intergenic	Intergenic	17245	ENSSSCG00000035342	ENSSSCG00000035342	ENSSSCT00000059927	ENSSSCG00000035342	lincRNA
1	8166203	8168141	Interval_241	4.4195	3.98004	32.1581	63.7392	34.5788	66.1069	8166461	8166203	8168024	8168141	Intergenic	Intergenic	11403	ENSSSCG00000035342	ENSSSCG00000035342	ENSSSCT00000059927	ENSSSCG00000035342	lincRNA
1	8177722	8178439	Interval_242	3.45566	4.85797	3.92447	17.6152	6.00885	19.7946	8178074	8177722	8178368	8178439	exon (ENSSSCG00000035342, exon 1 of 4)	lincRNA-exon (ENSSSCG00000035342, exon 1 of 4)	494	ENSSSCG00000035342	ENSSSCG00000035342	ENSSSCT00000059927	ENSSSCG00000035342	lincRNA
1	8194067	8196428	Interval_245	3.05175	3.11059	6.11215	22.4817	8.29884	24.7309	8194191	8194067	8196333	8196428	Intergenic	Intergenic	-12836	ENSSSCG00000004053	ENSSSCG00000004053	ENSSSCT00000004481	TAGAP	protein_coding
1	8198400	8198869	Interval_246	3.01479	3.51459	5.57408	28.5285	7.75628	30.8476	8198428	8198400	8198856	8198869	Intergenic	Intergenic	-9449	ENSSSCG00000004053	ENSSSCG00000004053	ENSSSCT00000004481	TAGAP	protein_coding
1	8208882	8209577	Interval_247	3.80318	3.9673	37.9105	75.731	40.4492	78.1857	8208882	8208895	8209506	8209577	exon (ENSSSCG00000004053, exon 1 of 10)	protein_coding-exon (ENSSSCG00000004053, exon 1 of 10)	1146	ENSSSCG00000004053	ENSSSCG00000004053	ENSSSCT00000004481	TAGAP	protein_coding
1	8211399	8212336	Interval_248	4.36558	4.18727	58.7815	97.2841	61.3964	99.8271	8211489	8211399	8212336	8212314	intron (ENSSSCG00000004053, intron 4 of 9)	protein_coding-intron (ENSSSCG00000004053, intron 4 of 9)	3784	ENSSSCG00000004053	ENSSSCG00000004053	ENSSSCT00000004481	TAGAP	protein_coding
1	8221532	8222565	Interval_251	2.41726	2.33828	2.49847	4.21386	4.52097	6.16552	8221532	8221548	8222565	8222524	Intergenic	Intergenic	13965	ENSSSCG00000004053	ENSSSCG00000004053	ENSSSCT00000004481	TAGAP	protein_coding
1	8243534	8244453	Interval_252	9.57379	10.2143	111.619	225.594	114.523	228.47	8243542	8243534	8244411	8244453	exon (ENSSSCG00000004055, exon 2 of 9)	protein_coding-exon (ENSSSCG00000004055, exon 2 of 9)	-2892	ENSSSCG00000004055	ENSSSCG00000004055	ENSSSCT00000060453	RSPH3	protein_coding
1	8267282	8267641	Interval_253	2.63882	3.04547	1.61948	4.18315	3.53593	6.16174	8267325	8267282	8267641	8267570	Intergenic	Intergenic	20576	ENSSSCG00000004055	ENSSSCG00000004055	ENSSSCT00000060453	RSPH3	protein_coding
1	8348027	8349024	Interval_256	6.99475	8.05698	107.374	246.368	110.198	249.216	8348094	8348027	8349024	8349024	Intergenic	Intergenic	-54829	ENSSSCG00000004058	ENSSSCG00000004058	ENSSSCT00000004487	EZR	protein_coding
1	8362537	8363459	Interval_257	6.05989	5.85714	58.8688	132.129	61.5329	134.719	8362539	8362537	8363434	8363459	Intergenic	Intergenic	-40357	ENSSSCG00000004058	ENSSSCG00000004058	ENSSSCT00000004487	EZR	protein_coding
1	8365438	8366214	Interval_258	2.22107	2.45851	4.65047	15.1201	6.7139	17.333	8365481	8365438	8365777	8366214	Intergenic	Intergenic	-37529	ENSSSCG00000004058	ENSSSCG00000004058	ENSSSCT00000004487	EZR	protein_coding
1	8370533	8371880	Interval_259	2.63721	2.961	1.67802	8.40686	3.59461	10.4712	8370789	8370533	8371056	8371880	Intergenic	Intergenic	-32148	ENSSSCG00000004058	ENSSSCG00000004058	ENSSSCT00000004487	EZR	protein_coding
1	8375660	8376391	Interval_260	6.14359	4.83787	18.3187	19.162	20.662	21.307	8375660	8375693	8376259	8376391	Intergenic	Intergenic	-27329	ENSSSCG00000004058	ENSSSCG00000004058	ENSSSCT00000004487	EZR	protein_coding
1	8403128	8404517	Interval_262	4.77551	5.16464	35.3595	77.7149	37.9075	80.2353	8403128	8403130	8404489	8404517	intron (ENSSSCG00000004058, intron 1 of 13)	protein_coding-intron (ENSSSCG00000004058, intron 1 of 13)	468	ENSSSCG00000004058	ENSSSCG00000004058	ENSSSCT00000004487	EZR	protein_coding
1	8417237	8417628	Interval_263	3.62144	3.07336	4.40266	5.58612	6.52317	7.60724	8417325	8417237	8417628	8417621	intron (ENSSSCG00000004058, intron 2 of 13)	protein_coding-intron (ENSSSCG00000004058, intron 2 of 13)	14078	ENSSSCG00000004058	ENSSSCG00000004058	ENSSSCT00000004487	EZR	protein_coding
1	8446927	8447582	Interval_265	4.11769	3.13833	12.3036	17.15	14.571	19.2998	8446962	8446927	8447582	8447555	intron (ENSSSCG00000004058, intron 8 of 13)	protein_coding-intron (ENSSSCG00000004058, intron 8 of 13)	43900	ENSSSCG00000004058	ENSSSCG00000004058	ENSSSCT00000004487	EZR	protein_coding
1	8450307	8450679	Interval_266	2.03765	1.85015	1.57012	2.76283	3.47993	4.644	8450336	8450307	8450617	8450679	intron (ENSSSCG00000004058, intron 12 of 13)	protein_coding-intron (ENSSSCG00000004058, intron 12 of 13)	47138	ENSSSCG00000004058	ENSSSCG00000004058	ENSSSCT00000004487	EZR	protein_coding
1	8454001	8454769	Interval_267	3.52733	2.60364	7.40022	8.14041	9.58743	10.1737	8454067	8454001	8454769	8454725	intron (ENSSSCG00000004057, intron 13 of 13)	protein_coding-intron (ENSSSCG00000004057, intron 13 of 13)	51030	ENSSSCG00000004058	ENSSSCG00000004058	ENSSSCT00000004487	EZR	protein_coding
1	8476302	8477319	Interval_268	2.43051	2.60322	1.16466	5.33073	2.99674	7.33969	8476576	8476302	8477319	8476679	intron (ENSSSCG00000004057, intron 7 of 13)	protein_coding-intron (ENSSSCG00000004057, intron 7 of 13)	59570	ENSSSCG00000004057	ENSSSCG00000004057	ENSSSCT00000004486	SYTL3	protein_coding
1	8478313	8479019	Interval_269	4.40902	4.58876	7.14574	24.2251	9.34987	26.4451	8478483	8478313	8478932	8479019	intron (ENSSSCG00000004057, intron 7 of 13)	protein_coding-intron (ENSSSCG00000004057, intron 7 of 13)	57715	ENSSSCG00000004057	ENSSSCG00000004057	ENSSSCT00000004486	SYTL3	protein_coding
1	8490170	8491769	Interval_270	2.6651	3.30652	1.67654	7.80439	3.60329	9.86161	8490408	8490170	8491769	8490757	intron (ENSSSCG00000004057, intron 4 of 13)	protein_coding-intron (ENSSSCG00000004057, intron 4 of 13)	45411	ENSSSCG00000004057	ENSSSCG00000004057	ENSSSCT00000004486	SYTL3	protein_coding
1	8495799	8496440	Interval_271	3.99595	3.47183	5.76008	9.65718	7.92436	11.6755	8495954	8495799	8496305	8496440	intron (ENSSSCG00000004057, intron 3 of 13)	protein_coding-intron (ENSSSCG00000004057, intron 3 of 13)	40261	ENSSSCG00000004057	ENSSSCG00000004057	ENSSSCT00000004486	SYTL3	protein_coding
1	8509914	8510309	Interval_272	3.67776	2.97462	4.92208	6.46495	7.02573	8.49722	8509914	8509914	8510176	8510309	intron (ENSSSCG00000004057, intron 3 of 13)	protein_coding-intron (ENSSSCG00000004057, intron 3 of 13)	26269	ENSSSCG00000004057	ENSSSCG00000004057	ENSSSCT00000004486	SYTL3	protein_coding
1	8513193	8513745	Interval_273	3.26376	2.73788	5.65889	8.15617	7.83484	10.2119	8513193	8513298	8513624	8513745	intron (ENSSSCG00000004057, intron 3 of 13)	protein_coding-intron (ENSSSCG00000004057, intron 3 of 13)	22912	ENSSSCG00000004057	ENSSSCG00000004057	ENSSSCT00000004486	SYTL3	protein_coding
1	8515120	8515657	Interval_274	5.03064	4.32603	17.1003	28.0233	19.4976	30.294	8515275	8515120	8515640	8515657	intron (ENSSSCG00000004057, intron 3 of 13)	protein_coding-intron (ENSSSCG00000004057, intron 3 of 13)	20992	ENSSSCG00000004057	ENSSSCG00000004057	ENSSSCT00000004486	SYTL3	protein_coding
1	8519393	8520093	Interval_275	2.55642	2.29051	2.89601	4.77105	4.9455	6.77694	8519630	8519393	8520093	8520081	intron (ENSSSCG00000004057, intron 2 of 13)	protein_coding-intron (ENSSSCG00000004057, intron 2 of 13)	16638	ENSSSCG00000004057	ENSSSCG00000004057	ENSSSCT00000004486	SYTL3	protein_coding
1	8522207	8522734	Interval_276	4.31667	2.96686	8.8896	7.59808	11.1538	9.66735	8522269	8522207	8522734	8522721	intron (ENSSSCG00000004057, intron 2 of 13)	protein_coding-intron (ENSSSCG00000004057, intron 2 of 13)	13910	ENSSSCG00000004057	ENSSSCG00000004057	ENSSSCT00000004486	SYTL3	protein_coding
1	8531232	8532391	Interval_277	4.40694	3.57069	13.0091	14.5657	15.2686	16.6825	8531439	8531232	8532346	8532391	intron (ENSSSCG00000004057, intron 2 of 13)	protein_coding-intron (ENSSSCG00000004057, intron 2 of 13)	4569	ENSSSCG00000004057	ENSSSCG00000004057	ENSSSCT00000004486	SYTL3	protein_coding
1	8538827	8539162	Interval_278	2.60642	2.75643	3.10251	7.4509	5.15898	9.51112	8538891	8538827	8539133	8539162	Intergenic	Intergenic	-2614	ENSSSCG00000004057	ENSSSCG00000004057	ENSSSCT00000004486	SYTL3	protein_coding
1	8543652	8544342	Interval_279	3.04726	2.58182	8.85845	9.3776	11.1091	11.4865	8543652	8543669	8544342	8544285	Intergenic	Intergenic	-7616	ENSSSCG00000004057	ENSSSCG00000004057	ENSSSCT00000004486	SYTL3	protein_coding
1	8546348	8546870	Interval_280	4.98367	5.79449	26.3885	58.5672	28.8763	61.0346	8546348	8546378	8546838	8546870	Intergenic	Intergenic	-9136	ENSSSCG00000033107	ENSSSCG00000033107	ENSSSCT00000054081	DYNLT1	protein_coding
1	8554607	8556603	Interval_281	8.10878	6.41574	149.214	212.953	152.241	215.65	8555764	8554607	8556561	8556603	promoter-TSS (ENSSSCG00000033107)	protein_coding-promoter-TSS (ENSSSCG00000033107)	-140	ENSSSCG00000033107	ENSSSCG00000033107	ENSSSCT00000054081	DYNLT1	protein_coding
1	8609748	8610327	Interval_282	5.74244	6.51781	27.6821	62.9046	30.128	65.3967	8609748	8609778	8610318	8610327	intron (ENSSSCG00000024876, intron 3 of 18)	protein_coding-intron (ENSSSCG00000024876, intron 3 of 18)	25691	ENSSSCG00000024876	ENSSSCG00000024876	ENSSSCT00000026720	TMEM181	protein_coding
1	8635568	8636167	Interval_283	2.95335	3.2636	2.49179	5.26672	4.47792	7.25068	8635650	8635568	8636167	8636067	promoter-TSS (ENSSSCG00000024876)	protein_coding-promoter-TSS (ENSSSCG00000024876)	-139	ENSSSCG00000024876	ENSSSCG00000024876	ENSSSCT00000026720	TMEM181	protein_coding
1	8788884	8789717	Interval_285	4.44666	3.52191	8.36805	8.56437	10.5921	10.6295	8788941	8788884	8789606	8789717	intron (ENSSSCG00000031776, intron 1 of 15)	protein_coding-intron (ENSSSCG00000031776, intron 1 of 15)	23806	ENSSSCG00000035802	ENSSSCG00000035802	ENSSSCT00000045179	ENSSSCG00000035802	protein_coding
1	8791871	8792257	Interval_286	3.56152	2.77966	4.39326	3.96881	6.48215	5.92067	8791871	8791991	8792257	8792217	intron (ENSSSCG00000031776, intron 1 of 15)	protein_coding-intron (ENSSSCG00000031776, intron 1 of 15)	26569	ENSSSCG00000035802	ENSSSCG00000035802	ENSSSCT00000045179	ENSSSCG00000035802	protein_coding
1	8868155	8868576	Interval_287	5.91898	6.08826	13.4535	21.0125	15.7773	23.2508	8868212	8868155	8868576	8868564	Intergenic	Intergenic	-45238	ENSSSCG00000031776	ENSSSCG00000031776	ENSSSCT00000050178	TULP4	protein_coding
1	8890475	8892256	Interval_288	4.95402	4.40929	22.4387	35.2269	24.8284	37.4405	8890486	8890475	8892173	8892256	Intergenic	Intergenic	43623	ENSSSCG00000024019	ENSSSCG00000024019	ENSSSCT00000032308	GTF2H5	protein_coding
1	8934725	8935792	Interval_289	8.57282	9.0198	158.932	395.271	162.026	398.415	8934757	8934725	8935723	8935792	promoter-TSS (ENSSSCG00000024019)	protein_coding-promoter-TSS (ENSSSCG00000024019)	168	ENSSSCG00000012314	ENSSSCG00000012314	ENSSSCT00000049688	SERAC1	protein_coding
1	9036821	9038017	Interval_291	3.51215	2.84261	4.04135	4.67636	6.15084	6.66112	9036865	9036821	9038015	9038017	intron (ENSSSCG00000012315, intron 15 of 27)	protein_coding-intron (ENSSSCG00000012315, intron 15 of 26)	71610	ENSSSCG00000012315	ENSSSCG00000012315	ENSSSCT00000025405	SYNJ2	protein_coding
1	9076571	9077325	Interval_293	4.41183	3.01699	7.2737	6.90683	9.48021	8.91529	9076626	9076571	9077120	9077325	intron (ENSSSCG00000012315, intron 2 of 27)	protein_coding-intron (ENSSSCG00000012315, intron 2 of 26)	32081	ENSSSCG00000012315	ENSSSCG00000012315	ENSSSCT00000025405	SYNJ2	protein_coding
1	9091847	9092953	Interval_295	3.63799	2.65089	4.44429	4.13055	6.56988	6.08484	9091847	9091849	9092079	9092953	intron (ENSSSCG00000012315, intron 1 of 27)	protein_coding-intron (ENSSSCG00000012315, intron 1 of 26)	16629	ENSSSCG00000012315	ENSSSCG00000012315	ENSSSCT00000025405	SYNJ2	protein_coding
1	9100735	9101563	Interval_296	5.2633	5.4278	13.9827	55.5395	16.3434	57.9506	9100834	9100735	9101412	9101563	intron (ENSSSCG00000012315, intron 1 of 27)	protein_coding-intron (ENSSSCG00000012315, intron 1 of 26)	7880	ENSSSCG00000012315	ENSSSCG00000012315	ENSSSCT00000025405	SYNJ2	protein_coding
1	9103252	9103662	Interval_297	3.56162	2.92961	6.44354	14.8628	8.64647	17.0138	9103297	9103252	9103648	9103662	intron (ENSSSCG00000012315, intron 1 of 27)	protein_coding-intron (ENSSSCG00000012315, intron 1 of 26)	5572	ENSSSCG00000012315	ENSSSCG00000012315	ENSSSCT00000025405	SYNJ2	protein_coding
1	9108170	9109384	Interval_298	4.88925	4.70908	14.9561	40.6436	17.2592	42.9833	9108384	9108170	9109344	9109384	intron (ENSSSCG00000012315, intron 1 of 27)	protein_coding-intron (ENSSSCG00000012315, intron 1 of 26)	252	ENSSSCG00000012315	ENSSSCG00000012315	ENSSSCT00000025405	SYNJ2	protein_coding
1	9238632	9239579	Interval_304	6.09802	5.19277	17.7532	26.7215	20.1489	28.9827	9238738	9238632	9239461	9239579	promoter-TSS (ENSSSCG00000030535)	protein_coding-promoter-TSS (ENSSSCG00000030535)	29798	ENSSSCG00000040580	ENSSSCG00000040580	ENSSSCT00000048759	ENSSSCG00000040580	protein_coding
1	9287479	9288110	Interval_308	4.13928	3.49551	6.17902	8.14948	8.35965	10.2127	9287565	9287479	9287894	9288110	Intergenic	Intergenic	78487	ENSSSCG00000040580	ENSSSCG00000040580	ENSSSCT00000048759	ENSSSCG00000040580	protein_coding
1	9406280	9406713	Interval_312	5.08924	4.07621	9.57734	10.4722	11.8585	12.612	9406330	9406280	9406713	9406632	intron (ENSSSCG00000035027, intron 3 of 9)	protein_coding-intron (ENSSSCG00000035027, intron 3 of 9)	197189	ENSSSCG00000040580	ENSSSCG00000040580	ENSSSCT00000048759	ENSSSCG00000040580	protein_coding
1	9410592	9411822	Interval_313	3.30484	2.67022	3.40343	3.09557	5.48108	5.01893	9411173	9410592	9411822	9411743	intron (ENSSSCG00000035027, intron 3 of 9)	protein_coding-intron (ENSSSCG00000035027, intron 3 of 9)	201899	ENSSSCG00000040580	ENSSSCG00000040580	ENSSSCT00000048759	ENSSSCG00000040580	protein_coding
1	9501635	9503762	Interval_317	3.69731	3.04207	13.0593	13.2896	15.2827	15.3497	9501635	9501640	9503595	9503762	intron (ENSSSCG00000035027, intron 1 of 9)	protein_coding-intron (ENSSSCG00000035027, intron 1 of 9)	116973	ENSSSCG00000035027	ENSSSCG00000035027	ENSSSCT00000045836	ZDHHC14	protein_coding
1	9505218	9505565	Interval_318	2.68094	2.72169	5.75776	9.94523	7.91467	12.0426	9505275	9505218	9505565	9505562	intron (ENSSSCG00000035027, intron 1 of 9)	protein_coding-intron (ENSSSCG00000035027, intron 1 of 9)	114280	ENSSSCG00000035027	ENSSSCG00000035027	ENSSSCT00000045836	ZDHHC14	protein_coding
1	9508528	9508934	Interval_319	3.42083	2.02863	6.73242	2.29257	8.92678	4.13442	9508528	9508574	9508907	9508934	intron (ENSSSCG00000035027, intron 1 of 9)	protein_coding-intron (ENSSSCG00000035027, intron 1 of 9)	110941	ENSSSCG00000035027	ENSSSCG00000035027	ENSSSCT00000045836	ZDHHC14	protein_coding
1	9510048	9511549	Interval_320	2.44995	2.19701	1.3376	2.4319	3.20719	4.29518	9511208	9510048	9511512	9511549	intron (ENSSSCG00000035027, intron 1 of 9)	protein_coding-intron (ENSSSCG00000035027, intron 1 of 9)	108873	ENSSSCG00000035027	ENSSSCG00000035027	ENSSSCT00000045836	ZDHHC14	protein_coding
1	9531953	9532504	Interval_323	4.44112	3.74852	7.5686	9.09611	9.74981	11.206	9532019	9531953	9532504	9532432	intron (ENSSSCG00000035027, intron 1 of 9)	protein_coding-intron (ENSSSCG00000035027, intron 1 of 9)	87443	ENSSSCG00000035027	ENSSSCG00000035027	ENSSSCT00000045836	ZDHHC14	protein_coding
1	9619422	9621898	Interval_324	3.55165	3.51207	18.7849	25.8568	21.1415	28.0908	9619422	9619443	9621898	9621891	promoter-TSS (ENSSSCG00000035027)	protein_coding-promoter-TSS (ENSSSCG00000035027)	-408	ENSSSCG00000038527	ENSSSCG00000038527	ENSSSCT00000053025	ENSSSCG00000038527	protein_coding
1	9667563	9668167	Interval_325	8.9832	8.68994	60.6812	82.7891	63.402	85.3579	9667563	9667573	9668157	9668167	promoter-TSS (ENSSSCG00000004063)	protein_coding-promoter-TSS (ENSSSCG00000004063)	-20	ENSSSCG00000004063	ENSSSCG00000004063	ENSSSCT00000004492	TMEM242	protein_coding
1	9730166	9730903	Interval_327	5.27204	4.55912	10.8115	19.7817	13.0903	21.9409	9730177	9730166	9730806	9730903	Intergenic	Intergenic	62650	ENSSSCG00000004063	ENSSSCG00000004063	ENSSSCT00000004492	TMEM242	protein_coding
1	9817219	9817754	Interval_331	5.7012	3.44188	13.2079	7.79091	15.4937	9.74007	9817234	9817219	9817635	9817754	intron (ENSSSCG00000004064, intron 12 of 19)	protein_coding-intron (ENSSSCG00000004064, intron 9 of 16)	149602	ENSSSCG00000004063	ENSSSCG00000004063	ENSSSCT00000004492	TMEM242	protein_coding
1	9978139	9978534	Interval_336	3.21142	2.83606	3.11276	4.12581	5.18281	6.04783	9978139	9978182	9978435	9978534	intron (ENSSSCG00000004064, intron 4 of 20)	protein_coding-intron (ENSSSCG00000004064, intron 4 of 19)	159120	ENSSSCG00000019015	ENSSSCG00000019015	ENSSSCT00000020610	RF00001	rRNA
1	9986716	9987588	Interval_337	3.73082	3.19538	4.72561	5.44782	6.87517	7.4484	9986716	9986783	9987573	9987588	intron (ENSSSCG00000004064, intron 4 of 20)	protein_coding-intron (ENSSSCG00000004064, intron 4 of 19)	150305	ENSSSCG00000019015	ENSSSCG00000019015	ENSSSCT00000020610	RF00001	rRNA
1	9992720	9994196	Interval_338	5.13395	5.1606	97.2826	204.631	100.135	207.422	9992741	9992720	9993980	9994196	intron (ENSSSCG00000004064, intron 4 of 20)	protein_coding-intron (ENSSSCG00000004064, intron 4 of 19)	143999	ENSSSCG00000019015	ENSSSCG00000019015	ENSSSCT00000020610	RF00001	rRNA
1	10026229	10026872	Interval_339	3.90046	5.71759	5.67695	32.0159	7.86928	34.3634	10026282	10026229	10026872	10026867	intron (ENSSSCG00000004064, intron 4 of 20)	protein_coding-intron (ENSSSCG00000004064, intron 4 of 19)	110906	ENSSSCG00000019015	ENSSSCG00000019015	ENSSSCT00000020610	RF00001	rRNA
1	10029235	10029902	Interval_340	5.23392	3.54278	10.809	12.1133	13.1205	14.2334	10029289	10029235	10029902	10029868	intron (ENSSSCG00000004064, intron 4 of 20)	protein_coding-intron (ENSSSCG00000004064, intron 4 of 19)	107888	ENSSSCG00000019015	ENSSSCG00000019015	ENSSSCT00000020610	RF00001	rRNA
1	10039559	10040057	Interval_341	5.48057	4.8239	11.502	13.7319	13.7859	15.8561	10039569	10039559	10039978	10040057	intron (ENSSSCG00000004064, intron 4 of 20)	protein_coding-intron (ENSSSCG00000004064, intron 4 of 19)	97649	ENSSSCG00000019015	ENSSSCG00000019015	ENSSSCT00000020610	RF00001	rRNA
1	10048477	10049339	Interval_342	5.14966	4.48534	10.7837	18.4687	13.0714	20.6371	10048590	10048477	10049129	10049339	intron (ENSSSCG00000004064, intron 4 of 20)	protein_coding-intron (ENSSSCG00000004064, intron 4 of 19)	88549	ENSSSCG00000019015	ENSSSCG00000019015	ENSSSCT00000020610	RF00001	rRNA
1	10176283	10177008	Interval_348	2.44102	2.22356	1.18545	1.51772	3.02265	3.28058	10176303	10176283	10176613	10177008	intron (ENSSSCG00000004064, intron 1 of 19)	protein_coding-intron (ENSSSCG00000004064, intron 1 of 19)	-39189	ENSSSCG00000019015	ENSSSCG00000019015	ENSSSCT00000020610	RF00001	rRNA
1	10211772	10212507	Interval_350	5.15323	4.5098	9.97491	17.7848	12.2594	20.0001	10211901	10211772	10212505	10212507	intron (ENSSSCG00000004064, intron 1 of 19)	protein_coding-intron (ENSSSCG00000004064, intron 1 of 19)	13744	ENSSSCG00000004064	ENSSSCG00000004064	ENSSSCT00000043067	ARID1B	protein_coding
1	10224611	10227966	Interval_351	2.76352	2.8686	12.3008	23.7594	14.609	26.0537	10225246	10224611	10227956	10227966	promoter-TSS (ENSSSCG00000004064)	protein_coding-promoter-TSS (ENSSSCG00000004064)	-405	ENSSSCG00000004064	ENSSSCG00000004064	ENSSSCT00000043067	ARID1B	protein_coding
1	10232617	10233510	Interval_352	5.27617	5.30887	22.7715	32.1726	25.1224	34.4236	10232634	10232617	10233475	10233510	Intergenic	Intergenic	-7180	ENSSSCG00000004064	ENSSSCG00000004064	ENSSSCT00000043067	ARID1B	protein_coding
1	10311032	10312284	Interval_353	5.17015	4.95083	20.7864	26.8642	23.2302	29.1751	10311068	10311032	10312284	10312282	Intergenic	Intergenic	-85774	ENSSSCG00000004064	ENSSSCG00000004064	ENSSSCT00000043067	ARID1B	protein_coding
1	10354034	10354708	Interval_354	2.43721	2.91496	1.17791	3.61383	3.01325	5.57644	10354132	10354034	10354570	10354708	Intergenic	Intergenic	-128487	ENSSSCG00000004064	ENSSSCG00000004064	ENSSSCT00000043067	ARID1B	protein_coding
1	10418747	10419254	Interval_355	5.26177	3.92368	11.6497	9.8733	13.8736	11.9291	10418747	10418755	10419085	10419254	Intergenic	Intergenic	-193117	ENSSSCG00000004064	ENSSSCG00000004064	ENSSSCT00000043067	ARID1B	protein_coding
1	10554785	10555336	Interval_357	4.57446	3.14313	7.91795	4.76266	10.1343	6.73482	10554785	10554889	10555257	10555336	Intergenic	Intergenic	-329177	ENSSSCG00000004064	ENSSSCG00000004064	ENSSSCT00000043067	ARID1B	protein_coding
1	10832317	10833212	Interval_359	5.36492	4.72462	12.2116	16.2295	14.524	18.403	10832391	10832317	10833194	10833212	Intergenic	Intergenic	-606881	ENSSSCG00000004064	ENSSSCG00000004064	ENSSSCT00000043067	ARID1B	protein_coding
1	11041339	11041807	Interval_361	2.85715	2.81249	2.14942	3.43579	4.13528	5.34327	11041527	11041339	11041792	11041807	Intergenic	Intergenic	-400360	ENSSSCG00000004069	ENSSSCG00000004069	ENSSSCT00000004498	ENSSSCG00000004069	protein_coding
1	11565740	11566655	Interval_364	6.85119	7.523	114.912	153.059	117.742	155.735	11565741	11565740	11566655	11566652	promoter-TSS (ENSSSCG00000024361)	protein_coding-promoter-TSS (ENSSSCG00000024361)	10	ENSSSCG00000024361	ENSSSCG00000024361	ENSSSCT00000031943	TFB1M	protein_coding
1	11591823	11592287	Interval_365	3.31472	3.48894	3.51921	6.27437	5.58526	8.29764	11591823	11592009	11592205	11592287	intron (ENSSSCG00000024361, intron 4 of 6)	protein_coding-intron (ENSSSCG00000024361, intron 4 of 7)	25867	ENSSSCG00000024361	ENSSSCG00000024361	ENSSSCT00000031943	TFB1M	protein_coding
1	11886380	11888014	Interval_371	3.48324	2.64287	5.79994	5.2843	7.94798	7.22714	11886380	11886514	11887833	11888014	Intergenic	Intergenic	-204044	ENSSSCG00000004065	ENSSSCG00000004065	ENSSSCT00000023199	TIAM2	protein_coding
1	11963932	11964284	Interval_373	3.48996	2.77571	3.83141	3.09365	5.96867	5.0296	11963998	11963932	11964284	11964257	intron (ENSSSCG00000004070, intron 21 of 21)	protein_coding-intron (ENSSSCG00000004070, intron 21 of 21)	182568	ENSSSCG00000004070	ENSSSCG00000004070	ENSSSCT00000065131	SCAF8	protein_coding
1	12121275	12122906	Interval_375	5.05846	5.61035	74.9231	147.12	77.6905	149.801	12121278	12121275	12122906	12122887	promoter-TSS (ENSSSCG00000004070)	protein_coding-promoter-TSS (ENSSSCG00000004070)	24585	ENSSSCG00000004070	ENSSSCG00000004070	ENSSSCT00000065131	SCAF8	protein_coding
1	12160226	12160799	Interval_377	7.68195	6.01383	38.5233	41.8928	41.0108	44.1476	12160383	12160226	12160799	12160778	Intergenic	Intergenic	-13837	ENSSSCG00000004070	ENSSSCG00000004070	ENSSSCT00000065131	SCAF8	protein_coding
1	12296901	12298702	Interval_378	4.2264	3.5444	15.2386	13.5397	17.5259	15.6374	12297162	12296901	12298602	12298702	exon (ENSSSCG00000004071, exon 1 of 13)	protein_coding-exon (ENSSSCG00000004071, exon 1 of 13)	425	ENSSSCG00000004071	ENSSSCG00000004071	ENSSSCT00000004500	ENSSSCG00000004071	protein_coding
1	12393282	12393527	Interval_379	3.45347	2.80354	4.05156	3.45253	6.12106	5.34224	12393282	12393283	12393527	12393522	intron (ENSSSCG00000004071, intron 12 of 12)	protein_coding-intron (ENSSSCG00000004071, intron 12 of 12)	96028	ENSSSCG00000004071	ENSSSCG00000004071	ENSSSCT00000004500	ENSSSCG00000004071	protein_coding
1	12423666	12424332	Interval_382	3.63147	2.96538	4.69301	6.81117	6.82711	8.79132	12423791	12423666	12424269	12424332	Intergenic	Intergenic	-104709	ENSSSCG00000004072	ENSSSCG00000004072	ENSSSCT00000056688	ENSSSCG00000004072	protein_coding
1	12425587	12426340	Interval_383	4.98845	3.97698	9.60627	13.0119	11.8797	15.1734	12425587	12425622	12426340	12426316	Intergenic	Intergenic	-102744	ENSSSCG00000004072	ENSSSCG00000004072	ENSSSCT00000056688	ENSSSCG00000004072	protein_coding
1	12438700	12440402	Interval_384	3.8651	3.85435	6.81193	23.2024	9.01049	25.4136	12438709	12438700	12440252	12440402	Intergenic	Intergenic	-89157	ENSSSCG00000004072	ENSSSCG00000004072	ENSSSCT00000056688	ENSSSCG00000004072	protein_coding
1	12449354	12449954	Interval_385	3.40036	4.52437	3.68146	15.1529	5.782	17.3332	12449435	12449354	12449921	12449954	Intergenic	Intergenic	-79054	ENSSSCG00000004072	ENSSSCG00000004072	ENSSSCT00000056688	ENSSSCG00000004072	protein_coding
1	12454878	12455533	Interval_386	3.22657	2.79583	3.21365	3.26077	5.271	5.18152	12455160	12454878	12455533	12455300	Intergenic	Intergenic	-73502	ENSSSCG00000004072	ENSSSCG00000004072	ENSSSCT00000056688	ENSSSCG00000004072	protein_coding
1	12475506	12477722	Interval_388	3.66752	4.67461	7.30893	29.9743	9.45213	32.243	12475518	12475506	12477722	12477637	Intergenic	Intergenic	-52094	ENSSSCG00000004072	ENSSSCG00000004072	ENSSSCT00000056688	ENSSSCG00000004072	protein_coding
1	12502428	12503441	Interval_390	5.83464	4.39416	13.0276	11.2806	15.3445	13.3884	12502483	12502428	12503199	12503441	Intergenic	Intergenic	-25773	ENSSSCG00000004072	ENSSSCG00000004072	ENSSSCT00000056688	ENSSSCG00000004072	protein_coding
1	12519082	12520227	Interval_393	3.07127	3.46087	5.67502	17.8059	7.80933	19.9656	12519135	12519082	12520008	12520227	Intergenic	Intergenic	-9053	ENSSSCG00000004072	ENSSSCG00000004072	ENSSSCT00000056688	ENSSSCG00000004072	protein_coding
1	12524343	12524934	Interval_394	2.73787	2.63629	7.71354	12.083	9.97224	14.2466	12524369	12524343	12524850	12524934	Intergenic	Intergenic	-4069	ENSSSCG00000004072	ENSSSCG00000004072	ENSSSCT00000056688	ENSSSCG00000004072	protein_coding
1	12527542	12528378	Interval_395	3.95909	4.89905	22.6026	50.7425	25.0349	53.184	12527542	12527569	12528344	12528378	promoter-TSS (ENSSSCG00000004072)	protein_coding-promoter-TSS (ENSSSCG00000004072)	-748	ENSSSCG00000004072	ENSSSCG00000004072	ENSSSCT00000056688	ENSSSCG00000004072	protein_coding
1	12529604	12529984	Interval_396	2.13871	2.01067	2.71388	3.57403	4.75738	5.51109	12529679	12529604	12529954	12529984	intron (ENSSSCG00000004072, intron 1 of 10)	protein_coding-intron (ENSSSCG00000004072, intron 1 of 9)	1086	ENSSSCG00000004072	ENSSSCG00000004072	ENSSSCT00000056688	ENSSSCG00000004072	protein_coding
1	12539398	12539701	Interval_397	2.66067	2.62649	1.66922	2.94151	3.59086	4.85263	12539401	12539398	12539701	12539682	intron (ENSSSCG00000004072, intron 1 of 10)	protein_coding-intron (ENSSSCG00000004072, intron 1 of 9)	10842	ENSSSCG00000004072	ENSSSCG00000004072	ENSSSCT00000056688	ENSSSCG00000004072	protein_coding
1	12554460	12556199	Interval_399	3.02278	2.29447	2.70498	1.54718	4.73235	3.32998	12554460	12555238	12556199	12555506	intron (ENSSSCG00000004072, intron 3 of 10)	protein_coding-intron (ENSSSCG00000004072, intron 3 of 9)	26622	ENSSSCG00000004072	ENSSSCG00000004072	ENSSSCT00000056688	ENSSSCG00000004072	protein_coding
1	12564142	12564912	Interval_400	3.36977	4.96523	3.79651	20.1838	5.85003	22.4215	12564142	12564166	12564755	12564912	intron (ENSSSCG00000004072, intron 5 of 9)	protein_coding-intron (ENSSSCG00000004072, intron 5 of 9)	35819	ENSSSCG00000004072	ENSSSCG00000004072	ENSSSCT00000056688	ENSSSCG00000004072	protein_coding
1	12570113	12570687	Interval_401	2.65576	2.80182	1.65432	3.23382	3.57816	5.16779	12570113	12570405	12570644	12570687	intron (ENSSSCG00000004072, intron 5 of 9)	protein_coding-intron (ENSSSCG00000004072, intron 5 of 9)	41692	ENSSSCG00000004072	ENSSSCG00000004072	ENSSSCT00000056688	ENSSSCG00000004072	protein_coding
1	12579359	12580567	Interval_402	2.8806	3.1824	2.16937	5.59227	4.17429	7.57746	12579742	12579359	12580235	12580567	intron (ENSSSCG00000004072, intron 8 of 10)	protein_coding-intron (ENSSSCG00000004072, intron 7 of 9)	51255	ENSSSCG00000004072	ENSSSCG00000004072	ENSSSCT00000056688	ENSSSCG00000004072	protein_coding
1	12601749	12602810	Interval_403	4.49311	4.35742	13.1233	18.1156	15.4382	20.3376	12601785	12601749	12602810	12602808	Intergenic	Intergenic	73572	ENSSSCG00000004072	ENSSSCG00000004072	ENSSSCT00000056688	ENSSSCG00000004072	protein_coding
1	12735828	12737724	Interval_405	2.46039	2.27644	1.73015	1.5126	3.66587	3.28231	12735828	12737350	12737469	12737724	Intergenic	Intergenic	-33784	ENSSSCG00000004074	ENSSSCG00000004074	ENSSSCT00000004503	OPRM1	protein_coding
1	12751891	12753111	Interval_409	2.37319	2.34524	1.5966	1.87442	3.51205	3.68828	12752696	12751891	12753099	12753111	Intergenic	Intergenic	-49509	ENSSSCG00000004074	ENSSSCG00000004074	ENSSSCT00000004503	OPRM1	protein_coding
1	12786268	12786974	Interval_415	2.57816	2.13891	1.87224	1.13959	3.8161	2.84485	12786651	12786268	12786974	12786704	Intergenic	Intergenic	-83629	ENSSSCG00000004074	ENSSSCG00000004074	ENSSSCT00000004503	OPRM1	protein_coding
1	12839531	12840748	Interval_420	2.52315	2.37081	1.86916	1.76712	3.81692	3.58144	12839582	12839531	12840748	12840365	Intergenic	Intergenic	-137148	ENSSSCG00000004074	ENSSSCG00000004074	ENSSSCT00000004503	OPRM1	protein_coding
1	12846285	12847208	Interval_421	2.36231	2.31123	1.33459	1.59957	3.19043	3.38795	12846285	12846519	12847208	12847104	Intergenic	Intergenic	-143755	ENSSSCG00000004074	ENSSSCG00000004074	ENSSSCT00000004503	OPRM1	protein_coding
1	12853418	12854232	Interval_422	2.50844	2.18076	2.13308	1.28565	4.13115	3.00265	12853631	12853418	12854107	12854232	Intergenic	Intergenic	-150833	ENSSSCG00000004074	ENSSSCG00000004074	ENSSSCT00000004503	OPRM1	protein_coding
1	12928670	12930202	Interval_433	2.2572	2.15195	2.01375	1.52504	3.98309	3.27659	12928670	12928748	12930202	12929883	Intergenic	Intergenic	-226444	ENSSSCG00000004074	ENSSSCG00000004074	ENSSSCT00000004503	OPRM1	protein_coding
1	12934279	12935679	Interval_434	2.53392	2.10467	3.04699	1.55931	5.10312	3.32102	12935311	12934279	12935679	12935677	Intergenic	Intergenic	-231987	ENSSSCG00000004074	ENSSSCG00000004074	ENSSSCT00000004503	OPRM1	protein_coding
1	12940187	12941205	Interval_436	2.0262	2.3438	1.09294	2.45398	2.88768	4.32567	12940187	12940618	12941109	12941205	Intergenic	Intergenic	-237704	ENSSSCG00000004074	ENSSSCG00000004074	ENSSSCT00000004503	OPRM1	protein_coding
1	12945761	12947482	Interval_437	2.05013	2.1922	1.28974	1.64	3.14639	3.43054	12945761	12947221	12947263	12947482	Intergenic	Intergenic	-243630	ENSSSCG00000004074	ENSSSCG00000004074	ENSSSCT00000004503	OPRM1	protein_coding
1	12949443	12950531	Interval_438	2.12395	2.32882	1.50879	2.12647	3.41461	3.97021	12950255	12949443	12950531	12950497	Intergenic	Intergenic	-246995	ENSSSCG00000004074	ENSSSCG00000004074	ENSSSCT00000004503	OPRM1	protein_coding
1	12957371	12958356	Interval_440	2.14775	2.06496	1.6805	1.35323	3.59849	3.08626	12957552	12957371	12958087	12958356	Intergenic	Intergenic	-254872	ENSSSCG00000004074	ENSSSCG00000004074	ENSSSCT00000004503	OPRM1	protein_coding
1	12964858	12968043	Interval_442	1.94032	2.0927	1.18323	1.5226	3.00823	3.28223	12964858	12966522	12966720	12968043	Intergenic	Intergenic	-263459	ENSSSCG00000004074	ENSSSCG00000004074	ENSSSCT00000004503	OPRM1	protein_coding
1	12971855	12972352	Interval_443	2.16606	2.37889	1.51648	2.2955	3.416	4.16552	12971855	12972067	12972352	12972283	Intergenic	Intergenic	-269112	ENSSSCG00000004074	ENSSSCG00000004074	ENSSSCT00000004503	OPRM1	protein_coding
1	12979820	12980819	Interval_444	2.09887	2.12514	1.40622	1.28669	3.2867	3.0075	12979820	12980299	12980523	12980819	Intergenic	Intergenic	-277328	ENSSSCG00000004074	ENSSSCG00000004074	ENSSSCT00000004503	OPRM1	protein_coding
1	12999034	12999510	Interval_448	2.42443	2.99591	2.36527	4.48185	4.36297	6.47763	12999156	12999034	12999462	12999510	Intergenic	Intergenic	-296280	ENSSSCG00000004074	ENSSSCG00000004074	ENSSSCT00000004503	OPRM1	protein_coding
1	13010399	13011289	Interval_450	2.33445	2.18911	1.87654	1.71057	3.82808	3.49857	13010399	13010861	13011263	13011289	Intergenic	Intergenic	-307852	ENSSSCG00000004074	ENSSSCG00000004074	ENSSSCT00000004503	OPRM1	protein_coding
1	13031789	13032247	Interval_454	2.72641	2.37425	3.38484	1.9774	5.48047	3.80193	13031814	13031789	13032113	13032247	Intergenic	Intergenic	-308230	ENSSSCG00000004075	ENSSSCG00000004075	ENSSSCT00000004504	RGS17	protein_coding
1	13036595	13037460	Interval_455	2.10592	2.05585	1.29004	1.17092	3.14321	2.86904	13036626	13036595	13037460	13037118	Intergenic	Intergenic	-303220	ENSSSCG00000004075	ENSSSCG00000004075	ENSSSCT00000004504	RGS17	protein_coding
1	13042967	13043797	Interval_456	2.17935	2.15712	1.50414	1.58891	3.3947	3.35885	13043357	13042967	13043797	13043747	Intergenic	Intergenic	-296866	ENSSSCG00000004075	ENSSSCG00000004075	ENSSSCT00000004504	RGS17	protein_coding
1	13049402	13050615	Interval_458	2.1061	2.41412	1.33801	2.23159	3.20062	4.08375	13049586	13049402	13050452	13050615	Intergenic	Intergenic	-290239	ENSSSCG00000004075	ENSSSCG00000004075	ENSSSCT00000004504	RGS17	protein_coding
1	13055168	13056032	Interval_459	2.27248	2.20615	2.09627	1.52046	4.06918	3.28179	13055168	13055183	13055948	13056032	Intergenic	Intergenic	-284648	ENSSSCG00000004075	ENSSSCG00000004075	ENSSSCT00000004504	RGS17	protein_coding
1	13060149	13060591	Interval_460	2.1975	2.12754	1.59124	1.28489	3.50499	3.00255	13060149	13060289	13060591	13060514	Intergenic	Intergenic	-279878	ENSSSCG00000004075	ENSSSCG00000004075	ENSSSCT00000004504	RGS17	protein_coding
1	13069962	13071977	Interval_462	2.34747	2.2814	1.96574	1.7095	3.91346	3.49194	13071608	13069962	13071977	13071793	Intergenic	Intergenic	-269278	ENSSSCG00000004075	ENSSSCG00000004075	ENSSSCT00000004504	RGS17	protein_coding
1	13077673	13078872	Interval_464	2.33087	2.26842	1.91908	1.85972	3.88736	3.66241	13077673	13078094	13078872	13078791	Intergenic	Intergenic	-261975	ENSSSCG00000004075	ENSSSCG00000004075	ENSSSCT00000004504	RGS17	protein_coding
1	13212422	13212995	Interval_473	2.74931	2.51109	2.28756	2.2158	4.29324	4.07447	13212473	13212422	13212995	13212681	Intergenic	Intergenic	-127539	ENSSSCG00000004075	ENSSSCG00000004075	ENSSSCT00000004504	RGS17	protein_coding
1	13339869	13341451	Interval_476	5.06926	5.80777	31.0056	34.5828	33.439	36.9008	13339896	13339869	13341345	13341451	intron (ENSSSCG00000004075, intron 1 of 4)	protein_coding-intron (ENSSSCG00000004075, intron 1 of 4)	412	ENSSSCG00000004075	ENSSSCG00000004075	ENSSSCT00000004504	RGS17	protein_coding
1	13430279	13431083	Interval_478	4.28023	4.31899	7.35929	10.6784	9.50732	12.794	13430279	13430303	13431038	13431083	intron (ENSSSCG00000004075, intron 3 of 4)	protein_coding-intron (ENSSSCG00000004075, intron 3 of 4)	-15811	ENSSSCG00000004076	ENSSSCG00000004076	ENSSSCT00000004505	MTRF1L	protein_coding
1	13445804	13446870	Interval_479	7.17059	7.83422	97.5816	174.406	100.427	177.13	13445919	13445804	13446848	13446870	promoter-TSS (ENSSSCG00000004076)	protein_coding-promoter-TSS (ENSSSCG00000004076)	-155	ENSSSCG00000004076	ENSSSCG00000004076	ENSSSCT00000004505	MTRF1L	protein_coding
1	13466713	13467657	Interval_480	8.28243	8.07864	318.143	421.286	321.724	424.446	13466715	13466713	13467519	13467657	exon (ENSSSCG00000004077, exon 1 of 5)	protein_coding-exon (ENSSSCG00000004077, exon 1 of 5)	271	ENSSSCG00000004077	ENSSSCG00000004077	ENSSSCT00000061652	FBXO5	protein_coding
1	13476208	13476510	Interval_481	3.4419	3.61238	3.74943	6.84784	5.86866	8.87617	13476208	13476230	13476485	13476510	intron (ENSSSCG00000004077, intron 3 of 3)	protein_coding-intron (ENSSSCG00000004077, intron 3 of 4)	9445	ENSSSCG00000004077	ENSSSCG00000004077	ENSSSCT00000061652	FBXO5	protein_coding
1	13710521	13710832	Interval_483	3.87573	3.25379	9.26309	10.6309	11.4833	12.653	13710521	13710521	13710813	13710832	Intergenic	Intergenic	-4995	ENSSSCG00000004081	ENSSSCG00000004081	ENSSSCT00000030512	ENSSSCG00000004081	protein_coding
1	13715391	13717771	Interval_484	3.76989	3.90737	27.8567	40.8966	30.3555	43.2969	13715392	13715391	13717771	13717656	intron (ENSSSCG00000004081, intron 1 of 34)	protein_coding-intron (ENSSSCG00000004081, intron 1 of 34)	909	ENSSSCG00000004081	ENSSSCG00000004081	ENSSSCT00000030512	ENSSSCG00000004081	protein_coding
1	13722796	13723236	Interval_485	2.41329	2.27302	1.60146	2.9607	3.50842	4.88847	13722797	13722796	13723053	13723236	promoter-TSS (ENSSSCG00000004081)	protein_coding-promoter-TSS (ENSSSCG00000004081)	7344	ENSSSCG00000004081	ENSSSCG00000004081	ENSSSCT00000030512	ENSSSCG00000004081	protein_coding
1	13726081	13726825	Interval_486	3.46975	2.80055	4.23929	4.60235	6.35508	6.57198	13726081	13726119	13726825	13726809	intron (ENSSSCG00000004081, intron 2 of 34)	protein_coding-intron (ENSSSCG00000004081, intron 1 of 33)	10781	ENSSSCG00000004081	ENSSSCG00000004081	ENSSSCT00000030512	ENSSSCG00000004081	protein_coding
1	13734782	13735196	Interval_487	3.56042	3.45288	4.12939	5.97152	6.2552	7.99402	13734838	13734782	13735196	13735173	intron (ENSSSCG00000004081, intron 2 of 34)	protein_coding-intron (ENSSSCG00000004081, intron 1 of 33)	19317	ENSSSCG00000004081	ENSSSCG00000004081	ENSSSCT00000030512	ENSSSCG00000004081	protein_coding
1	13751412	13752024	Interval_489	4.88552	4.097	12.9609	25.3153	15.3248	27.5582	13751529	13751412	13751978	13752024	intron (ENSSSCG00000004081, intron 2 of 34)	protein_coding-intron (ENSSSCG00000004081, intron 1 of 33)	36046	ENSSSCG00000004081	ENSSSCG00000004081	ENSSSCT00000030512	ENSSSCG00000004081	protein_coding
1	13753921	13755587	Interval_490	3.41279	3.4988	5.98282	18.0305	8.13747	20.2154	13753961	13753921	13755553	13755587	intron (ENSSSCG00000004081, intron 2 of 34)	protein_coding-intron (ENSSSCG00000004081, intron 1 of 33)	39082	ENSSSCG00000004081	ENSSSCG00000004081	ENSSSCT00000030512	ENSSSCG00000004081	protein_coding
1	13998917	13999598	Interval_493	4.44841	4.27176	7.96129	11.1991	10.1335	13.2648	13998931	13998917	13999598	13999581	intron (ENSSSCG00000004081, intron 34 of 34)	protein_coding-intron (ENSSSCG00000004081, intron 34 of 34)	-19459	ENSSSCG00000034008	ENSSSCG00000034008	ENSSSCT00000037074	ENSSSCG00000034008	protein_coding
1	14017604	14018108	Interval_494	3.37844	2.78797	3.62932	3.22585	5.71994	5.14663	14017616	14017604	14017966	14018108	promoter-TSS (ENSSSCG00000034008)	protein_coding-promoter-TSS (ENSSSCG00000034008)	-861	ENSSSCG00000034008	ENSSSCG00000034008	ENSSSCT00000037074	ENSSSCG00000034008	protein_coding
1	14028383	14029239	Interval_495	7.0152	7.10945	56.7278	66.6898	59.4132	69.1684	14028414	14028383	14029239	14029237	intron (ENSSSCG00000021273, intron 4 of 5)	protein_coding-intron (ENSSSCG00000004081, intron 34 of 34)	6256	ENSSSCG00000021273	ENSSSCG00000021273	ENSSSCT00000031249	ENSSSCG00000021273	protein_coding
1	14133798	14135139	Interval_496	6.14027	5.60052	38.6432	39.1793	41.2216	41.5483	14133837	14133798	14135042	14135139	Intergenic	Intergenic	-16977	ENSSSCG00000004082	ENSSSCG00000004082	ENSSSCT00000004511	ENSSSCG00000004082	protein_coding
1	14148529	14149597	Interval_497	5.81926	5.45647	22.2838	28.6961	24.7101	30.9454	14148552	14148529	14149374	14149597	Intergenic	Intergenic	-2383	ENSSSCG00000004082	ENSSSCG00000004082	ENSSSCT00000004511	ENSSSCG00000004082	protein_coding
1	14219446	14220411	Interval_498	4.27917	3.4742	7.13628	7.65271	9.30049	9.67714	14219617	14219446	14220403	14220411	exon (ENSSSCG00000025777, exon 9 of 9)	protein_coding-exon (ENSSSCG00000025777, exon 9 of 9)	68483	ENSSSCG00000004082	ENSSSCG00000004082	ENSSSCT00000004511	ENSSSCG00000004082	protein_coding
1	14446199	14446773	Interval_500	2.88654	3.54579	2.23719	6.57472	4.22632	8.59132	14446357	14446199	14446663	14446773	intron (ENSSSCG00000025777, intron 3 of 8)	protein_coding-intron (ENSSSCG00000025777, intron 3 of 7)	45411	ENSSSCG00000025777	ENSSSCG00000025777	ENSSSCT00000004517	ESR1	protein_coding
1	14600797	14602283	Interval_502	4.46122	3.88199	8.66188	11.1093	10.9248	13.2461	14600837	14600797	14602283	14602030	intron (ENSSSCG00000004087, intron 10 of 10)	protein_coding-intron (ENSSSCG00000004087, intron 8 of 8)	-109643	ENSSSCG00000025777	ENSSSCG00000025777	ENSSSCT00000004517	ESR1	protein_coding
1	14746883	14747545	Interval_505	2.71476	3.00185	3.31188	9.63533	5.3842	11.7623	14747096	14746883	14747545	14747398	intron (ENSSSCG00000004087, intron 1 of 10)	protein_coding-intron (ENSSSCG00000004087, intron 1 of 9)	3556	ENSSSCG00000004087	ENSSSCG00000004087	ENSSSCT00000030322	CCDC170	protein_coding
1	14750442	14751305	Interval_506	5.21195	4.16995	20.6518	28.3264	23.0747	30.63	14750470	14750442	14751298	14751305	promoter-TSS (ENSSSCG00000004087)	protein_coding-promoter-TSS (ENSSSCG00000004087)	-104	ENSSSCG00000004087	ENSSSCG00000004087	ENSSSCT00000030322	CCDC170	protein_coding
1	14771868	14772254	Interval_508	3.24784	4.39345	3.37737	11.2525	5.40705	13.3405	14771868	14771979	14772147	14772254	Intergenic	Intergenic	-21291	ENSSSCG00000004087	ENSSSCG00000004087	ENSSSCT00000030322	CCDC170	protein_coding
1	14794914	14795964	Interval_509	7.56158	8.47729	188.975	372.969	192.156	376.092	14794930	14794914	14795939	14795964	promoter-TSS (ENSSSCG00000004088)	protein_coding-promoter-TSS (ENSSSCG00000004088)	19	ENSSSCG00000004088	ENSSSCG00000004088	ENSSSCT00000004519	ARMT1	protein_coding
1	14844402	14844763	Interval_510	2.96678	2.68329	2.43254	2.94936	4.44588	4.82223	14844402	14844542	14844755	14844763	intron (ENSSSCG00000004089, intron 10 of 11)	protein_coding-intron (ENSSSCG00000004089, intron 10 of 11)	-21336	ENSSSCG00000004090	ENSSSCG00000004090	ENSSSCT00000059490	ZBTB2	protein_coding
1	14866270	14867814	Interval_511	5.3927	5.83261	215.597	413.545	218.778	416.625	14866436	14866270	14867794	14867814	intron (ENSSSCG00000004090, intron 1 of 2)	protein_coding-intron (ENSSSCG00000004090, intron 1 of 1)	1123	ENSSSCG00000004090	ENSSSCG00000004090	ENSSSCT00000059490	ZBTB2	protein_coding
1	14882777	14883816	Interval_512	4.85568	3.12935	8.5856	5.46853	10.8674	7.45105	14883054	14882777	14883816	14883814	intron (ENSSSCG00000004090, intron 1 of 2)	protein_coding-intron (ENSSSCG00000004090, intron 1 of 1)	17378	ENSSSCG00000004090	ENSSSCG00000004090	ENSSSCT00000059490	ZBTB2	protein_coding
1	14908790	14909478	Interval_513	3.52175	4.63392	4.80934	17.5071	6.95769	19.7071	14908790	14908965	14909478	14909460	exon (ENSSSCG00000031733, exon 8 of 9)	protein_coding-exon (ENSSSCG00000031733, exon 8 of 9)	43215	ENSSSCG00000004090	ENSSSCG00000004090	ENSSSCT00000059490	ZBTB2	protein_coding
1	14911954	14912315	Interval_514	4.01692	2.67516	5.53877	3.66966	7.73299	5.62775	14911954	14911990	14912308	14912315	exon (ENSSSCG00000031733, exon 3 of 9)	protein_coding-exon (ENSSSCG00000031733, exon 3 of 9)	46216	ENSSSCG00000004090	ENSSSCG00000004090	ENSSSCT00000059490	ZBTB2	protein_coding
1	14919022	14919545	Interval_515	3.94557	2.43545	5.50418	1.96167	7.67273	3.80012	14919217	14919022	14919531	14919545	intron (ENSSSCG00000031733, intron 2 of 7)	protein_coding-intron (ENSSSCG00000031733, intron 2 of 8)	53365	ENSSSCG00000004090	ENSSSCG00000004090	ENSSSCT00000059490	ZBTB2	protein_coding
1	14930080	14932084	Interval_517	3.67561	3.9653	6.2624	11.1277	8.32892	13.1897	14930080	14931569	14932042	14932084	intron (ENSSSCG00000031733, intron 2 of 7)	protein_coding-intron (ENSSSCG00000031733, intron 2 of 8)	65163	ENSSSCG00000004090	ENSSSCG00000004090	ENSSSCT00000059490	ZBTB2	protein_coding
1	15015866	15017028	Interval_518	3.02037	2.62647	2.60304	2.6516	4.62063	4.53043	15015866	15016005	15016944	15017028	intron (ENSSSCG00000031733, intron 1 of 7)	protein_coding-intron (ENSSSCG00000031733, intron 1 of 8)	394	ENSSSCG00000031733	ENSSSCG00000031733	ENSSSCT00000038455	AKAP12	protein_coding
1	15328225	15330197	Interval_519	4.28783	3.51904	12.4772	12.9794	14.787	15.0935	15328261	15328225	15330197	15330165	intron (ENSSSCG00000004092, intron 1 of 26)	protein_coding-intron (ENSSSCG00000004092, intron 1 of 26)	576	ENSSSCG00000004092	ENSSSCG00000004092	ENSSSCT00000059971	MTHFD1L	protein_coding
1	15399445	15400571	Interval_521	5.12194	5.39508	14.1126	25.5623	16.4092	27.7557	15399785	15399445	15400571	15400571	intron (ENSSSCG00000032778, intron 2 of 14)	protein_coding-intron (ENSSSCG00000032778, intron 2 of 14)	42977	ENSSSCG00000026396	ENSSSCG00000026396	ENSSSCT00000028147	RF00319	snoRNA
1	15560399	15560857	Interval_525	4.47704	3.46608	7.38562	6.06198	9.6084	8.09029	15560399	15560414	15560857	15560850	Intergenic	Intergenic	-117279	ENSSSCG00000032778	ENSSSCG00000032778	ENSSSCT00000038405	PLEKHG1	protein_coding
1	15587159	15588270	Interval_526	4.79923	3.71554	10.4744	8.52848	12.744	10.5741	15587159	15587230	15588270	15588246	Intergenic	Intergenic	-143165	ENSSSCG00000040966	ENSSSCG00000040966	ENSSSCT00000044531	ENSSSCG00000040966	protein_coding
1	15718549	15719149	Interval_527	3.86664	3.59171	5.46211	6.57278	7.59685	8.62482	15718609	15718549	15718931	15719149	Intergenic	Intergenic	-12031	ENSSSCG00000040966	ENSSSCG00000040966	ENSSSCT00000044531	ENSSSCG00000040966	protein_coding
1	15734361	15735006	Interval_528	4.65525	4.46087	8.55929	10.7351	10.7633	12.8846	15734382	15734361	15735006	15734784	Intergenic	Intergenic	3804	ENSSSCG00000040966	ENSSSCG00000040966	ENSSSCT00000044531	ENSSSCG00000040966	protein_coding
1	15763920	15764187	Interval_531	3.58977	3.22524	4.66763	5.03335	6.73295	7.02824	15763920	15763925	15764181	15764187	intron (ENSSSCG00000004093, intron 3 of 4)	protein_coding-intron (ENSSSCG00000004093, intron 3 of 5)	15132	ENSSSCG00000004093	ENSSSCG00000004093	ENSSSCT00000004525	IYD	protein_coding
1	15903416	15904883	Interval_532	2.77864	2.85537	1.91809	3.66814	3.89279	5.572	15904639	15903416	15904883	15904834	intron (ENSSSCG00000004094, intron 1 of 3)	protein_coding-intron (ENSSSCG00000004094, intron 1 of 3)	45806	ENSSSCG00000004094	ENSSSCG00000004094	ENSSSCT00000004526	PPP1R14C	protein_coding
1	15924919	15926172	Interval_533	4.67165	4.28632	14.3483	17.8631	16.6749	20.0389	15924939	15924919	15926172	15926128	intron (ENSSSCG00000004094, intron 1 of 3)	protein_coding-intron (ENSSSCG00000004094, intron 1 of 3)	24410	ENSSSCG00000004094	ENSSSCG00000004094	ENSSSCT00000004526	PPP1R14C	protein_coding
1	15986880	15987677	Interval_534	5.59853	5.44361	17.4221	24.492	19.7607	26.7469	15986892	15986880	15987546	15987677	Intergenic	Intergenic	-20297	ENSSSCG00000035574	ENSSSCG00000035574	ENSSSCT00000042802	ENSSSCG00000035574	protein_coding
1	15999076	15999842	Interval_535	4.28166	3.32597	6.67167	8.93149	8.87131	11.0034	15999076	15999320	15999842	15999804	Intergenic	Intergenic	-8117	ENSSSCG00000035574	ENSSSCG00000035574	ENSSSCT00000042802	ENSSSCG00000035574	protein_coding
1	16007031	16008122	Interval_537	7.80683	6.00257	55.5503	64.721	58.2615	67.187	16007158	16007031	16008122	16008110	promoter-TSS (ENSSSCG00000035574)	protein_coding-promoter-TSS (ENSSSCG00000035574)	1	ENSSSCG00000035574	ENSSSCG00000035574	ENSSSCT00000042802	ENSSSCG00000035574	protein_coding
1	16021178	16023811	Interval_538	3.59575	2.74028	5.98384	6.36472	8.14235	8.36991	16021675	16021178	16023788	16023811	promoter-TSS (ENSSSCG00000032525)	protein_coding-promoter-TSS (ENSSSCG00000032525)	-651	ENSSSCG00000032525	ENSSSCG00000032525	ENSSSCT00000053471	ENSSSCG00000032525	protein_coding
1	16043051	16043782	Interval_539	3.14841	4.0898	2.90547	9.43693	4.9659	11.5572	16043179	16043051	16043653	16043782	exon (ENSSSCG00000033578, exon 1 of 5)	protein_coding-exon (ENSSSCG00000033578, exon 1 of 5)	296	ENSSSCG00000033578	ENSSSCG00000033578	ENSSSCT00000050027	ENSSSCG00000033578	protein_coding
1	16051979	16053936	Interval_540	3.9234	3.17661	5.96739	9.96077	8.1149	12.0158	16052065	16051979	16053561	16053936	Intergenic	Intergenic	6764	ENSSSCG00000004096	ENSSSCG00000004096	ENSSSCT00000004529	ENSSSCG00000004096	protein_coding
1	16098910	16100736	Interval_543	5.36903	4.83864	14.3662	33.2877	16.6918	35.5101	16099885	16098910	16100669	16100736	Intergenic	Intergenic	-1026	ENSSSCG00000004098	ENSSSCG00000004098	ENSSSCT00000004531	ENSSSCG00000004098	protein_coding
1	16117611	16119924	Interval_545	4.58025	3.69033	13.8333	24.9664	16.0756	27.1868	16117966	16117611	16119902	16119924	intron (ENSSSCG00000026042, intron 1 of 4)	protein_coding-intron (ENSSSCG00000026042, intron 1 of 4)	936	ENSSSCG00000026042	ENSSSCG00000026042	ENSSSCT00000004535	ULBP1	protein_coding
1	16138736	16139989	Interval_546	6.52753	6.74442	83.3483	136.936	86.075	139.563	16138876	16138736	16139979	16139989	exon (ENSSSCG00000004101, exon 1 of 7)	protein_coding-exon (ENSSSCG00000004101, exon 1 of 7)	490	ENSSSCG00000004101	ENSSSCG00000004101	ENSSSCT00000004536	LRP11	protein_coding
1	16156832	16158104	Interval_547	4.71844	4.73486	24.817	43.0852	27.2333	45.3892	16156832	16156951	16158104	16158103	intron (ENSSSCG00000004101, intron 2 of 6)	protein_coding-intron (ENSSSCG00000004101, intron 2 of 6)	18595	ENSSSCG00000004101	ENSSSCG00000004101	ENSSSCT00000004536	LRP11	protein_coding
1	16240578	16241430	Interval_549	3.36245	4.47747	3.64196	16.1679	5.71911	18.3411	16240679	16240578	16241289	16241430	intron (ENSSSCG00000004103, intron 1 of 3)	protein_coding-intron (ENSSSCG00000004103, intron 1 of 8)	8516	ENSSSCG00000004103	ENSSSCG00000004103	ENSSSCT00000004538	PCMT1	protein_coding
1	16249029	16250011	Interval_550	5.76251	6.59777	89.9133	233.562	92.7322	236.433	16249087	16249029	16249981	16250011	promoter-TSS (ENSSSCG00000004103)	protein_coding-promoter-TSS (ENSSSCG00000004103)	0	ENSSSCG00000004103	ENSSSCG00000004103	ENSSSCT00000004538	PCMT1	protein_coding
1	16251521	16252014	Interval_551	3.40647	3.02555	29.118	44.888	31.6038	47.2702	16251521	16251526	16252012	16252014	promoter-TSS (ENSSSCG00000004105)	protein_coding-promoter-TSS (ENSSSCG00000004105)	2156	ENSSSCG00000004105	ENSSSCG00000004105	ENSSSCT00000052785	NUP43	protein_coding
1	16274501	16275537	Interval_552	7.77982	8.44792	74.0542	139.383	76.836	142.07	16274504	16274501	16275460	16275537	exon (ENSSSCG00000004106, exon 1 of 8)	protein_coding-exon (ENSSSCG00000004106, exon 1 of 8)	322	ENSSSCG00000031644	ENSSSCG00000031644	ENSSSCT00000049533	ENSSSCG00000031644	protein_coding
1	16330425	16331398	Interval_553	8.00807	7.67777	85.0797	159.107	87.8842	161.772	16330517	16330425	16331354	16331398	promoter-TSS (ENSSSCG00000004104)	protein_coding-promoter-TSS (ENSSSCG00000004104)	-3	ENSSSCG00000004104	ENSSSCG00000004104	ENSSSCT00000004539	KATNA1	protein_coding
1	16381057	16382193	Interval_554	7.57149	7.19468	86.4867	151.281	89.3039	153.998	16381236	16381057	16382178	16382193	intron (ENSSSCG00000030067, intron 1 of 7)	protein_coding-intron (ENSSSCG00000030067, intron 1 of 7)	277	ENSSSCG00000030067	ENSSSCG00000030067	ENSSSCT00000031837	GINM1	protein_coding
1	16400578	16401719	Interval_555	6.79962	7.24677	84.73	191.345	87.4677	194.046	16400613	16400578	16401581	16401719	intron (ENSSSCG00000028867, intron 1 of 12)	protein_coding-intron (ENSSSCG00000028867, intron 1 of 12)	186	ENSSSCG00000028867	ENSSSCG00000028867	ENSSSCT00000024741	PPIL4	protein_coding
1	16453682	16454644	Interval_557	3.46184	2.57319	5.31941	4.04013	7.47959	6.01487	16453682	16453858	16454481	16454644	Intergenic	Intergenic	-9545	ENSSSCG00000004109	ENSSSCG00000004109	ENSSSCT00000056550	ZC3H12D	protein_coding
1	16458523	16458852	Interval_558	2.48924	1.96591	3.08288	2.06923	5.11815	3.90563	16458534	16458523	16458852	16458815	Intergenic	Intergenic	-5020	ENSSSCG00000004109	ENSSSCG00000004109	ENSSSCT00000056550	ZC3H12D	protein_coding
1	16460816	16461435	Interval_559	2.78518	2.65529	4.85518	7.26428	7.02943	9.33699	16460870	16460816	16461284	16461435	Intergenic	Intergenic	-2582	ENSSSCG00000004109	ENSSSCG00000004109	ENSSSCT00000056550	ZC3H12D	protein_coding
1	16463375	16463910	Interval_560	2.66764	2.94348	6.62525	12.7771	8.75584	14.9348	16463375	16463375	16463852	16463910	promoter-TSS (ENSSSCG00000004109)	protein_coding-promoter-TSS (ENSSSCG00000004109)	-65	ENSSSCG00000004109	ENSSSCG00000004109	ENSSSCT00000056550	ZC3H12D	protein_coding
1	16465043	16466839	Interval_561	3.97041	1.81813;4.93223	15.3857	2.00721;35.0823	17.6761	3.82809;37.4212	16465211	16465043;16466366	16466836	16465316;16466839	intron (ENSSSCG00000004109, intron 1 of 5)	protein_coding-intron (ENSSSCG00000004109, intron 1 of 5)	2233	ENSSSCG00000004109	ENSSSCG00000004109	ENSSSCT00000056550	ZC3H12D	protein_coding
1	16481849	16483353	Interval_562	5.25921	4.17003	28.6736	25.1566	31.1393	27.3731	16481849	16481943	16483351	16483353	intron (ENSSSCG00000004109, intron 2 of 5)	protein_coding-intron (ENSSSCG00000004109, intron 2 of 5)	18893	ENSSSCG00000004109	ENSSSCG00000004109	ENSSSCT00000056550	ZC3H12D	protein_coding
1	16508265	16508766	Interval_564	4.03129	4.17087	6.40475	12.7261	8.52048	14.7947	16508265	16508383	16508723	16508766	Intergenic	Intergenic	44808	ENSSSCG00000004109	ENSSSCG00000004109	ENSSSCT00000056550	ZC3H12D	protein_coding
1	16514833	16515534	Interval_565	5.05116	4.01523	10.6099	11.402	12.8421	13.508	16514869	16514833	16515534	16515431	Intergenic	Intergenic	51476	ENSSSCG00000004109	ENSSSCG00000004109	ENSSSCT00000056550	ZC3H12D	protein_coding
1	16520211	16520713	Interval_566	4.92466	4.31864	11.9992	15.2108	14.212	17.3902	16520211	16520218	16520713	16520704	Intergenic	Intergenic	56754	ENSSSCG00000004109	ENSSSCG00000004109	ENSSSCT00000056550	ZC3H12D	protein_coding
1	16537549	16538134	Interval_568	4.51276	5.14649	7.6403	20.5408	9.84701	22.7274	16537683	16537549	16538037	16538134	intron (ENSSSCG00000004110, intron 7 of 7)	protein_coding-intron (ENSSSCG00000004110, intron 6 of 6)	73527	ENSSSCG00000004110	ENSSSCG00000004110	ENSSSCT00000058535	TAB2	protein_coding
1	16610683	16612056	Interval_574	6.62766	6.62499	138.9	239.707	141.937	242.59	16610849	16610683	16612023	16612056	promoter-TSS (ENSSSCG00000004110)	protein_coding-promoter-TSS (ENSSSCG00000004110)	-1	ENSSSCG00000004110	ENSSSCG00000004110	ENSSSCT00000058535	TAB2	protein_coding
1	16639172	16640038	Interval_575	5.67228	5.07388	13.442	16.4799	15.7118	18.6419	16639172	16639262	16639826	16640038	Intergenic	Intergenic	-28236	ENSSSCG00000004110	ENSSSCG00000004110	ENSSSCT00000058535	TAB2	protein_coding
1	16649544	16650469	Interval_576	7.15448	8.04472	23.1101	92.0747	25.5498	94.6528	16649648	16649544	16650459	16650469	Intergenic	Intergenic	-38638	ENSSSCG00000004110	ENSSSCG00000004110	ENSSSCT00000058535	TAB2	protein_coding
1	16678412	16678970	Interval_577	3.08759	2.84516	2.91868	5.26339	4.93088	7.26053	16678412	16678473	16678781	16678970	Intergenic	Intergenic	-67322	ENSSSCG00000004110	ENSSSCG00000004110	ENSSSCT00000058535	TAB2	protein_coding
1	16680931	16681531	Interval_578	3.90747	3.21383	6.89165	8.45241	9.10359	10.5229	16681004	16680931	16681525	16681531	Intergenic	Intergenic	-69862	ENSSSCG00000004110	ENSSSCG00000004110	ENSSSCT00000058535	TAB2	protein_coding
1	16683647	16683967	Interval_579	3.84732	2.91249	6.22018	5.52419	8.35051	7.54825	16683657	16683647	16683967	16683896	Intergenic	Intergenic	-72438	ENSSSCG00000004110	ENSSSCG00000004110	ENSSSCT00000058535	TAB2	protein_coding
1	16854066	16855299	Interval_583	5.74792	4.91548	39.2263	36.3949	41.7719	38.6795	16854301	16854066	16855290	16855299	intron (ENSSSCG00000028974, intron 8 of 9)	protein_coding-intron (ENSSSCG00000028974, intron 8 of 9)	-243314	ENSSSCG00000004110	ENSSSCG00000004110	ENSSSCT00000058535	TAB2	protein_coding
1	17136991	17139014	Interval_588	4.11941	3.99642	22.7349	28.9324	25.1606	31.2132	17137114	17136991	17138987	17139014	exon (ENSSSCG00000028974, exon 2 of 10)	protein_coding-exon (ENSSSCG00000028974, exon 2 of 10)	371	ENSSSCG00000028974	ENSSSCG00000028974	ENSSSCT00000024450	UST	protein_coding
1	17302525	17303186	Interval_589	5.48622	4.31368	12.7313	12.4682	15.0281	14.5899	17302663	17302525	17303186	17303174	Intergenic	Intergenic	148537	ENSSSCG00000033175	ENSSSCG00000033175	ENSSSCT00000055101	SASH1	protein_coding
1	17332744	17333242	Interval_590	4.21419	3.27564	6.43986	5.09191	8.63472	7.11053	17332744	17332754	17333242	17333085	intron (ENSSSCG00000033175, intron 11 of 18)	protein_coding-intron (ENSSSCG00000033175, intron 11 of 18)	118400	ENSSSCG00000033175	ENSSSCG00000033175	ENSSSCT00000055101	SASH1	protein_coding
1	17392963	17393589	Interval_592	3.2955	3.1598	3.49053	4.91076	5.54847	6.88558	17393277	17392963	17393589	17393582	intron (ENSSSCG00000033175, intron 3 of 18)	protein_coding-intron (ENSSSCG00000033175, intron 3 of 18)	58117	ENSSSCG00000033175	ENSSSCG00000033175	ENSSSCT00000055101	SASH1	protein_coding
1	17402158	17403453	Interval_593	3.29933	3.24528	3.43875	8.75039	5.50426	10.7621	17402885	17402158	17403297	17403453	promoter-TSS (ENSSSCG00000033175)	protein_coding-promoter-TSS (ENSSSCG00000033175)	48587	ENSSSCG00000033175	ENSSSCG00000033175	ENSSSCT00000055101	SASH1	protein_coding
1	17511496	17512120	Interval_595	2.69291	2.85188	1.7336	3.49876	3.67285	5.42403	17511702	17511496	17512091	17512120	promoter-TSS (ENSSSCG00000033175)	protein_coding-promoter-TSS (ENSSSCG00000033175)	10803	ENSSSCG00000035386	ENSSSCG00000035386	ENSSSCT00000064414	RF00026	snRNA
1	17779467	17779921	Interval_596	3.9835	3.00544	5.84472	4.09205	7.98256	6.04879	17779467	17779518	17779921	17779830	Intergenic	Intergenic	-257083	ENSSSCG00000035386	ENSSSCG00000035386	ENSSSCT00000064414	RF00026	snRNA
1	17858580	17859209	Interval_597	3.4343	4.28292	3.95573	10.6447	6.02874	12.7616	17858580	17858616	17859205	17859209	Intergenic	Intergenic	-336284	ENSSSCG00000035386	ENSSSCG00000035386	ENSSSCT00000064414	RF00026	snRNA
1	18038692	18039080	Interval_603	2.40866	2.37886	1.43158	1.79075	3.30951	3.60829	18038737	18038692	18039048	18039080	Intergenic	Intergenic	250872	ENSSSCG00000004112	ENSSSCG00000004112	ENSSSCT00000004547	SAMD5	protein_coding
1	18289380	18292057	Interval_611	2.40539;3.91858	2.62787	3.14213;14.6102	6.95076	5.21671;16.8722	8.92784	18289380;18291694	18289408	18290721;18292023	18292057	promoter-TSS (ENSSSCG00000004112)	protein_coding-promoter-TSS (ENSSSCG00000004112)	-961	ENSSSCG00000004112	ENSSSCG00000004112	ENSSSCT00000004547	SAMD5	protein_coding
1	18499859	18501080	Interval_619	3.15682	3.61234	2.96873	8.53163	5.02056	10.5432	18499992	18499859	18501080	18501064	intron (ENSSSCG00000004113, intron 2 of 25)	protein_coding-intron (ENSSSCG00000004113, intron 2 of 26)	11950	ENSSSCG00000004113	ENSSSCG00000004113	ENSSSCT00000047188	STXBP5	protein_coding
1	18512310	18514447	Interval_620	3.83731	4.07585	83.6176	145.402	86.3908	148.094	18512364	18512310	18514439	18514447	promoter-TSS (ENSSSCG00000004113)	protein_coding-promoter-TSS (ENSSSCG00000004113)	-959	ENSSSCG00000004113	ENSSSCG00000004113	ENSSSCT00000047188	STXBP5	protein_coding
1	18520628	18521718	Interval_621	2.85276	2.96169	4.49051	17.3563	6.63824	19.4537	18520878	18520628	18521124	18521718	Intergenic	Intergenic	-8753	ENSSSCG00000004113	ENSSSCG00000004113	ENSSSCT00000047188	STXBP5	protein_coding
1	18524938	18525510	Interval_622	5.36512	3.26033	22.3474	18.9986	24.7905	21.1967	18524938	18524967	18525510	18525510	Intergenic	Intergenic	-12804	ENSSSCG00000004113	ENSSSCG00000004113	ENSSSCT00000047188	STXBP5	protein_coding
1	18539642	18539973	Interval_624	2.81483	2.37523	2.02757	1.81217	4.00596	3.61676	18539648	18539642	18539973	18539945	Intergenic	Intergenic	-27388	ENSSSCG00000004113	ENSSSCG00000004113	ENSSSCT00000047188	STXBP5	protein_coding
1	18568580	18569326	Interval_628	4.094	7.37299	5.85241	33.7397	8.05196	36.0975	18568782	18568580	18569323	18569326	Intergenic	Intergenic	-56533	ENSSSCG00000004113	ENSSSCG00000004113	ENSSSCT00000047188	STXBP5	protein_coding
1	18575451	18576167	Interval_629	2.73879	3.2165	1.84078	4.97066	3.79607	6.9567	18575779	18575451	18576078	18576167	Intergenic	Intergenic	-63389	ENSSSCG00000004113	ENSSSCG00000004113	ENSSSCT00000047188	STXBP5	protein_coding
1	18601289	18602890	Interval_631	3.39946	4.66809	6.2311	37.0027	8.35061	39.3386	18601576	18601289	18602890	18602364	Intergenic	Intergenic	-89670	ENSSSCG00000004113	ENSSSCG00000004113	ENSSSCT00000047188	STXBP5	protein_coding
1	18604034	18604608	Interval_632	2.97163	3.32448	3.73692	16.059	5.82843	18.2666	18604069	18604034	18604393	18604608	Intergenic	Intergenic	-91901	ENSSSCG00000004113	ENSSSCG00000004113	ENSSSCT00000047188	STXBP5	protein_coding
1	18638607	18639324	Interval_635	2.96479	4.55725	2.40262	11.9782	4.42311	14.1278	18638783	18638607	18639276	18639324	Intergenic	Intergenic	-126546	ENSSSCG00000004113	ENSSSCG00000004113	ENSSSCT00000047188	STXBP5	protein_coding
1	18785293	18785751	Interval_639	2.95292	5.23644	2.36069	15.5137	4.38239	17.6851	18785371	18785293	18785671	18785751	Intergenic	Intergenic	-273102	ENSSSCG00000004113	ENSSSCG00000004113	ENSSSCT00000047188	STXBP5	protein_coding
1	18793298	18795877	Interval_640	2.82339	3.0295	2.04335	7.5157	4.02548	9.5594	18794721	18793298	18795608	18795877	Intergenic	Intergenic	-282168	ENSSSCG00000004113	ENSSSCG00000004113	ENSSSCT00000047188	STXBP5	protein_coding
1	18845891	18846846	Interval_643	8.58415	8.78896	116.145	200.145	119.06	202.895	18846035	18845891	18846846	18846828	Intergenic	Intergenic	251523	ENSSSCG00000004114	ENSSSCG00000004114	ENSSSCT00000004552	RAB32	protein_coding
1	18868593	18869722	Interval_644	5.37611	4.77499	53.2593	31.136	55.8956	33.4182	18868593	18868603	18869657	18869722	exon (ENSSSCG00000004114, exon 35 of 35)	protein_coding-exon (ENSSSCG00000004114, exon 35 of 35)	228734	ENSSSCG00000004114	ENSSSCG00000004114	ENSSSCT00000004552	RAB32	protein_coding
1	18871889	18872476	Interval_645	2.2978	2.46741	5.80097	5.37624	7.97415	7.38379	18871889	18871936	18872335	18872476	intron (ENSSSCG00000004114, intron 35 of 35)	protein_coding-intron (ENSSSCG00000004114, intron 34 of 34)	225709	ENSSSCG00000004114	ENSSSCG00000004114	ENSSSCT00000004552	RAB32	protein_coding
1	18957789	18958310	Interval_647	5.32723	4.02566	12.4592	10.3568	14.763	12.45	18957789	18957809	18958271	18958310	intron (ENSSSCG00000004114, intron 13 of 35)	protein_coding-intron (ENSSSCG00000004114, intron 12 of 34)	139842	ENSSSCG00000004114	ENSSSCG00000004114	ENSSSCT00000004552	RAB32	protein_coding
1	18962974	18963593	Interval_648	2.92279	4.56571	3.15012	21.7853	5.18585	24.0184	18963079	18962974	18963576	18963593	intron (ENSSSCG00000004114, intron 12 of 35)	protein_coding-intron (ENSSSCG00000004114, intron 11 of 34)	134608	ENSSSCG00000004114	ENSSSCG00000004114	ENSSSCT00000004552	RAB32	protein_coding
1	18965455	18966238	Interval_649	2.93384	2.16638	2.99834	2.45953	5.02738	4.31363	18965455	18965844	18966238	18966218	intron (ENSSSCG00000004114, intron 12 of 35)	protein_coding-intron (ENSSSCG00000004114, intron 11 of 34)	132045	ENSSSCG00000004114	ENSSSCG00000004114	ENSSSCT00000004552	RAB32	protein_coding
1	19032189	19032864	Interval_650	5.27498	6.74725	19.7324	90.2432	22.1215	92.7501	19032258	19032189	19032842	19032864	intron (ENSSSCG00000004114, intron 2 of 35)	protein_coding-intron (ENSSSCG00000004114, intron 2 of 34)	65365	ENSSSCG00000004114	ENSSSCG00000004114	ENSSSCT00000004552	RAB32	protein_coding
1	19072565	19073389	Interval_653	3.1536	4.1037	3.1598	10.4434	5.15928	12.4816	19072722	19072565	19073216	19073389	intron (ENSSSCG00000004114, intron 2 of 35)	protein_coding-intron (ENSSSCG00000004114, intron 2 of 34)	24915	ENSSSCG00000004114	ENSSSCG00000004114	ENSSSCT00000004552	RAB32	protein_coding
1	19097329	19098486	Interval_656	5.48279	6.03605	124.836	253.742	127.76	256.607	19097379	19097329	19098486	19098463	promoter-TSS (ENSSSCG00000004114)	protein_coding-promoter-TSS (ENSSSCG00000004114)	-16	ENSSSCG00000004114	ENSSSCG00000004114	ENSSSCT00000004552	RAB32	protein_coding
1	19363743	19364308	Interval_658	2.65911	2.29492	2.00855	1.55607	3.98579	3.33658	19363743	19363892	19364308	19364140	intron (ENSSSCG00000004119, intron 2 of 8)	protein_coding-intron (ENSSSCG00000004119, intron 4 of 9)	207373	ENSSSCG00000004119	ENSSSCG00000004119	ENSSSCT00000004554	GRM1	protein_coding
1	19390677	19391771	Interval_660	2.5813	2.16984	1.84887	1.22881	3.79442	2.94686	19390810	19390677	19391613	19391771	intron (ENSSSCG00000004119, intron 2 of 8)	protein_coding-intron (ENSSSCG00000004119, intron 4 of 9)	180175	ENSSSCG00000004119	ENSSSCG00000004119	ENSSSCT00000004554	GRM1	protein_coding
1	19415197	19415893	Interval_664	2.67435	2.38135	2.47227	1.90332	4.49714	3.70079	19415274	19415197	19415625	19415893	intron (ENSSSCG00000004119, intron 2 of 8)	protein_coding-intron (ENSSSCG00000004119, intron 4 of 9)	155854	ENSSSCG00000004119	ENSSSCG00000004119	ENSSSCT00000004554	GRM1	protein_coding
1	19452207	19452718	Interval_668	2.95516	2.38139	3.28593	1.80155	5.3835	3.61899	19452207	19452330	19452718	19452547	intron (ENSSSCG00000004119, intron 2 of 8)	protein_coding-intron (ENSSSCG00000004119, intron 4 of 9)	118936	ENSSSCG00000004119	ENSSSCG00000004119	ENSSSCT00000004554	GRM1	protein_coding
1	19612346	19613563	Interval_673	5.94687	6.52303	143.076	215.019	145.993	217.782	19612346	19612370	19613522	19613563	promoter-TSS (ENSSSCG00000004120)	protein_coding-promoter-TSS (ENSSSCG00000004120)	39	ENSSSCG00000004120	ENSSSCG00000004120	ENSSSCT00000060565	SHPRH	protein_coding
1	19755853	19756854	Interval_676	6.59261	7.34423	137.571	259.153	140.566	262.029	19755867	19755853	19756814	19756854	promoter-TSS (ENSSSCG00000004121)	protein_coding-promoter-TSS (ENSSSCG00000004121)	170	ENSSSCG00000004121	ENSSSCG00000004121	ENSSSCT00000064623	FBXO30	protein_coding
1	19806350	19807437	Interval_677	6.72551	7.48024	82.5866	126.289	85.3469	128.922	19806372	19806350	19807437	19807414	exon (ENSSSCG00000004121, exon 1 of 4)	protein_coding-exon (ENSSSCG00000004121, exon 1 of 4)	50710	ENSSSCG00000004121	ENSSSCG00000004121	ENSSSCT00000064623	FBXO30	protein_coding
1	19883800	19884338	Interval_679	3.8432	3.1492	5.32932	4.96665	7.47677	6.91541	19883800	19883844	19884275	19884338	intron (ENSSSCG00000004121, intron 5 of 5)	protein_coding-intron (ENSSSCG00000004121, intron 3 of 3)	127885	ENSSSCG00000004121	ENSSSCG00000004121	ENSSSCT00000064623	FBXO30	protein_coding
1	20082311	20083594	Interval_681	2.88164	2.83118	4.72833	4.09448	6.85584	6.04163	20082311	20082353	20083594	20083477	Intergenic	Intergenic	5224	ENSSSCG00000032105	ENSSSCG00000032105	ENSSSCT00000061803	RF00093	snoRNA
1	20363766	20364318	Interval_684	3.27938	5.17318	3.30514	15.6535	5.3864	17.8146	20364005	20363766	20364248	20364318	Intergenic	Intergenic	-275865	ENSSSCG00000032105	ENSSSCG00000032105	ENSSSCT00000061803	RF00093	snoRNA
1	20375391	20376291	Interval_685	4.64732	5.57084	8.46024	18.0471	10.6434	20.236	20375456	20375391	20376291	20376232	Intergenic	Intergenic	-287664	ENSSSCG00000032105	ENSSSCG00000032105	ENSSSCT00000061803	RF00093	snoRNA
1	20388366	20389020	Interval_686	5.67924	6.12516	17.4979	25.123	19.8158	27.3916	20388456	20388366	20389020	20389010	Intergenic	Intergenic	-300516	ENSSSCG00000032105	ENSSSCG00000032105	ENSSSCT00000061803	RF00093	snoRNA
1	20611639	20612649	Interval_687	6.5044	4.49303	18.545	12.6165	20.9252	14.6818	20611821	20611639	20612649	20612641	intron (ENSSSCG00000004123, intron 54 of 73)	protein_coding-intron (ENSSSCG00000004123, intron 5 of 24)	-278130	ENSSSCG00000033962	ENSSSCG00000033962	ENSSSCT00000058130	ENSSSCG00000033962	protein_coding
1	20628070	20628816	Interval_688	7.05633	7.05051	32.3139	41.3423	34.8073	43.6733	20628070	20628085	20628806	20628816	intron (ENSSSCG00000004123, intron 53 of 73)	protein_coding-intron (ENSSSCG00000004123, intron 4 of 24)	-261831	ENSSSCG00000033962	ENSSSCG00000033962	ENSSSCT00000058130	ENSSSCG00000033962	protein_coding
1	20751657	20752346	Interval_689	5.88426	3.98808	13.627	8.67992	15.9236	10.7477	20751657	20751755	20752346	20752328	promoter-TSS (ENSSSCG00000004123)	protein_coding-promoter-TSS (ENSSSCG00000004123)	-138272	ENSSSCG00000033962	ENSSSCG00000033962	ENSSSCT00000058130	ENSSSCG00000033962	protein_coding
1	20850876	20851422	Interval_690	4.06286	3.80274	6.17794	7.89973	8.34688	9.95845	20850876	20850876	20851422	20851245	intron (ENSSSCG00000004123, intron 25 of 73)	protein_coding-intron (ENSSSCG00000004123, intron 25 of 73)	-39125	ENSSSCG00000033962	ENSSSCG00000033962	ENSSSCT00000058130	ENSSSCG00000033962	protein_coding
1	20853440	20853955	Interval_691	3.99173	3.08921	5.72205	4.40191	7.87856	6.37875	20853440	20853604	20853955	20853901	intron (ENSSSCG00000004123, intron 24 of 73)	protein_coding-intron (ENSSSCG00000004123, intron 24 of 73)	-36576	ENSSSCG00000033962	ENSSSCG00000033962	ENSSSCT00000058130	ENSSSCG00000033962	protein_coding
1	20868151	20868965	Interval_692	5.77471	4.65121	18.9306	17.4567	21.2969	19.6202	20868151	20868224	20868965	20868943	intron (ENSSSCG00000004123, intron 22 of 73)	protein_coding-intron (ENSSSCG00000004123, intron 22 of 73)	-21716	ENSSSCG00000033962	ENSSSCG00000033962	ENSSSCT00000058130	ENSSSCG00000033962	protein_coding
1	20982034	20982395	Interval_698	1.87485	1.67358	2.40351	1.76938	4.41263	3.56333	20982034	20982103	20982390	20982395	intron (ENSSSCG00000004123, intron 1 of 73)	protein_coding-intron (ENSSSCG00000004123, intron 1 of 73)	61427	ENSSSCG00000004123	ENSSSCG00000004123	ENSSSCT00000061166	UTRN	protein_coding
1	20985622	20987146	Interval_699	4.49516	3.80072	36.9239	33.5768	39.3806	35.8631	20985622	20985682	20987076	20987146	intron (ENSSSCG00000004123, intron 1 of 73)	protein_coding-intron (ENSSSCG00000004123, intron 1 of 73)	57258	ENSSSCG00000004123	ENSSSCG00000004123	ENSSSCT00000061166	UTRN	protein_coding
1	20996835	20997164	Interval_700	3.19442	2.67566	3.09674	3.67732	5.14627	5.60433	20996892	20996835	20997164	20997085	intron (ENSSSCG00000004123, intron 1 of 73)	protein_coding-intron (ENSSSCG00000004123, intron 1 of 73)	46642	ENSSSCG00000004123	ENSSSCG00000004123	ENSSSCT00000061166	UTRN	protein_coding
1	21016515	21016858	Interval_701	2.73386	2.65581	1.8855	3.2422	3.81868	5.17098	21016623	21016515	21016858	21016846	intron (ENSSSCG00000004123, intron 1 of 73)	protein_coding-intron (ENSSSCG00000004123, intron 1 of 73)	26955	ENSSSCG00000004123	ENSSSCG00000004123	ENSSSCT00000061166	UTRN	protein_coding
1	21046877	21049456	Interval_702	4.62367	4.55767	22.8998	54.7389	25.304	57.1251	21047745	21046877	21049456	21049419	Intergenic	Intergenic	-4525	ENSSSCG00000004123	ENSSSCG00000004123	ENSSSCT00000061166	UTRN	protein_coding
1	21112872	21114259	Interval_703	5.21265	5.29538	54.4841	83.9541	57.0706	86.3909	21112907	21112872	21114259	21114256	Intergenic	Intergenic	46125	ENSSSCG00000004125	ENSSSCG00000004125	ENSSSCT00000004560	STX11	protein_coding
1	21128428	21129178	Interval_704	5.26883	5.87012	11.4067	35.9936	13.6561	38.303	21128428	21128428	21128930	21129178	exon (ENSSSCG00000004125, exon 2 of 2)	protein_coding-exon (ENSSSCG00000004125, exon 2 of 2)	30888	ENSSSCG00000004125	ENSSSCG00000004125	ENSSSCT00000004560	STX11	protein_coding
1	21143172	21143620	Interval_707	3.145	3.74466	2.89081	10.2068	4.95249	12.3115	21143191	21143172	21143537	21143620	intron (ENSSSCG00000004125, intron 1 of 1)	protein_coding-intron (ENSSSCG00000004125, intron 1 of 1)	16295	ENSSSCG00000004125	ENSSSCG00000004125	ENSSSCT00000004560	STX11	protein_coding
1	21158631	21160236	Interval_708	5.01912	4.80542	78.4616	94.2767	81.1199	96.8038	21158818	21158631	21160236	21160203	intron (ENSSSCG00000004125, intron 1 of 1)	protein_coding-intron (ENSSSCG00000004125, intron 1 of 1)	257	ENSSSCG00000004125	ENSSSCG00000004125	ENSSSCT00000004560	STX11	protein_coding
1	21166232	21166745	Interval_709	3.21347	3.76003	3.14984	11.4139	5.2051	13.5222	21166341	21166232	21166579	21166745	Intergenic	Intergenic	-6798	ENSSSCG00000004125	ENSSSCG00000004125	ENSSSCT00000004560	STX11	protein_coding
1	21191637	21191956	Interval_712	2.41557	2.46284	1.13844	3.17554	2.96186	5.04841	21191708	21191637	21191956	21191880	Intergenic	Intergenic	-32106	ENSSSCG00000004125	ENSSSCG00000004125	ENSSSCT00000004560	STX11	protein_coding
1	21216740	21217015	Interval_716	3.31496	3.11518	3.40117	4.68675	5.49146	6.63867	21216751	21216740	21217015	21217011	Intergenic	Intergenic	-14408	ENSSSCG00000035578	ENSSSCG00000035578	ENSSSCT00000043535	SF3B5	protein_coding
1	21230630	21231708	Interval_718	6.93443	7.70107	170.846	311.448	173.967	314.473	21230630	21230630	21231697	21231708	promoter-TSS (ENSSSCG00000035578)	protein_coding-promoter-TSS (ENSSSCG00000035578)	-117	ENSSSCG00000035578	ENSSSCG00000035578	ENSSSCT00000043535	SF3B5	protein_coding
1	21265513	21266790	Interval_720	5.93386	6.17782	109.45	173.234	112.308	175.98	21265541	21265513	21266747	21266790	Intergenic	Intergenic	34866	ENSSSCG00000035578	ENSSSCG00000035578	ENSSSCT00000043535	SF3B5	protein_coding
1	21272022	21272703	Interval_721	6.16532	5.73387	23.3049	34.2198	25.699	36.5189	21272022	21272100	21272675	21272703	Intergenic	Intergenic	32836	ENSSSCG00000032615	ENSSSCG00000032615	ENSSSCT00000059464	RF02143	misc_RNA
1	21303601	21304645	Interval_722	7.17211	7.11171	46.6098	69.1187	49.2293	71.5608	21303646	21303601	21304602	21304645	TTS (ENSSSCG00000032615)	misc_RNA-TTS (ENSSSCG00000032615)	1076	ENSSSCG00000032615	ENSSSCG00000032615	ENSSSCT00000059464	RF02143	misc_RNA
1	21328785	21329313	Interval_723	3.2888	3.52939	3.30309	6.3014	5.39353	8.33955	21328785	21328808	21329247	21329313	intron (ENSSSCG00000004127, intron 2 of 5)	protein_coding-intron (ENSSSCG00000004127, intron 1 of 5)	-17332	ENSSSCG00000004127	ENSSSCG00000004127	ENSSSCT00000060952	PLAGL1	protein_coding
1	21366294	21367141	Interval_725	2.33108	3.24114	2.4333	13.3502	4.43485	15.4864	21366332	21366294	21366880	21367141	intron (ENSSSCG00000004127, intron 1 of 1)	protein_coding-intron (ENSSSCG00000004127, intron 5 of 5)	20337	ENSSSCG00000004127	ENSSSCG00000004127	ENSSSCT00000060952	PLAGL1	protein_coding
1	21368883	21369380	Interval_726	5.398	3.9428	23.4238	21.2962	25.8714	23.5235	21368922	21368883	21369380	21369360	exon (ENSSSCG00000004127, exon 6 of 6)	protein_coding-exon (ENSSSCG00000004127, exon 6 of 6)	22751	ENSSSCG00000004127	ENSSSCG00000004127	ENSSSCT00000060952	PLAGL1	protein_coding
1	21414615	21415451	Interval_727	4.68164	4.03249	15.6101	13.1623	17.9846	15.3216	21414732	21414615	21415404	21415451	exon (ENSSSCG00000004130, exon 10 of 11)	protein_coding-exon (ENSSSCG00000004130, exon 10 of 11)	-6335	ENSSSCG00000039614	ENSSSCG00000039614	ENSSSCT00000042139	ENSSSCG00000039614	protein_coding
1	21416493	21417154	Interval_728	4.58183	3.95821	15.0554	13.425	17.4092	15.5605	21416580	21416493	21417154	21417115	intron (ENSSSCG00000004130, intron 7 of 10)	protein_coding-intron (ENSSSCG00000004130, intron 7 of 10)	-4544	ENSSSCG00000039614	ENSSSCG00000039614	ENSSSCT00000042139	ENSSSCG00000039614	protein_coding
1	21429850	21430795	Interval_730	8.54532	8.2356	133.275	171.553	136.31	174.29	21429970	21429850	21430772	21430795	promoter-TSS (ENSSSCG00000004130)	protein_coding-promoter-TSS (ENSSSCG00000004130)	-105	ENSSSCG00000004130	ENSSSCG00000004130	ENSSSCT00000004565	ENSSSCG00000004130	protein_coding
1	21498563	21499182	Interval_731	3.10772	3.19423	2.749	6.50537	4.81516	8.5259	21498738	21498563	21499021	21499182	intron (ENSSSCG00000004132, intron 4 of 12)	protein_coding-intron (ENSSSCG00000004132, intron 3 of 10)	-68655	ENSSSCG00000004130	ENSSSCG00000004130	ENSSSCT00000004565	ENSSSCG00000004130	protein_coding
1	21506941	21507723	Interval_732	5.9077	4.84036	13.2947	19.042	15.6321	21.2177	21507011	21506941	21507591	21507723	intron (ENSSSCG00000004132, intron 2 of 10)	protein_coding-intron (ENSSSCG00000004132, intron 3 of 10)	69468	ENSSSCG00000004132	ENSSSCG00000004132	ENSSSCT00000041834	PHACTR2	protein_coding
1	21517051	21519384	Interval_733	3.5606	3.68741	4.28631	13.6851	6.38424	15.7574	21517532	21517051	21518217	21519384	intron (ENSSSCG00000004132, intron 2 of 11)	protein_coding-intron (ENSSSCG00000004132, intron 2 of 10)	58582	ENSSSCG00000004132	ENSSSCG00000004132	ENSSSCT00000041834	PHACTR2	protein_coding
1	21576065	21577278	Interval_737	5.16558	5.47335	17.1538	39.8703	19.4829	42.1914	21576116	21576065	21577278	21577256	promoter-TSS (ENSSSCG00000004132)	protein_coding-promoter-TSS (ENSSSCG00000004132)	128	ENSSSCG00000004132	ENSSSCG00000004132	ENSSSCT00000041834	PHACTR2	protein_coding
1	21670015	21670324	Interval_738	4.48951	3.90113	12.9306	14.1677	15.2671	16.3532	21670015	21670054	21670316	21670324	intron (ENSSSCG00000004132, intron 1 of 11)	protein_coding-intron (ENSSSCG00000004132, intron 1 of 11)	36493	ENSSSCG00000020208	ENSSSCG00000020208	ENSSSCT00000021803	RF00026	snRNA
1	21674728	21675337	Interval_739	4.9708	5.22456	18.2848	30.7581	20.613	33.0189	21674772	21674728	21675337	21675323	intron (ENSSSCG00000004132, intron 1 of 11)	protein_coding-intron (ENSSSCG00000004132, intron 1 of 11)	31630	ENSSSCG00000020208	ENSSSCG00000020208	ENSSSCT00000021803	RF00026	snRNA
1	21680506	21681157	Interval_740	3.85092	3.92162	5.8345	10.404	7.92079	12.5042	21680534	21680506	21681157	21680998	intron (ENSSSCG00000004132, intron 1 of 11)	protein_coding-intron (ENSSSCG00000004132, intron 1 of 11)	25831	ENSSSCG00000020208	ENSSSCG00000020208	ENSSSCT00000021803	RF00026	snRNA
1	21689647	21690557	Interval_741	4.5279	4.64289	7.36685	19.9461	9.60901	22.1642	21689733	21689647	21690557	21690542	intron (ENSSSCG00000004132, intron 1 of 11)	protein_coding-intron (ENSSSCG00000004132, intron 1 of 11)	16561	ENSSSCG00000020208	ENSSSCG00000020208	ENSSSCT00000021803	RF00026	snRNA
1	21704979	21706659	Interval_742	3.3746	2.44088	4.77393	4.66822	6.9379	6.64782	21705559	21704979	21706656	21706659	TTS (ENSSSCG00000020208)	snRNA-TTS (ENSSSCG00000020208)	844	ENSSSCG00000020208	ENSSSCG00000020208	ENSSSCT00000021803	RF00026	snRNA
1	21721866	21723116	Interval_746	5.68365	5.80199	32.4936	66.3171	35.0271	68.8118	21721866	21721866	21723116	21723111	intron (ENSSSCG00000004132, intron 1 of 11)	protein_coding-intron (ENSSSCG00000004132, intron 1 of 11)	-15828	ENSSSCG00000020208	ENSSSCG00000020208	ENSSSCT00000021803	RF00026	snRNA
1	21736690	21737623	Interval_748	5.00349	4.79979	14.8906	27.254	17.2671	29.5458	21736690	21736713	21737563	21737623	Intergenic	Intergenic	-5115	ENSSSCG00000004133	ENSSSCG00000004133	ENSSSCT00000004568	FUCA2	protein_coding
1	21742154	21743286	Interval_749	6.76385	5.9488	37.4756	56.1812	40.0589	58.619	21742159	21742154	21743156	21743286	exon (ENSSSCG00000004133, exon 1 of 7)	protein_coding-exon (ENSSSCG00000004133, exon 1 of 7)	448	ENSSSCG00000004133	ENSSSCG00000004133	ENSSSCT00000004568	FUCA2	protein_coding
1	21801198	21802175	Interval_750	7.06111	6.81433	93.7319	127.42	96.5157	130.009	21801203	21801198	21802019	21802175	promoter-TSS (ENSSSCG00000004134)	protein_coding-promoter-TSS (ENSSSCG00000004134)	127	ENSSSCG00000039598	ENSSSCG00000039598	ENSSSCT00000048579	ADAT2	protein_coding
1	21808497	21809263	Interval_751	4.27001	2.93881	6.5579	3.81304	8.76091	5.7677	21808497	21808679	21809252	21809263	intron (ENSSSCG00000039598, intron 1 of 5)	protein_coding-intron (ENSSSCG00000039598, intron 1 of 5)	-6732	ENSSSCG00000004134	ENSSSCG00000004134	ENSSSCT00000050406	PEX3	protein_coding
1	21824230	21824836	Interval_752	4.32512	3.24187	6.81175	5.53204	9.02595	7.49023	21824412	21824230	21824680	21824836	TTS (ENSSSCG00000039598)	protein_coding-TTS (ENSSSCG00000039598)	-22385	ENSSSCG00000004134	ENSSSCG00000004134	ENSSSCT00000050406	PEX3	protein_coding
1	21854700	21855673	Interval_753	2.68257	3.17186	1.71604	4.85513	3.64905	6.86439	21854720	21854700	21855435	21855673	Intergenic	Intergenic	-53039	ENSSSCG00000004134	ENSSSCG00000004134	ENSSSCT00000050406	PEX3	protein_coding
1	22164459	22165520	Interval_754	6.31851	6.28605	51.0235	48.7319	53.6482	51.1137	22164490	22164459	22165520	22165520	promoter-TSS (ENSSSCG00000004136)	protein_coding-promoter-TSS (ENSSSCG00000004136)	-78	ENSSSCG00000004136	ENSSSCG00000004136	ENSSSCT00000056974	AIG1	protein_coding
1	22173371	22173783	Interval_755	2.41041	2.21021	1.12491	1.32179	2.94721	3.06413	22173411	22173371	22173783	22173639	intron (ENSSSCG00000004136, intron 2 of 7)	protein_coding-intron (ENSSSCG00000004136, intron 2 of 7)	-8665	ENSSSCG00000004136	ENSSSCG00000004136	ENSSSCT00000056974	AIG1	protein_coding
1	22194824	22195123	Interval_756	3.59461	2.95426	4.43609	4.23123	6.53537	6.12542	22194824	22194845	22195111	22195123	intron (ENSSSCG00000004136, intron 2 of 7)	protein_coding-intron (ENSSSCG00000004136, intron 2 of 7)	-30062	ENSSSCG00000004136	ENSSSCG00000004136	ENSSSCT00000056974	AIG1	protein_coding
1	22214414	22214879	Interval_757	3.37731	3.17693	3.55667	4.82531	5.66068	6.80807	22214443	22214414	22214735	22214879	intron (ENSSSCG00000004136, intron 2 of 7)	protein_coding-intron (ENSSSCG00000004136, intron 2 of 7)	-26660	ENSSSCG00000004138	ENSSSCG00000004138	ENSSSCT00000004573	HIVEP2	protein_coding
1	22239149	22243140	Interval_758	2.53368	2.42194	29.414	33.3976	31.8228	35.6608	22239185	22239149	22242929	22243140	promoter-TSS (ENSSSCG00000004138)	protein_coding-promoter-TSS (ENSSSCG00000004138)	-162	ENSSSCG00000004138	ENSSSCG00000004138	ENSSSCT00000004573	HIVEP2	protein_coding
1	22260105	22261057	Interval_760	7.48124	7.22938	101.372	129.079	104.235	131.664	22260187	22260105	22261019	22261057	intron (ENSSSCG00000004138, intron 1 of 10)	protein_coding-intron (ENSSSCG00000004138, intron 1 of 10)	19274	ENSSSCG00000004138	ENSSSCG00000004138	ENSSSCT00000004573	HIVEP2	protein_coding
1	22266296	22266736	Interval_761	2.8989	2.44436	2.22372	2.07571	4.2305	3.91388	22266411	22266296	22266730	22266736	intron (ENSSSCG00000004138, intron 1 of 10)	protein_coding-intron (ENSSSCG00000004138, intron 1 of 10)	25209	ENSSSCG00000004138	ENSSSCG00000004138	ENSSSCT00000004573	HIVEP2	protein_coding
1	22273055	22273785	Interval_762	4.81229	4.10477	14.6775	15.1957	16.993	17.3576	22273055	22273057	22273671	22273785	intron (ENSSSCG00000004138, intron 1 of 10)	protein_coding-intron (ENSSSCG00000004138, intron 1 of 10)	32113	ENSSSCG00000004138	ENSSSCG00000004138	ENSSSCT00000004573	HIVEP2	protein_coding
1	22300161	22300827	Interval_766	5.40866	5.13596	15.8468	18.4715	18.2044	20.6877	22300268	22300161	22300827	22300815	intron (ENSSSCG00000004138, intron 2 of 10)	protein_coding-intron (ENSSSCG00000004138, intron 2 of 10)	59187	ENSSSCG00000004138	ENSSSCG00000004138	ENSSSCT00000004573	HIVEP2	protein_coding
1	22327859	22330650	Interval_768	3.32266	2.78813	7.11327	6.26284	9.28168	8.23047	22328562	22327859	22330650	22330638	intron (ENSSSCG00000004138, intron 2 of 10)	protein_coding-intron (ENSSSCG00000004138, intron 2 of 10)	87948	ENSSSCG00000004138	ENSSSCG00000004138	ENSSSCT00000004573	HIVEP2	protein_coding
1	22342187	22342818	Interval_769	4.48004	4.01486	12.0116	11.5357	14.3087	13.6854	22342187	22342246	22342780	22342818	intron (ENSSSCG00000004138, intron 2 of 10)	protein_coding-intron (ENSSSCG00000004138, intron 2 of 10)	101196	ENSSSCG00000004138	ENSSSCG00000004138	ENSSSCT00000004573	HIVEP2	protein_coding
1	22344813	22345718	Interval_770	3.2608	2.92907	5.74049	5.24174	7.92351	7.25172	22344813	22344956	22345707	22345718	intron (ENSSSCG00000004138, intron 2 of 10)	protein_coding-intron (ENSSSCG00000004138, intron 2 of 10)	103959	ENSSSCG00000004138	ENSSSCG00000004138	ENSSSCT00000004573	HIVEP2	protein_coding
1	22355216	22356268	Interval_772	3.32591	3.34291	4.34531	6.32945	6.43707	8.37198	22355216	22355226	22356121	22356268	intron (ENSSSCG00000004138, intron 1 of 7)	protein_coding-intron (ENSSSCG00000004138, intron 1 of 7)	114435	ENSSSCG00000004138	ENSSSCG00000004138	ENSSSCT00000004573	HIVEP2	protein_coding
1	22357519	22358153	Interval_773	2.60755	2.65468	1.87783	3.1671	3.82675	5.0719	22357702	22357519	22358099	22358153	intron (ENSSSCG00000004138, intron 1 of 7)	protein_coding-intron (ENSSSCG00000004138, intron 1 of 7)	116529	ENSSSCG00000004138	ENSSSCG00000004138	ENSSSCT00000004573	HIVEP2	protein_coding
1	22369244	22371180	Interval_774	4.62692	5.84193	25.0363	52.6048	27.4231	54.9923	22369244	22369244	22371180	22370041	intron (ENSSSCG00000004138, intron 1 of 7)	protein_coding-intron (ENSSSCG00000004138, intron 1 of 7)	128905	ENSSSCG00000004138	ENSSSCG00000004138	ENSSSCT00000004573	HIVEP2	protein_coding
1	22383232	22383656	Interval_775	3.67352	2.95607	4.47925	3.81238	6.62299	5.77921	22383306	22383232	22383656	22383635	intron (ENSSSCG00000004138, intron 1 of 7)	protein_coding-intron (ENSSSCG00000004138, intron 1 of 7)	142137	ENSSSCG00000004138	ENSSSCG00000004138	ENSSSCT00000004573	HIVEP2	protein_coding
1	22477572	22478894	Interval_776	6.86457	6.05345	26.6052	61.5717	29.1164	64.0022	22477599	22477572	22478529	22478894	Intergenic	Intergenic	236926	ENSSSCG00000004138	ENSSSCG00000004138	ENSSSCT00000004573	HIVEP2	protein_coding
1	22488594	22489081	Interval_777	5.55247	5.40925	14.2621	21.17	16.5417	23.3646	22488603	22488594	22489075	22489081	Intergenic	Intergenic	247531	ENSSSCG00000004138	ENSSSCG00000004138	ENSSSCT00000004573	HIVEP2	protein_coding
1	22582410	22583390	Interval_779	3.31571	3.05186	3.43832	4.31247	5.52076	6.26981	22582410	22582500	22583225	22583390	Intergenic	Intergenic	218978	ENSSSCG00000004139	ENSSSCG00000004139	ENSSSCT00000004574	ADGRG6	protein_coding
1	22650974	22651493	Interval_781	4.07905	3.94345	6.23842	8.52734	8.40196	10.5873	22651065	22650974	22651468	22651493	Intergenic	Intergenic	150644	ENSSSCG00000004139	ENSSSCG00000004139	ENSSSCT00000004574	ADGRG6	protein_coding
1	22714948	22715315	Interval_783	3.68063	3.76338	5.08833	8.38821	7.13792	10.3931	22715009	22714948	22715315	22715307	intron (ENSSSCG00000004139, intron 5 of 24)	protein_coding-intron (ENSSSCG00000004139, intron 5 of 23)	86746	ENSSSCG00000004139	ENSSSCG00000004139	ENSSSCT00000004574	ADGRG6	protein_coding
1	22787735	22789027	Interval_784	4.58491	5.1792	10.2152	34.7935	12.4418	37.0552	22787913	22787735	22789017	22789027	intron (ENSSSCG00000004139, intron 2 of 24)	protein_coding-intron (ENSSSCG00000004139, intron 2 of 23)	13497	ENSSSCG00000004139	ENSSSCG00000004139	ENSSSCT00000004574	ADGRG6	protein_coding
1	22800815	22802386	Interval_785	4.71529	4.6908	19.7365	31.0907	22.0899	33.3476	22800815	22800949	22802357	22802386	promoter-TSS (ENSSSCG00000004139)	protein_coding-promoter-TSS (ENSSSCG00000004139)	277	ENSSSCG00000004139	ENSSSCG00000004139	ENSSSCT00000004574	ADGRG6	protein_coding
1	22828846	22829293	Interval_786	3.74612	2.97848	4.81776	3.89095	6.95907	5.85758	22828958	22828846	22829293	22829265	Intergenic	Intergenic	-27192	ENSSSCG00000004139	ENSSSCG00000004139	ENSSSCT00000004574	ADGRG6	protein_coding
1	22895188	22895737	Interval_789	3.79346	4.73294	5.15689	13.9143	7.2818	16.0543	22895200	22895188	22895719	22895737	intron (ENSSSCG00000004140, intron 4 of 7)	protein_coding-intron (ENSSSCG00000004140, intron 4 of 6)	28517	ENSSSCG00000004140	ENSSSCG00000004140	ENSSSCT00000065783	VTA1	protein_coding
1	22914028	22914643	Interval_790	2.9567	2.77629	2.53512	3.19055	4.51521	5.11318	22914208	22914028	22914643	22914643	intron (ENSSSCG00000004140, intron 1 of 7)	protein_coding-intron (ENSSSCG00000004140, intron 1 of 6)	9644	ENSSSCG00000004140	ENSSSCG00000004140	ENSSSCT00000065783	VTA1	protein_coding
1	22923385	22924219	Interval_791	7.73762	8.42503	242.859	379.44	246.172	382.517	22923419	22923385	22924148	22924219	promoter-TSS (ENSSSCG00000004140)	protein_coding-promoter-TSS (ENSSSCG00000004140)	178	ENSSSCG00000004140	ENSSSCG00000004140	ENSSSCT00000065783	VTA1	protein_coding
1	23086865	23087825	Interval_806	2.39201	2.13144	2.17398	1.36501	4.15925	3.10519	23086865	23087070	23087825	23087592	Intergenic	Intergenic	115368	ENSSSCG00000036250	ENSSSCG00000036250	ENSSSCT00000042834	NMBR	protein_coding
1	23096791	23098788	Interval_807	2.53205	2.19239	2.4592	1.56641	4.47058	3.34448	23096791	23096976	23098788	23098762	Intergenic	Intergenic	125813	ENSSSCG00000036250	ENSSSCG00000036250	ENSSSCT00000042834	NMBR	protein_coding
1	23103493	23105084	Interval_809	2.10933	2.12725	1.44581	1.44796	3.32909	3.20723	23103493	23104066	23105084	23105084	Intergenic	Intergenic	132312	ENSSSCG00000036250	ENSSSCG00000036250	ENSSSCT00000042834	NMBR	protein_coding
1	23107128	23108594	Interval_810	2.44589	2.27828	2.1645	1.54004	4.14964	3.31233	23107832	23107128	23108594	23108375	Intergenic	Intergenic	135884	ENSSSCG00000036250	ENSSSCG00000036250	ENSSSCT00000042834	NMBR	protein_coding
1	23117085	23118647	Interval_811	2.38977	2.18947	1.80502	1.27113	3.7441	3.0019	23117085	23118068	23118647	23118306	Intergenic	Intergenic	145889	ENSSSCG00000036250	ENSSSCG00000036250	ENSSSCT00000042834	NMBR	protein_coding
1	23123645	23125073	Interval_812	2.29951	2.06384	1.9344	1.10212	3.89409	2.77843	23123729	23123645	23125073	23123874	Intergenic	Intergenic	152382	ENSSSCG00000036250	ENSSSCG00000036250	ENSSSCT00000042834	NMBR	protein_coding
1	23131445	23132651	Interval_813	2.10278	2.35396	1.39299	2.25596	3.2674	4.11081	23131573	23131445	23132394	23132651	Intergenic	Intergenic	160071	ENSSSCG00000036250	ENSSSCG00000036250	ENSSSCT00000042834	NMBR	protein_coding
1	23153426	23154934	Interval_815	2.08443	2.25298	1.10169	1.48837	2.9181	3.24457	23153550	23153426	23153946	23154934	Intergenic	Intergenic	182203	ENSSSCG00000036250	ENSSSCG00000036250	ENSSSCT00000042834	NMBR	protein_coding
1	23219778	23220097	Interval_830	2.44879	2.94988	1.62593	3.75397	3.54015	5.72259	23219812	23219778	23220097	23220021	Intergenic	Intergenic	247961	ENSSSCG00000036250	ENSSSCG00000036250	ENSSSCT00000042834	NMBR	protein_coding
1	23237236	23238259	Interval_835	2.25474	2.17349	1.71438	1.34036	3.64951	3.08205	23237844	23237236	23238254	23238259	Intergenic	Intergenic	265771	ENSSSCG00000036250	ENSSSCG00000036250	ENSSSCT00000042834	NMBR	protein_coding
1	23244236	23246520	Interval_836	2.40184	2.40689	2.16862	2.08537	4.14139	3.92279	23244236	23246111	23246443	23246520	Intergenic	Intergenic	273401	ENSSSCG00000036250	ENSSSCG00000036250	ENSSSCT00000042834	NMBR	protein_coding
1	23260545	23261696	Interval_840	2.31268	2.45167	1.43663	2.02861	3.32372	3.86755	23260545	23260737	23261648	23261696	Intergenic	Intergenic	289144	ENSSSCG00000036250	ENSSSCG00000036250	ENSSSCT00000042834	NMBR	protein_coding
1	23266640	23267488	Interval_841	2.53435	2.77586	2.15488	3.14787	4.14418	5.07149	23266921	23266640	23267317	23267488	Intergenic	Intergenic	295087	ENSSSCG00000036250	ENSSSCG00000036250	ENSSSCT00000042834	NMBR	protein_coding
1	23285122	23286837	Interval_845	2.51663	2.41328	2.24765	1.99684	4.24857	3.81518	23286054	23285122	23286837	23286834	Intergenic	Intergenic	314003	ENSSSCG00000036250	ENSSSCG00000036250	ENSSSCT00000042834	NMBR	protein_coding
1	23322272	23324253	Interval_850	2.42951	2.36114	1.53314	1.76038	3.43312	3.56426	23322272	23322404	23324253	23323379	Intergenic	Intergenic	351286	ENSSSCG00000036250	ENSSSCG00000036250	ENSSSCT00000042834	NMBR	protein_coding
1	23366915	23368414	Interval_856	2.40693	2.13891	1.66982	1.13959	3.59501	2.84485	23367187	23366915	23368414	23367801	Intergenic	Intergenic	395688	ENSSSCG00000036250	ENSSSCG00000036250	ENSSSCT00000042834	NMBR	protein_coding
1	23380080	23380568	Interval_857	3.26821	3.69505	7.02382	10.5295	9.16587	12.5978	23380087	23380080	23380563	23380568	Intergenic	Intergenic	408347	ENSSSCG00000036250	ENSSSCG00000036250	ENSSSCT00000042834	NMBR	protein_coding
1	23400381	23401151	Interval_860	2.28201	2.34401	1.295	1.68953	3.14399	3.4929	23400634	23400381	23401151	23400693	Intergenic	Intergenic	428789	ENSSSCG00000036250	ENSSSCG00000036250	ENSSSCT00000042834	NMBR	protein_coding
1	23409437	23410087	Interval_861	2.42483	2.2108	1.8239	1.34173	3.77236	3.07764	23409545	23409437	23409893	23410087	Intergenic	Intergenic	437785	ENSSSCG00000036250	ENSSSCG00000036250	ENSSSCT00000042834	NMBR	protein_coding
1	23449860	23450690	Interval_866	2.52204	2.67148	2.11138	2.79495	4.0983	4.68822	23450316	23449860	23450609	23450690	Intergenic	Intergenic	478298	ENSSSCG00000036250	ENSSSCG00000036250	ENSSSCT00000042834	NMBR	protein_coding
1	23465520	23466292	Interval_869	2.26888	2.17876	1.23486	1.26563	3.07312	2.98084	23465520	23465525	23466207	23466292	Intergenic	Intergenic	493929	ENSSSCG00000036250	ENSSSCG00000036250	ENSSSCT00000042834	NMBR	protein_coding
1	23469946	23471963	Interval_870	2.59007	2.07748	2.46973	1.0956	4.50155	2.77312	23471667	23469946	23471963	23471762	Intergenic	Intergenic	498978	ENSSSCG00000036250	ENSSSCG00000036250	ENSSSCT00000042834	NMBR	protein_coding
1	23486502	23488179	Interval_873	2.42256	2.43726	1.99936	2.3553	3.96969	4.20648	23486502	23486556	23486726	23488179	Intergenic	Intergenic	515364	ENSSSCG00000036250	ENSSSCG00000036250	ENSSSCT00000042834	NMBR	protein_coding
1	23496772	23499671	Interval_874	2.15901	2.08036;2.13803	1.36127	1.39479;1.47211	3.22156	3.14493;3.234	23496961	23496772;23497893	23499671	23497020;23498737	Intergenic	Intergenic	526245	ENSSSCG00000036250	ENSSSCG00000036250	ENSSSCT00000042834	NMBR	protein_coding
1	23531151	23533674	Interval_881	2.61742	2.13891	2.02288	1.13959	3.97855	2.84485	23531151	23532208	23532853	23533674	Intergenic	Intergenic	560436	ENSSSCG00000036250	ENSSSCG00000036250	ENSSSCT00000042834	NMBR	protein_coding
1	23553405	23555731	Interval_885	2.68149	2.17281	2.04989	1.22621	4.01709	2.9491	23553405	23554866	23555731	23555344	Intergenic	Intergenic	582591	ENSSSCG00000036250	ENSSSCG00000036250	ENSSSCT00000042834	NMBR	protein_coding
1	23581934	23583364	Interval_888	2.23488	2.23793	1.5297	1.45181	3.43202	3.19633	23582016	23581934	23583364	23583197	Intergenic	Intergenic	610672	ENSSSCG00000036250	ENSSSCG00000036250	ENSSSCT00000042834	NMBR	protein_coding
1	23590995	23591630	Interval_889	2.45459	2.57414	2.4734	2.9141	4.49331	4.80885	23591269	23590995	23591630	23591619	Intergenic	Intergenic	619336	ENSSSCG00000036250	ENSSSCG00000036250	ENSSSCT00000042834	NMBR	protein_coding
1	23592542	23592868	Interval_890	2.34193	2.27166	2.2117	1.82228	4.19445	3.62944	23592621	23592542	23592850	23592868	Intergenic	Intergenic	620728	ENSSSCG00000036250	ENSSSCG00000036250	ENSSSCT00000042834	NMBR	protein_coding
1	23597131	23599328	Interval_891	2.39852	2.35233;2.10612	2.29303	1.9765;1.2114	4.27908	3.80339;2.91321	23597200	23597131;23598421	23599328	23597422;23599276	Intergenic	Intergenic	626253	ENSSSCG00000036250	ENSSSCG00000036250	ENSSSCT00000042834	NMBR	protein_coding
1	23606839	23607280	Interval_893	2.18675	2.39066	1.32716	2.00769	3.17741	3.83085	23606911	23606839	23607155	23607280	Intergenic	Intergenic	635083	ENSSSCG00000036250	ENSSSCG00000036250	ENSSSCT00000042834	NMBR	protein_coding
1	23616986	23618028	Interval_895	2.31848	2.2338	2.20603	1.74278	4.18356	3.53247	23616986	23617093	23618028	23617575	Intergenic	Intergenic	645530	ENSSSCG00000036250	ENSSSCG00000036250	ENSSSCT00000042834	NMBR	protein_coding
1	23637081	23638676	Interval_899	2.17112	2.17569	1.27861	1.28591	3.12977	3.00163	23637081	23637576	23638676	23637851	Intergenic	Intergenic	665902	ENSSSCG00000036250	ENSSSCG00000036250	ENSSSCT00000042834	NMBR	protein_coding
1	23642568	23643671	Interval_900	2.15964	2.22977	1.30874	1.45149	3.16746	3.20163	23642568	23643404	23643484	23643671	Intergenic	Intergenic	671143	ENSSSCG00000036250	ENSSSCG00000036250	ENSSSCT00000042834	NMBR	protein_coding
1	23673014	23673414	Interval_905	2.21662	2.43931	1.5356	2.36387	3.43837	4.23315	23673047	23673014	23673414	23673276	Intergenic	Intergenic	701237	ENSSSCG00000036250	ENSSSCG00000036250	ENSSSCT00000042834	NMBR	protein_coding
1	23680711	23681656	Interval_906	2.25738	2.17526	1.66016	1.31723	3.58047	3.0531	23680711	23680789	23681656	23681429	Intergenic	Intergenic	709207	ENSSSCG00000036250	ENSSSCG00000036250	ENSSSCT00000042834	NMBR	protein_coding
1	23686195	23686859	Interval_908	2.34749	2.44784	2.11091	2.33223	4.09388	4.18178	23686195	23686410	23686567	23686859	Intergenic	Intergenic	714550	ENSSSCG00000036250	ENSSSCG00000036250	ENSSSCT00000042834	NMBR	protein_coding
1	23695841	23697717	Interval_910	2.16992	2.46531	1.70898	2.76125	3.6412	4.64426	23696401	23695841	23697717	23697531	Intergenic	Intergenic	724802	ENSSSCG00000036250	ENSSSCG00000036250	ENSSSCT00000042834	NMBR	protein_coding
1	23709101	23710551	Interval_913	2.17258	2.27937	1.63945	2.11743	3.55409	3.9626	23709101	23709349	23709411	23710551	Intergenic	Intergenic	737849	ENSSSCG00000036250	ENSSSCG00000036250	ENSSSCT00000042834	NMBR	protein_coding
1	23713425	23714427	Interval_914	2.0076	2.12246	1.1293	1.42858	2.94691	3.18795	23713425	23713552	23714306	23714427	Intergenic	Intergenic	741949	ENSSSCG00000036250	ENSSSCG00000036250	ENSSSCT00000042834	NMBR	protein_coding
1	23739085	23740271	Interval_919	2.18804	2.36791	1.38607	2.22286	3.26024	4.09056	23739085	23739902	23740080	23740271	Intergenic	Intergenic	767701	ENSSSCG00000036250	ENSSSCG00000036250	ENSSSCT00000042834	NMBR	protein_coding
1	23746057	23747529	Interval_921	2.50634	2.8937	1.97606	4.22223	3.94642	6.19612	23746332	23746057	23747529	23746874	Intergenic	Intergenic	774816	ENSSSCG00000036250	ENSSSCG00000036250	ENSSSCT00000042834	NMBR	protein_coding
1	23751771	23752905	Interval_922	2.5831	2.54851	2.46159	2.34049	4.48152	4.20899	23751771	23752264	23752888	23752905	Intergenic	Intergenic	780361	ENSSSCG00000036250	ENSSSCG00000036250	ENSSSCT00000042834	NMBR	protein_coding
1	23759164	23760137	Interval_924	2.13279	2.29121	1.16182	1.78449	2.97543	3.58935	23759575	23759164	23759950	23760137	Intergenic	Intergenic	787674	ENSSSCG00000036250	ENSSSCG00000036250	ENSSSCT00000042834	NMBR	protein_coding
1	23770615	23773150	Interval_928	2.63648	2.45162	2.23058	2.02215	4.21529	3.86306	23770680	23770615	23773150	23771079	Intergenic	Intergenic	799906	ENSSSCG00000036250	ENSSSCG00000036250	ENSSSCT00000042834	NMBR	protein_coding
1	23790355	23791123	Interval_931	2.1505	2.37352	1.46393	1.89603	3.34913	3.7027	23790355	23790355	23790943	23791123	Intergenic	Intergenic	818762	ENSSSCG00000036250	ENSSSCG00000036250	ENSSSCT00000042834	NMBR	protein_coding
1	23824110	23824807	Interval_938	2.20165	2.18221	1.35211	1.53085	3.21145	3.29296	23824201	23824110	23824532	23824807	Intergenic	Intergenic	852482	ENSSSCG00000036250	ENSSSCG00000036250	ENSSSCT00000042834	NMBR	protein_coding
1	23844034	23846802	Interval_940	2.0758	2.20973	1.2992	1.72378	3.15398	3.5205	23844034	23844382	23844805	23846802	Intergenic	Intergenic	873441	ENSSSCG00000036250	ENSSSCG00000036250	ENSSSCT00000042834	NMBR	protein_coding
1	23849437	23850817	Interval_942	2.24687	2.0192	1.65344	1.18197	3.58356	2.87716	23850028	23849437	23850449	23850817	Intergenic	Intergenic	878150	ENSSSCG00000036250	ENSSSCG00000036250	ENSSSCT00000042834	NMBR	protein_coding
1	23855631	23856534	Interval_943	2.18394	2.07325	1.3918	1.20884	3.26353	2.91422	23855859	23855631	23856381	23856534	Intergenic	Intergenic	884106	ENSSSCG00000036250	ENSSSCG00000036250	ENSSSCT00000042834	NMBR	protein_coding
1	23863612	23865297	Interval_944	2.21435	2.31365	1.52043	1.84035	3.42304	3.64526	23864122	23863612	23865297	23864862	Intergenic	Intergenic	892478	ENSSSCG00000036250	ENSSSCG00000036250	ENSSSCT00000042834	NMBR	protein_coding
1	23876180	23876720	Interval_946	2.99201	2.94934	4.57776	4.19657	6.70557	6.13648	23876180	23876226	23876661	23876720	Intergenic	Intergenic	904473	ENSSSCG00000036250	ENSSSCG00000036250	ENSSSCT00000042834	NMBR	protein_coding
1	23881994	23883217	Interval_947	2.1051	2.38825	1.17954	1.82785	3.00504	3.64479	23882735	23881994	23882974	23883217	Intergenic	Intergenic	910629	ENSSSCG00000036250	ENSSSCG00000036250	ENSSSCT00000042834	NMBR	protein_coding
1	23886753	23887465	Interval_948	2.33877	2.34621	1.91936	1.73728	3.86584	3.52876	23886753	23886839	23887372	23887465	Intergenic	Intergenic	915132	ENSSSCG00000036250	ENSSSCG00000036250	ENSSSCT00000042834	NMBR	protein_coding
1	23904025	23904523	Interval_954	2.0733	2.09908	1.20508	1.23912	3.03602	2.95775	23904035	23904025	23904521	23904523	Intergenic	Intergenic	932297	ENSSSCG00000036250	ENSSSCG00000036250	ENSSSCT00000042834	NMBR	protein_coding
1	23917101	23918968	Interval_959	2.54644	2.41066	2.4214	2.05361	4.42344	3.88299	23918063	23917101	23918968	23918844	Intergenic	Intergenic	946058	ENSSSCG00000036250	ENSSSCG00000036250	ENSSSCT00000042834	NMBR	protein_coding
1	23932282	23933348	Interval_962	2.38915	2.19007	1.88509	1.2997	3.83969	3.02399	23932289	23932282	23932822	23933348	Intergenic	Intergenic	960838	ENSSSCG00000036250	ENSSSCG00000036250	ENSSSCT00000042834	NMBR	protein_coding
1	23935695	23937383	Interval_963	2.38494	2.36353	1.7614	1.76662	3.7025	3.57154	23935716	23935695	23937383	23937362	Intergenic	Intergenic	964562	ENSSSCG00000036250	ENSSSCG00000036250	ENSSSCT00000042834	NMBR	protein_coding
1	23958894	23961105	Interval_964	2.68168	2.21021	2.20285	1.32387	4.18384	3.06552	23958894	23959560	23961105	23960188	Intergenic	Intergenic	988023	ENSSSCG00000036250	ENSSSCG00000036250	ENSSSCT00000042834	NMBR	protein_coding
1	23974654	23975656	Interval_968	3.01414	2.53046	3.9411	2.79074	6.07028	4.67722	23974654	23974654	23975193	23975656	Intergenic	Intergenic	1003178	ENSSSCG00000036250	ENSSSCG00000036250	ENSSSCT00000042834	NMBR	protein_coding
1	23996943	23998795	Interval_970	3.91222	3.01613	11.6051	6.35548	13.8752	8.34643	23996943	23996946	23998550	23998795	Intergenic	Intergenic	-1000029	ENSSSCG00000036890	ENSSSCG00000036890	ENSSSCT00000048004	RF00026	snRNA
1	24010408	24011163	Interval_971	2.31144	2.23703	1.07741	1.40899	2.87495	3.15923	24010640	24010408	24011163	24010952	Intergenic	Intergenic	-987112	ENSSSCG00000036890	ENSSSCG00000036890	ENSSSCT00000048004	RF00026	snRNA
1	24024154	24024477	Interval_972	2.54583	2.14081	1.52343	1.14444	3.4286	2.8507	24024154	24024173	24024477	24024384	Intergenic	Intergenic	-973582	ENSSSCG00000036890	ENSSSCG00000036890	ENSSSCT00000048004	RF00026	snRNA
1	24051977	24052485	Interval_974	2.4972	2.19161	1.60937	1.27987	3.52666	3.01067	24051977	24052088	24052485	24052422	Intergenic	Intergenic	-945667	ENSSSCG00000036890	ENSSSCG00000036890	ENSSSCT00000048004	RF00026	snRNA
1	24057740	24058140	Interval_975	2.7572	4.22734	2.68844	10.7542	4.69373	12.8931	24057821	24057740	24058102	24058140	Intergenic	Intergenic	-939958	ENSSSCG00000036890	ENSSSCG00000036890	ENSSSCT00000048004	RF00026	snRNA
1	24059939	24060849	Interval_976	2.37394	2.4843	1.38705	2.40994	3.25006	4.27134	24060042	24059939	24060607	24060849	Intergenic	Intergenic	-937504	ENSSSCG00000036890	ENSSSCG00000036890	ENSSSCT00000048004	RF00026	snRNA
1	24092767	24093236	Interval_979	3.15372	2.38374	3.47034	1.85134	5.56894	3.65642	24092801	24092767	24093236	24093205	Intergenic	Intergenic	-904896	ENSSSCG00000036890	ENSSSCG00000036890	ENSSSCT00000048004	RF00026	snRNA
1	24152789	24153333	Interval_983	3.55056	3.57774	5.15928	6.81061	7.329	8.83361	24152809	24152789	24153333	24153329	Intergenic	Intergenic	-844837	ENSSSCG00000036890	ENSSSCG00000036890	ENSSSCT00000048004	RF00026	snRNA
1	24160021	24161419	Interval_985	3.90111	3.77263	6.40405	7.52595	8.57667	9.58376	24160021	24160741	24161419	24161383	Intergenic	Intergenic	-837178	ENSSSCG00000036890	ENSSSCG00000036890	ENSSSCT00000048004	RF00026	snRNA
1	24213446	24213839	Interval_989	2.49384	2.30643	1.32025	1.57828	3.17076	3.36713	24213446	24213478	24213839	24213771	Intergenic	Intergenic	-784255	ENSSSCG00000036890	ENSSSCG00000036890	ENSSSCT00000048004	RF00026	snRNA
1	24593080	24593643	Interval_997	4.36952	3.43801	7.02684	6.10334	9.23886	8.11117	24593080	24593108	24593643	24593633	Intergenic	Intergenic	-404536	ENSSSCG00000036890	ENSSSCG00000036890	ENSSSCT00000048004	RF00026	snRNA
1	24605818	24606605	Interval_998	6.87427	6.70334	42.2403	99.1584	44.7683	101.593	24605951	24605818	24606466	24606605	Intergenic	Intergenic	-391686	ENSSSCG00000036890	ENSSSCG00000036890	ENSSSCT00000048004	RF00026	snRNA
1	24620058	24621381	Interval_999	4.68028	5.20681	10.0402	40.505	12.3084	42.7519	24620677	24620058	24621381	24621354	Intergenic	Intergenic	-377178	ENSSSCG00000036890	ENSSSCG00000036890	ENSSSCT00000048004	RF00026	snRNA
1	24633139	24634205	Interval_1000	3.38607	2.53839	3.92141	2.32665	5.96885	4.1879	24633571	24633139	24634205	24634141	Intergenic	Intergenic	-364226	ENSSSCG00000036890	ENSSSCG00000036890	ENSSSCT00000048004	RF00026	snRNA
1	24641335	24641738	Interval_1002	2.58773	2.17147	1.49223	1.22309	3.39382	2.94519	24641335	24641475	24641689	24641738	Intergenic	Intergenic	-356361	ENSSSCG00000036890	ENSSSCG00000036890	ENSSSCT00000048004	RF00026	snRNA
1	24687033	24688498	Interval_1004	5.26489	5.12169	20.013	33.3566	22.4353	35.6702	24687044	24687033	24688324	24688498	Intergenic	Intergenic	-310132	ENSSSCG00000036890	ENSSSCG00000036890	ENSSSCT00000048004	RF00026	snRNA
1	24708213	24709810	Interval_1005	4.8639	3.30196	13.6034	5.84992	15.9151	7.84027	24708752	24708213	24709773	24709810	Intergenic	Intergenic	-288886	ENSSSCG00000036890	ENSSSCG00000036890	ENSSSCT00000048004	RF00026	snRNA
1	24719516	24720519	Interval_1006	5.45168	5.37817	23.5826	23.7929	25.9879	26.0456	24719551	24719516	24720407	24720519	Intergenic	Intergenic	-277880	ENSSSCG00000036890	ENSSSCG00000036890	ENSSSCT00000048004	RF00026	snRNA
1	24835925	24837856	Interval_1012	3.31633	2.76981	6.44747	5.26293	8.63524	7.23612	24836036	24835925	24837856	24837833	Intergenic	Intergenic	-161007	ENSSSCG00000036890	ENSSSCG00000036890	ENSSSCT00000048004	RF00026	snRNA
1	24922426	24923122	Interval_1019	5.33402	5.30247	17.0208	41.7289	19.3853	44.0524	24922524	24922426	24923102	24923122	Intergenic	Intergenic	-75124	ENSSSCG00000036890	ENSSSCG00000036890	ENSSSCT00000048004	RF00026	snRNA
1	24929238	24929957	Interval_1020	3.53533	3.6782	4.36135	12.0588	6.4667	14.1814	24929407	24929238	24929932	24929957	Intergenic	Intergenic	-68300	ENSSSCG00000036890	ENSSSCG00000036890	ENSSSCT00000048004	RF00026	snRNA
1	24936387	24938388	Interval_1021	3.26353	2.94166	3.35748	7.20984	5.44472	9.21056	24936605	24936387	24937318	24938388	Intergenic	Intergenic	-60510	ENSSSCG00000036890	ENSSSCG00000036890	ENSSSCT00000048004	RF00026	snRNA
1	24959812	24960940	Interval_1022	3.58478	2.53815	4.29005	2.82417	6.40983	4.70211	24959812	24959818	24960940	24960649	Intergenic	Intergenic	-37522	ENSSSCG00000036890	ENSSSCG00000036890	ENSSSCT00000048004	RF00026	snRNA
1	24988628	24989308	Interval_1024	2.80793	2.72473	2.01103	3.23863	3.98644	5.16888	24988791	24988628	24989308	24989189	Intergenic	Intergenic	-8930	ENSSSCG00000036890	ENSSSCG00000036890	ENSSSCT00000048004	RF00026	snRNA
1	25004284	25005129	Interval_1025	4.14598	2.69615	6.61775	3.31428	8.77297	5.25022	25004284	25004573	25005129	25005104	Intergenic	Intergenic	6809	ENSSSCG00000036890	ENSSSCG00000036890	ENSSSCT00000048004	RF00026	snRNA
1	25096743	25097238	Interval_1029	3.33397	3.14533	3.47658	5.73481	5.56225	7.75849	25096840	25096743	25097238	25097215	Intergenic	Intergenic	-58673	ENSSSCG00000004142	ENSSSCG00000004142	ENSSSCT00000050649	CITED2	protein_coding
1	25104799	25106158	Interval_1030	3.62145	4.08247	4.59129	19.3557	6.71356	21.5052	25104838	25104799	25105954	25106158	Intergenic	Intergenic	-50185	ENSSSCG00000004142	ENSSSCG00000004142	ENSSSCT00000050649	CITED2	protein_coding
1	25154338	25157111	Interval_1032	3.07317	3.25671	85.7815	141.437	88.5597	144.106	25154455	25154338	25157083	25157111	promoter-TSS (ENSSSCG00000004142)	protein_coding-promoter-TSS (ENSSSCG00000004142)	61	ENSSSCG00000004142	ENSSSCG00000004142	ENSSSCT00000050649	CITED2	protein_coding
1	25163529	25163931	Interval_1033	3.31452	2.70149	8.0112	7.1072	10.2488	9.13957	25163554	25163529	25163845	25163931	Intergenic	Intergenic	8066	ENSSSCG00000004142	ENSSSCG00000004142	ENSSSCT00000050649	CITED2	protein_coding
1	25165644	25166262	Interval_1034	4.55444	4.12469	13.0523	16.0701	15.3409	18.2295	25165691	25165644	25166091	25166262	Intergenic	Intergenic	10289	ENSSSCG00000004142	ENSSSCG00000004142	ENSSSCT00000050649	CITED2	protein_coding
1	25187951	25188498	Interval_1036	5.57294	7.41396	11.7346	46.0293	14.0327	48.3432	25188091	25187951	25188498	25188443	Intergenic	Intergenic	32561	ENSSSCG00000004142	ENSSSCG00000004142	ENSSSCT00000050649	CITED2	protein_coding
1	25202903	25204031	Interval_1038	2.44033	2.29577	4.00938	6.32477	6.08612	8.32026	25202921	25202903	25203916	25204031	Intergenic	Intergenic	-25148	ENSSSCG00000004143	ENSSSCG00000004143	ENSSSCT00000064833	TXLNB	protein_coding
1	25204902	25205943	Interval_1039	4.59736	4.30972	22.6805	36.3724	25.0821	38.6501	25205092	25204902	25205943	25205922	Intergenic	Intergenic	-23192	ENSSSCG00000004143	ENSSSCG00000004143	ENSSSCT00000064833	TXLNB	protein_coding
1	25228152	25229102	Interval_1041	6.17016	6.17347	57.6673	98.0307	60.2794	100.505	25228249	25228152	25229102	25229068	promoter-TSS (ENSSSCG00000004143)	protein_coding-promoter-TSS (ENSSSCG00000004143)	12	ENSSSCG00000004143	ENSSSCG00000004143	ENSSSCT00000064833	TXLNB	protein_coding
1	25237156	25237670	Interval_1042	2.77202	2.20908	1.93583	1.32241	3.89609	3.06299	25237156	25237296	25237670	25237592	intron (ENSSSCG00000004143, intron 2 of 9)	protein_coding-intron (ENSSSCG00000004143, intron 2 of 8)	8798	ENSSSCG00000004143	ENSSSCG00000004143	ENSSSCT00000064833	TXLNB	protein_coding
1	25296126	25296792	Interval_1043	6.15915	5.36459	20.5478	32.821	22.9457	35.1076	25296126	25296139	25296643	25296792	Intergenic	Intergenic	34325	ENSSSCG00000004144	ENSSSCG00000004144	ENSSSCT00000004580	HECA	protein_coding
1	25309802	25310418	Interval_1044	2.55559	2.3149	1.78434	2.18177	3.72109	4.03507	25309802	25310093	25310385	25310418	Intergenic	Intergenic	20674	ENSSSCG00000004144	ENSSSCG00000004144	ENSSSCT00000004580	HECA	protein_coding
1	25313978	25314731	Interval_1045	3.61641	3.80886	5.18605	10.1728	7.37148	12.2712	25313978	25313978	25314464	25314731	Intergenic	Intergenic	16429	ENSSSCG00000004144	ENSSSCG00000004144	ENSSSCT00000004580	HECA	protein_coding
1	25333251	25334115	Interval_1047	3.79554	3.8239	7.80523	17.9492	10.0077	20.15	25333251	25333333	25334115	25333982	Intergenic	Intergenic	-2899	ENSSSCG00000004144	ENSSSCG00000004144	ENSSSCT00000004580	HECA	protein_coding
1	25347993	25349066	Interval_1051	3.38238	3.1994	3.57796	8.62902	5.68167	10.6996	25347993	25348000	25348290	25349066	Intergenic	Intergenic	-17746	ENSSSCG00000004144	ENSSSCG00000004144	ENSSSCT00000004580	HECA	protein_coding
1	25353462	25354068	Interval_1052	4.25833	3.13239	7.75064	7.94978	9.98401	10.0368	25353500	25353462	25354063	25354068	Intergenic	Intergenic	-22981	ENSSSCG00000004144	ENSSSCG00000004144	ENSSSCT00000004580	HECA	protein_coding
1	25362468	25364347	Interval_1053	4.25994	4.58273	69.59	147.785	72.3638	150.519	25362606	25362468	25364337	25364347	Intergenic	Intergenic	-32624	ENSSSCG00000004144	ENSSSCG00000004144	ENSSSCT00000004580	HECA	protein_coding
1	25376112	25376797	Interval_1054	6.48459	4.88978	33.6088	35.0794	36.0883	37.312	25376112	25376117	25376650	25376797	Intergenic	Intergenic	-45671	ENSSSCG00000004144	ENSSSCG00000004144	ENSSSCT00000004580	HECA	protein_coding
1	25383382	25384338	Interval_1055	6.37912	5.77435	48.2429	40.0525	50.8277	42.4125	25383382	25383443	25384338	25384323	Intergenic	Intergenic	-53076	ENSSSCG00000004144	ENSSSCG00000004144	ENSSSCT00000004580	HECA	protein_coding
1	25394851	25395490	Interval_1056	2.83825	3.77707	2.08741	7.50112	4.07206	9.57264	25395019	25394851	25395360	25395490	Intergenic	Intergenic	51808	ENSSSCG00000004145	ENSSSCG00000004145	ENSSSCT00000004581	ENSSSCG00000004145	protein_coding
1	25414556	25414851	Interval_1057	2.76694	2.72108	1.91091	2.96731	3.87394	4.87352	25414600	25414556	25414837	25414851	Intergenic	Intergenic	32275	ENSSSCG00000004145	ENSSSCG00000004145	ENSSSCT00000004581	ENSSSCG00000004145	protein_coding
1	25446343	25447773	Interval_1058	5.41549	6.20138	50.6928	87.3643	53.3603	89.9817	25446343	25446365	25447773	25447697	promoter-TSS (ENSSSCG00000004145)	protein_coding-promoter-TSS (ENSSSCG00000004145)	-79	ENSSSCG00000004145	ENSSSCG00000004145	ENSSSCT00000004581	ENSSSCG00000004145	protein_coding
1	25480524	25481932	Interval_1060	5.30913	5.62484	91.6239	125.734	94.4252	128.362	25480654	25480524	25481847	25481932	promoter-TSS (ENSSSCG00000004146)	protein_coding-promoter-TSS (ENSSSCG00000004146)	305	ENSSSCG00000004146	ENSSSCG00000004146	ENSSSCT00000004582	REPS1	protein_coding
1	25500024	25500530	Interval_1061	3.23336	2.7865	3.10354	3.17316	5.19383	5.10165	25500232	25500024	25500468	25500530	intron (ENSSSCG00000004146, intron 1 of 19)	protein_coding-intron (ENSSSCG00000004146, intron 2 of 20)	19354	ENSSSCG00000004146	ENSSSCG00000004146	ENSSSCT00000004582	REPS1	protein_coding
1	25521323	25521790	Interval_1062	3.60679	3.02588	4.49649	4.06313	6.58293	6.04614	25521535	25521323	25521790	25521784	intron (ENSSSCG00000004146, intron 1 of 19)	protein_coding-intron (ENSSSCG00000004146, intron 2 of 20)	40634	ENSSSCG00000004146	ENSSSCG00000004146	ENSSSCT00000004582	REPS1	protein_coding
1	25525990	25526386	Interval_1063	4.96971	3.18365	9.27998	4.77483	11.5409	6.76546	25526013	25525990	25526381	25526386	intron (ENSSSCG00000004146, intron 4 of 19)	protein_coding-intron (ENSSSCG00000004146, intron 5 of 20)	45265	ENSSSCG00000004146	ENSSSCG00000004146	ENSSSCT00000004582	REPS1	protein_coding
1	25532130	25533007	Interval_1064	6.07494	4.87054	15.8798	14.9286	18.2581	17.0716	25532263	25532130	25532895	25533007	intron (ENSSSCG00000004146, intron 8 of 19)	protein_coding-intron (ENSSSCG00000004146, intron 9 of 20)	51646	ENSSSCG00000004146	ENSSSCG00000004146	ENSSSCT00000004582	REPS1	protein_coding
1	25624293	25624920	Interval_1066	4.34347	3.26631	11.823	12.5075	14.115	14.5614	25624581	25624293	25624850	25624920	intron (ENSSSCG00000004147, intron 3 of 19)	protein_coding-intron (ENSSSCG00000004147, intron 3 of 19)	20487	ENSSSCG00000004147	ENSSSCG00000004147	ENSSSCT00000004583	ECT2L	protein_coding
1	25627794	25628385	Interval_1067	4.06048	3.1869	9.2619	9.47587	11.4893	11.5461	25627794	25627909	25628385	25628378	intron (ENSSSCG00000004147, intron 3 of 19)	protein_coding-intron (ENSSSCG00000004147, intron 3 of 19)	17004	ENSSSCG00000004147	ENSSSCG00000004147	ENSSSCT00000004583	ECT2L	protein_coding
1	25643874	25644586	Interval_1068	4.57101	4.66709	7.69945	14.4654	9.93545	16.6162	25644072	25643874	25644585	25644586	TTS (ENSSSCG00000004148)	protein_coding-TTS (ENSSSCG00000004148)	864	ENSSSCG00000004147	ENSSSCG00000004147	ENSSSCT00000004583	ECT2L	protein_coding
1	25662931	25663875	Interval_1069	9.56321	9.49067	241.01	359.903	244.337	362.939	25663036	25662931	25663869	25663875	exon (ENSSSCG00000004148, exon 1 of 6)	protein_coding-exon (ENSSSCG00000004148, exon 1 of 6)	144	ENSSSCG00000004148	ENSSSCG00000004148	ENSSSCT00000004584	CCDC28A	protein_coding
1	25669771	25670466	Interval_1070	5.99498	4.79415	15.3965	15.7791	17.7289	17.9633	25669771	25669797	25670466	25670444	Intergenic	Intergenic	-6572	ENSSSCG00000004148	ENSSSCG00000004148	ENSSSCT00000004584	CCDC28A	protein_coding
1	25735679	25737144	Interval_1071	4.99646	4.89818	37.6856	42.4808	40.2387	44.8085	25735684	25735679	25737020	25737144	promoter-TSS (ENSSSCG00000004149)	protein_coding-promoter-TSS (ENSSSCG00000004149)	-72865	ENSSSCG00000004148	ENSSSCG00000004148	ENSSSCT00000004584	CCDC28A	protein_coding
1	25839944	25840302	Interval_1073	3.3313	3.16853	3.72134	5.36787	5.75814	7.28941	25839955	25839944	25840302	25840294	intron (ENSSSCG00000004149, intron 1 of 7)	protein_coding-intron (ENSSSCG00000004149, intron 1 of 7)	-108559	ENSSSCG00000004149	ENSSSCG00000004149	ENSSSCT00000004585	NHSL1	protein_coding
1	25878029	25879324	Interval_1075	2.87245	2.53996	2.16563	2.30265	4.16222	4.17262	25878029	25878098	25879324	25879124	promoter-TSS (ENSSSCG00000004149)	protein_coding-promoter-TSS (ENSSSCG00000004149)	-70005	ENSSSCG00000004149	ENSSSCG00000004149	ENSSSCT00000004585	NHSL1	protein_coding
1	26300981	26301667	Interval_1078	4.71743	4.4	10.8956	11.0906	13.1404	13.1895	26300981	26301039	26301667	26301646	exon (ENSSSCG00000038420, exon 1 of 3)	protein_coding-exon (ENSSSCG00000038420, exon 1 of 3)	111	ENSSSCG00000038420	ENSSSCG00000038420	ENSSSCT00000051639	PERP	protein_coding
1	26384331	26384753	Interval_1079	3.69071	4.57242	5.21408	11.8682	7.25454	14.0023	26384393	26384331	26384753	26384688	Intergenic	Intergenic	83329	ENSSSCG00000038420	ENSSSCG00000038420	ENSSSCT00000051639	PERP	protein_coding
1	26393022	26393603	Interval_1080	3.64508	3.76658	6.4831	17.0872	8.69648	19.2478	26393105	26393022	26393474	26393603	Intergenic	Intergenic	92100	ENSSSCG00000038420	ENSSSCG00000038420	ENSSSCT00000051639	PERP	protein_coding
1	26395245	26396050	Interval_1081	4.84626	2.93436	13.5546	9.1746	15.8865	11.2494	26395480	26395245	26396050	26395948	Intergenic	Intergenic	94128	ENSSSCG00000004154	ENSSSCG00000004154	ENSSSCT00000034426	TNFAIP3	protein_coding
1	26400891	26401630	Interval_1082	3.34481	4.375	3.68701	17.8892	5.73815	20.0603	26400918	26400891	26401393	26401630	Intergenic	Intergenic	88515	ENSSSCG00000004154	ENSSSCG00000004154	ENSSSCT00000034426	TNFAIP3	protein_coding
1	26440373	26441195	Interval_1083	4.35285	3.28877	6.8159	5.37575	9.03993	7.36725	26440373	26440375	26441195	26440967	Intergenic	Intergenic	48992	ENSSSCG00000004154	ENSSSCG00000004154	ENSSSCT00000034426	TNFAIP3	protein_coding
1	26478828	26479334	Interval_1085	3.0325	2.2501	6.1279	4.35453	8.3258	6.33656	26478846	26478828	26479334	26479321	intron (ENSSSCG00000004154, intron 6 of 8)	protein_coding-intron (ENSSSCG00000004154, intron 6 of 8)	10695	ENSSSCG00000004154	ENSSSCG00000004154	ENSSSCT00000034426	TNFAIP3	protein_coding
1	26483128	26483602	Interval_1086	3.47255	3.7299	12.3903	22.3111	14.7063	24.5744	26483161	26483128	26483597	26483602	intron (ENSSSCG00000004154, intron 2 of 8)	protein_coding-intron (ENSSSCG00000004154, intron 2 of 8)	6411	ENSSSCG00000004154	ENSSSCG00000004154	ENSSSCT00000034426	TNFAIP3	protein_coding
1	26489182	26490271	Interval_1087	6.4793	6.95708	218.505	394.181	221.763	397.302	26489239	26489182	26490222	26490271	promoter-TSS (ENSSSCG00000004154)	protein_coding-promoter-TSS (ENSSSCG00000004154)	49	ENSSSCG00000004154	ENSSSCG00000004154	ENSSSCT00000034426	TNFAIP3	protein_coding
1	26509415	26509887	Interval_1088	4.09401	4.22203	5.87551	11.8577	8.07259	14.0203	26509415	26509424	26509860	26509887	Intergenic	Intergenic	-19875	ENSSSCG00000004154	ENSSSCG00000004154	ENSSSCT00000034426	TNFAIP3	protein_coding
1	26525562	26526306	Interval_1090	5.77727	5.91329	66.5329	85.8369	69.3031	88.4229	26525565	26525562	26526306	26526238	Intergenic	Intergenic	-36158	ENSSSCG00000004154	ENSSSCG00000004154	ENSSSCT00000034426	TNFAIP3	protein_coding
1	26529983	26530434	Interval_1091	2.58072	2.39072	10.985	10.3474	13.2138	12.443	26529984	26529983	26530369	26530434	Intergenic	Intergenic	-40433	ENSSSCG00000004154	ENSSSCG00000004154	ENSSSCT00000034426	TNFAIP3	protein_coding
1	26531335	26531797	Interval_1092	2.98604	2.83757	7.23606	8.68282	9.43465	10.7388	26531356	26531335	26531797	26531772	Intergenic	Intergenic	-41790	ENSSSCG00000004154	ENSSSCG00000004154	ENSSSCT00000034426	TNFAIP3	protein_coding
1	26538837	26539543	Interval_1093	6.67314	5.19739	34.3159	30.8887	36.7936	33.106	26538837	26538856	26539450	26539543	Intergenic	Intergenic	-49414	ENSSSCG00000004154	ENSSSCG00000004154	ENSSSCT00000034426	TNFAIP3	protein_coding
1	26556562	26557315	Interval_1094	2.61402	2.02369	2.73313	1.61364	4.76297	3.39028	26556753	26556562	26557063	26557315	Intergenic	Intergenic	-67163	ENSSSCG00000004154	ENSSSCG00000004154	ENSSSCT00000034426	TNFAIP3	protein_coding
1	26558328	26558849	Interval_1095	5.40525	4.03559	19.3929	16.2814	21.7636	18.4674	26558328	26558344	26558827	26558849	Intergenic	Intergenic	-68813	ENSSSCG00000004154	ENSSSCG00000004154	ENSSSCT00000034426	TNFAIP3	protein_coding
1	26563729	26564557	Interval_1096	7.75089	7.75328	47.3974	153.388	50.0372	156.079	26563835	26563729	26564501	26564557	Intergenic	Intergenic	-74367	ENSSSCG00000004154	ENSSSCG00000004154	ENSSSCT00000034426	TNFAIP3	protein_coding
1	26570096	26570589	Interval_1097	2.63572	5.03369	1.60089	17.082	3.52047	19.3054	26570180	26570096	26570415	26570589	Intergenic	Intergenic	-80567	ENSSSCG00000004154	ENSSSCG00000004154	ENSSSCT00000034426	TNFAIP3	protein_coding
1	26584008	26584508	Interval_1098	3.15938	2.39869	2.9942	2.0048	5.04566	3.8372	26584008	26584229	26584508	26584475	Intergenic	Intergenic	-94482	ENSSSCG00000004154	ENSSSCG00000004154	ENSSSCT00000034426	TNFAIP3	protein_coding
1	26617272	26618735	Interval_1101	3.17376	5.05399	3.1711	28.2931	5.18995	30.5914	26617272	26617773	26618610	26618735	Intergenic	Intergenic	-128228	ENSSSCG00000004154	ENSSSCG00000004154	ENSSSCT00000034426	TNFAIP3	protein_coding
1	26623542	26624307	Interval_1102	4.83064	4.88798	9.17766	29.1363	11.383	31.3527	26623787	26623542	26624287	26624307	Intergenic	Intergenic	-134149	ENSSSCG00000004154	ENSSSCG00000004154	ENSSSCT00000034426	TNFAIP3	protein_coding
1	26643350	26644152	Interval_1104	5.80406	6.82016	15.9801	38.3073	18.3193	40.6402	26643350	26643583	26644136	26644152	Intergenic	Intergenic	-153975	ENSSSCG00000004154	ENSSSCG00000004154	ENSSSCT00000034426	TNFAIP3	protein_coding
1	26699810	26700518	Interval_1107	3.39842	3.68992	3.76751	6.91034	5.85839	8.98082	26699820	26699810	26700323	26700518	Intergenic	Intergenic	-100507	ENSSSCG00000004155	ENSSSCG00000004155	ENSSSCT00000004593	OLIG3	protein_coding
1	26919628	26920103	Interval_1109	3.67329	3.91668	4.42906	8.93486	6.5874	10.981	26919786	26919628	26920093	26920103	Intergenic	Intergenic	-117293	ENSSSCG00000004156	ENSSSCG00000004156	ENSSSCT00000004594	IFNGR1	protein_coding
1	26945095	26945598	Interval_1110	4.10754	4.09731	6.02565	9.76911	8.20839	11.8216	26945137	26945095	26945598	26945535	Intergenic	Intergenic	-91812	ENSSSCG00000004156	ENSSSCG00000004156	ENSSSCT00000004594	IFNGR1	protein_coding
1	26955029	26955532	Interval_1113	2.47751	3.20536	1.25759	6.08472	3.11255	8.11053	26955029	26955097	26955314	26955532	Intergenic	Intergenic	-81878	ENSSSCG00000004156	ENSSSCG00000004156	ENSSSCT00000004594	IFNGR1	protein_coding
1	26962193	26962828	Interval_1114	3.48752	5.33537	4.23869	16.3968	6.29664	18.5738	26962324	26962193	26962723	26962828	Intergenic	Intergenic	-74648	ENSSSCG00000004156	ENSSSCG00000004156	ENSSSCT00000004594	IFNGR1	protein_coding
1	26981147	26982309	Interval_1115	2.6298	2.70917	3.24998	7.44776	5.28136	9.45095	26982025	26981147	26982289	26982309	Intergenic	Intergenic	-55431	ENSSSCG00000004156	ENSSSCG00000004156	ENSSSCT00000004594	IFNGR1	protein_coding
1	26986081	26986852	Interval_1116	6.73132	6.27814	30.3468	54.2204	32.8644	56.614	26986130	26986081	26986852	26986849	Intergenic	Intergenic	-50692	ENSSSCG00000004156	ENSSSCG00000004156	ENSSSCT00000004594	IFNGR1	protein_coding
1	27017015	27018300	Interval_1117	3.69278	4.1103	4.95663	14.565	7.03861	16.7386	27017209	27017015	27018127	27018300	Intergenic	Intergenic	-19501	ENSSSCG00000004156	ENSSSCG00000004156	ENSSSCT00000004594	IFNGR1	protein_coding
1	27025637	27026356	Interval_1118	5.43526	3.56188	16.4166	18.8003	18.7995	20.9646	27025637	27025723	27026275	27026356	Intergenic	Intergenic	-11162	ENSSSCG00000004156	ENSSSCG00000004156	ENSSSCT00000004594	IFNGR1	protein_coding
1	27029031	27029616	Interval_1119	2.27825	3.20898	2.65973	21.9328	4.70208	24.2011	27029101	27029031	27029392	27029616	Intergenic	Intergenic	-7835	ENSSSCG00000004156	ENSSSCG00000004156	ENSSSCT00000004594	IFNGR1	protein_coding
1	27036907	27038165	Interval_1121	6.34488	6.02896	159.816	294.966	162.814	297.868	27036935	27036907	27038099	27038165	exon (ENSSSCG00000004156, exon 1 of 7)	protein_coding-exon (ENSSSCG00000004156, exon 1 of 7)	377	ENSSSCG00000004156	ENSSSCG00000004156	ENSSSCT00000004594	IFNGR1	protein_coding
1	27069828	27070692	Interval_1125	5.64407	6.89838	14.083	72.5947	16.3851	75.0839	27069829	27069828	27070638	27070692	Intergenic	Intergenic	-7686	ENSSSCG00000004158	ENSSSCG00000004158	ENSSSCT00000004597	IL22RA2	protein_coding
1	27080097	27080823	Interval_1126	5.70824	6.81114	13.3952	54.6267	15.6641	57.0144	27080097	27080130	27080755	27080823	intron (ENSSSCG00000004158, intron 1 of 3)	protein_coding-intron (ENSSSCG00000004158, intron 1 of 3)	2514	ENSSSCG00000004158	ENSSSCG00000004158	ENSSSCT00000004597	IL22RA2	protein_coding
1	27108086	27108752	Interval_1129	3.55728	4.02059	4.40859	9.72235	6.50191	11.8054	27108261	27108086	27108725	27108752	Intergenic	Intergenic	-29073	ENSSSCG00000004157	ENSSSCG00000004157	ENSSSCT00000004596	IL20RA	protein_coding
1	27137538	27137953	Interval_1131	2.76489	2.32666	1.90614	1.65452	3.86861	3.44607	27137538	27137568	27137872	27137953	exon (ENSSSCG00000004157, exon 1 of 7)	protein_coding-exon (ENSSSCG00000004157, exon 1 of 7)	254	ENSSSCG00000004157	ENSSSCG00000004157	ENSSSCT00000004596	IL20RA	protein_coding
1	27146011	27146473	Interval_1132	5.74852	5.31628	17.5025	27.8277	19.8924	30.1175	27146011	27146024	27146444	27146473	intron (ENSSSCG00000004157, intron 1 of 6)	protein_coding-intron (ENSSSCG00000004157, intron 1 of 6)	8750	ENSSSCG00000004157	ENSSSCG00000004157	ENSSSCT00000004596	IL20RA	protein_coding
1	27148588	27149087	Interval_1133	2.61905	3.96522	2.32945	14.5477	4.29348	16.7295	27148773	27148588	27149031	27149087	intron (ENSSSCG00000004157, intron 1 of 6)	protein_coding-intron (ENSSSCG00000004157, intron 1 of 6)	11346	ENSSSCG00000004157	ENSSSCG00000004157	ENSSSCT00000004596	IL20RA	protein_coding
1	27248413	27251303	Interval_1134	2.86635	2.65698	3.03076	5.07265	5.08447	7.06231	27248413	27248788	27251303	27251270	exon (ENSSSCG00000004159, exon 1 of 2)	protein_coding-exon (ENSSSCG00000004159, exon 1 of 2)	396	ENSSSCG00000004159	ENSSSCG00000004159	ENSSSCT00000004598	SLC35D3	protein_coding
1	27329528	27330046	Interval_1135	5.733	3.36652	12.583	6.25759	14.9145	8.21279	27329528	27329575	27330046	27330000	intron (ENSSSCG00000004160, intron 5 of 9)	protein_coding-intron (ENSSSCG00000004160, intron 5 of 9)	-6007	ENSSSCG00000020379	ENSSSCG00000020379	ENSSSCT00000021974	RF00026	snRNA
1	27345713	27346796	Interval_1136	7.81287	9.00744	157.958	282.113	160.998	285.05	27345713	27345727	27346796	27346791	intron (ENSSSCG00000004160, intron 1 of 9)	protein_coding-intron (ENSSSCG00000004160, intron 1 of 9)	274	ENSSSCG00000004160	ENSSSCG00000004160	ENSSSCT00000004599	PEX7	protein_coding
1	27357082	27358792	Interval_1137	2.94652	3.95758	2.3401	13.8284	4.36182	15.9537	27358273	27357082	27358778	27358792	intron (ENSSSCG00000004160, intron 1 of 9)	protein_coding-intron (ENSSSCG00000004160, intron 1 of 9)	-11408	ENSSSCG00000004160	ENSSSCG00000004160	ENSSSCT00000004599	PEX7	protein_coding
1	27379704	27381529	Interval_1140	5.64923	5.1351	93.3521	154.52	96.2366	157.212	27379776	27379704	27381484	27381529	promoter-TSS (ENSSSCG00000026041)	protein_coding-promoter-TSS (ENSSSCG00000026041)	-245	ENSSSCG00000026041	ENSSSCG00000026041	ENSSSCT00000056666	MAP3K5	protein_coding
1	27387439	27388142	Interval_1141	5.17291	5.62449	15.7563	47.2482	18.0579	49.6344	27387446	27387439	27388122	27388142	promoter-TSS (ENSSSCG00000026041)	protein_coding-promoter-TSS (ENSSSCG00000026041)	6929	ENSSSCG00000026041	ENSSSCG00000026041	ENSSSCT00000056666	MAP3K5	protein_coding
1	27406589	27407258	Interval_1142	5.49635	5.72378	11.3256	36.8964	13.6619	39.2691	27406613	27406589	27407059	27407258	intron (ENSSSCG00000026041, intron 1 of 29)	protein_coding-intron (ENSSSCG00000026041, intron 1 of 29)	26062	ENSSSCG00000026041	ENSSSCG00000026041	ENSSSCT00000056666	MAP3K5	protein_coding
1	27413208	27414986	Interval_1143	3.3874	2.59301;2.49459	3.68087	3.02212;2.24494	5.76575	4.92238;4.10712	27413208	27413272;27414597	27414986	27413608;27414973	intron (ENSSSCG00000026041, intron 1 of 29)	protein_coding-intron (ENSSSCG00000026041, intron 1 of 29)	33235	ENSSSCG00000026041	ENSSSCG00000026041	ENSSSCT00000056666	MAP3K5	protein_coding
1	27429875	27430323	Interval_1144	3.08418	2.87263	2.85592	4.50898	4.86726	6.46617	27429876	27429875	27430149	27430323	intron (ENSSSCG00000026041, intron 1 of 29)	protein_coding-intron (ENSSSCG00000026041, intron 1 of 29)	49237	ENSSSCG00000026041	ENSSSCG00000026041	ENSSSCT00000056666	MAP3K5	protein_coding
1	27450336	27451224	Interval_1146	3.37216	4.54069	3.60435	11.7237	5.69203	13.8631	27450367	27450336	27451106	27451224	intron (ENSSSCG00000026041, intron 2 of 29)	protein_coding-intron (ENSSSCG00000026041, intron 2 of 29)	69918	ENSSSCG00000026041	ENSSSCG00000026041	ENSSSCT00000056666	MAP3K5	protein_coding
1	27481216	27481703	Interval_1147	2.92403	3.96853	2.39135	8.72756	4.37166	10.7791	27481231	27481216	27481548	27481703	intron (ENSSSCG00000026041, intron 8 of 30)	protein_coding-intron (ENSSSCG00000026041, intron 7 of 29)	100598	ENSSSCG00000026041	ENSSSCG00000026041	ENSSSCT00000056666	MAP3K5	protein_coding
1	27554982	27555656	Interval_1151	5.73781	6.69309	12.7032	33.9635	14.9995	36.3053	27555032	27554982	27555627	27555656	intron (ENSSSCG00000026041, intron 19 of 30)	protein_coding-intron (ENSSSCG00000026041, intron 18 of 29)	-77275	ENSSSCG00000039049	ENSSSCG00000039049	ENSSSCT00000046954	MAP7	protein_coding
1	27571972	27572418	Interval_1152	3.38837	4.28121	3.65818	14.117	5.7838	16.277	27572020	27571972	27572393	27572418	intron (ENSSSCG00000026041, intron 24 of 30)	protein_coding-intron (ENSSSCG00000026041, intron 23 of 29)	-60399	ENSSSCG00000039049	ENSSSCG00000039049	ENSSSCT00000046954	MAP7	protein_coding
1	27574943	27575456	Interval_1153	3.95086	2.75944	6.22382	4.74744	8.38392	6.71409	27574943	27574977	27575305	27575456	intron (ENSSSCG00000026041, intron 25 of 30)	protein_coding-intron (ENSSSCG00000026041, intron 24 of 29)	-57394	ENSSSCG00000039049	ENSSSCG00000039049	ENSSSCT00000046954	MAP7	protein_coding
1	27605744	27606752	Interval_1154	5.12854	5.64068	22.3989	39.1393	24.7793	41.4916	27605773	27605744	27606735	27606752	intron (ENSSSCG00000039049, intron 1 of 17)	protein_coding-intron (ENSSSCG00000039049, intron 1 of 16)	-26346	ENSSSCG00000039049	ENSSSCG00000039049	ENSSSCT00000046954	MAP7	protein_coding
1	27712750	27713067	Interval_1159	2.66498	3.29271	1.69606	5.11505	3.61541	7.14108	27712788	27712750	27713032	27713067	intron (ENSSSCG00000039049, intron 1 of 17)	protein_coding-intron (ENSSSCG00000039049, intron 1 of 16)	80315	ENSSSCG00000039049	ENSSSCG00000039049	ENSSSCT00000046954	MAP7	protein_coding
1	27839867	27840190	Interval_1162	4.71517	3.68593	8.71287	7.14385	10.9331	9.19826	27839867	27839867	27840188	27840190	Intergenic	Intergenic	-38403	ENSSSCG00000004163	ENSSSCG00000004163	ENSSSCT00000037556	BCLAF1	protein_coding
1	27871570	27873037	Interval_1163	5.59696	6.10286	190.77	389.625	193.943	392.797	27871571	27871570	27872952	27873037	promoter-TSS (ENSSSCG00000004163)	protein_coding-promoter-TSS (ENSSSCG00000004163)	-6128	ENSSSCG00000004163	ENSSSCG00000004163	ENSSSCT00000037556	BCLAF1	protein_coding
1	27908095	27909143	Interval_1164	6.65119	7.23268	140.04	262.911	143.025	265.792	27908095	27908105	27909021	27909143	promoter-TSS (ENSSSCG00000004164)	protein_coding-promoter-TSS (ENSSSCG00000004164)	-163	ENSSSCG00000004164	ENSSSCG00000004164	ENSSSCT00000004603	MTFR2	protein_coding
1	27930708	27931238	Interval_1165	4.0412	3.22095	6.28537	5.12218	8.42198	7.11035	27930903	27930708	27931238	27931228	Intergenic	Intergenic	22191	ENSSSCG00000004164	ENSSSCG00000004164	ENSSSCT00000004603	MTFR2	protein_coding
1	27974270	27975378	Interval_1166	7.32459	4.54205	30.6033	14.2537	33.087	16.3874	27974284	27974270	27975257	27975378	intron (ENSSSCG00000004165, intron 10 of 12)	protein_coding-intron (ENSSSCG00000004165, intron 9 of 11)	66042	ENSSSCG00000004164	ENSSSCG00000004164	ENSSSCT00000004603	MTFR2	protein_coding
1	28039003	28039341	Interval_1167	2.95796	2.4729	2.44162	2.12066	4.4423	3.95979	28039003	28039080	28039334	28039341	intron (ENSSSCG00000004165, intron 3 of 12)	protein_coding-intron (ENSSSCG00000004165, intron 2 of 11)	130390	ENSSSCG00000004164	ENSSSCG00000004164	ENSSSCT00000004603	MTFR2	protein_coding
1	28091656	28092357	Interval_1168	4.9189	3.89981	9.7234	9.20735	11.9298	11.2118	28091680	28091656	28092357	28092080	intron (ENSSSCG00000004165, intron 2 of 12)	protein_coding-intron (ENSSSCG00000004165, intron 1 of 11)	-166947	ENSSSCG00000035425	ENSSSCG00000035425	ENSSSCT00000060052	ENSSSCG00000035425	protein_coding
1	28100356	28101251	Interval_1169	6.61904	6.7251	23.9395	30.3567	26.3636	32.6349	28100356	28100451	28101226	28101251	intron (ENSSSCG00000004165, intron 2 of 12)	protein_coding-intron (ENSSSCG00000004165, intron 1 of 11)	-158150	ENSSSCG00000035425	ENSSSCG00000035425	ENSSSCT00000060052	ENSSSCG00000035425	protein_coding
1	28213140	28213948	Interval_1170	3.68377	5.57674	4.82559	23.1607	6.91921	25.4203	28213333	28213140	28213766	28213948	intron (ENSSSCG00000004165, intron 1 of 12)	protein_coding-intron (ENSSSCG00000004165, intron 1 of 12)	-45410	ENSSSCG00000035425	ENSSSCG00000035425	ENSSSCT00000060052	ENSSSCG00000035425	protein_coding
1	28246486	28248085	Interval_1171	5.11851	3.69986	9.77177	7.6513	12.05	9.66301	28247625	28246486	28248065	28248085	intron (ENSSSCG00000004165, intron 1 of 12)	protein_coding-intron (ENSSSCG00000004165, intron 1 of 12)	-11668	ENSSSCG00000035425	ENSSSCG00000035425	ENSSSCT00000060052	ENSSSCG00000035425	protein_coding
1	28301942	28303067	Interval_1173	5.19734	5.71864	17.1533	44.4965	19.5401	46.915	28301942	28301942	28302998	28303067	exon (ENSSSCG00000004165, exon 1 of 13)	protein_coding-exon (ENSSSCG00000004165, exon 1 of 13)	161	ENSSSCG00000004165	ENSSSCG00000004165	ENSSSCT00000065157	PDE7B	protein_coding
1	28339099	28339856	Interval_1176	8.36502	7.66696	31.8524	94.3011	34.4121	96.8927	28339262	28339099	28339856	28339853	Intergenic	Intergenic	-36812	ENSSSCG00000004165	ENSSSCG00000004165	ENSSSCT00000065157	PDE7B	protein_coding
1	28516117	28516434	Interval_1181	3.53128	2.21886	3.98073	1.34881	6.11721	3.09401	28516148	28516117	28516434	28516341	Intergenic	Intergenic	-70321	ENSSSCG00000004166	ENSSSCG00000004166	ENSSSCT00000057712	AHI1	protein_coding
1	28518719	28519213	Interval_1182	3.26068	2.81488	3.46724	3.2931	5.49607	5.22542	28518719	28518893	28519082	28519213	Intergenic	Intergenic	-67631	ENSSSCG00000004166	ENSSSCG00000004166	ENSSSCT00000057712	AHI1	protein_coding
1	28557161	28558076	Interval_1184	2.6311	2.37487	1.5981	1.83237	3.51287	3.63236	28557530	28557161	28558053	28558076	Intergenic	Intergenic	-28978	ENSSSCG00000004166	ENSSSCG00000004166	ENSSSCT00000057712	AHI1	protein_coding
1	28565599	28566761	Interval_1185	6.46082	7.00075	219.946	412.095	223.242	415.275	28565619	28565599	28566721	28566761	promoter-TSS (ENSSSCG00000004166)	protein_coding-promoter-TSS (ENSSSCG00000004166)	-20417	ENSSSCG00000004166	ENSSSCG00000004166	ENSSSCT00000057712	AHI1	protein_coding
1	28591806	28592233	Interval_1188	4.90185	3.71059	9.15497	7.42708	11.3938	9.46699	28591806	28591870	28592092	28592233	intron (ENSSSCG00000004166, intron 2 of 23)	protein_coding-intron (ENSSSCG00000004166, intron 6 of 26)	5423	ENSSSCG00000004166	ENSSSCG00000004166	ENSSSCT00000057712	AHI1	protein_coding
1	28604099	28604522	Interval_1189	2.87527	3.81979	2.1854	7.5306	4.17875	9.61851	28604099	28604225	28604517	28604522	intron (ENSSSCG00000004166, intron 5 of 23)	protein_coding-intron (ENSSSCG00000004166, intron 9 of 26)	17714	ENSSSCG00000004166	ENSSSCG00000004166	ENSSSCT00000057712	AHI1	protein_coding
1	28612402	28613853	Interval_1190	3.49075	3.05998	4.00096	4.4022	6.11314	6.35474	28612402	28612420	28613853	28613833	intron (ENSSSCG00000004166, intron 8 of 23)	protein_coding-intron (ENSSSCG00000004166, intron 12 of 26)	26531	ENSSSCG00000004166	ENSSSCG00000004166	ENSSSCT00000057712	AHI1	protein_coding
1	28633198	28633679	Interval_1192	4.34544	3.73279	7.27896	7.24282	9.44135	9.31384	28633198	28633201	28633480	28633679	intron (ENSSSCG00000004166, intron 14 of 20)	protein_coding-intron (ENSSSCG00000004166, intron 18 of 26)	46842	ENSSSCG00000004166	ENSSSCG00000004166	ENSSSCT00000057712	AHI1	protein_coding
1	28720730	28721536	Interval_1195	5.4176	3.2296	11.2188	5.9521	13.5252	7.97407	28720754	28720730	28721536	28721416	exon (ENSSSCG00000004166, exon 23 of 27)	protein_coding-exon (ENSSSCG00000004166, exon 23 of 27)	134536	ENSSSCG00000004166	ENSSSCG00000004166	ENSSSCT00000057712	AHI1	protein_coding
1	28731486	28732322	Interval_1196	6.02794	4.06833	18.0449	13.2613	20.4193	15.4125	28731497	28731486	28732133	28732322	intron (ENSSSCG00000004166, intron 21 of 22)	protein_coding-intron (ENSSSCG00000004166, intron 24 of 26)	124483	ENSSSCG00000004167	ENSSSCG00000004167	ENSSSCT00000004606	MYB	protein_coding
1	28773420	28774910	Interval_1197	3.41024	2.43175	3.79062	2.41329	5.89831	4.27825	28773420	28774372	28774878	28774910	Intergenic	Intergenic	82222	ENSSSCG00000004167	ENSSSCG00000004167	ENSSSCT00000004606	MYB	protein_coding
1	28853405	28855028	Interval_1200	2.82237	2.86551	18.8967	38.0829	21.1543	40.2864	28853409	28853405	28855012	28855028	intron (ENSSSCG00000004167, intron 1 of 14)	protein_coding-intron (ENSSSCG00000004167, intron 1 of 14)	2170	ENSSSCG00000004167	ENSSSCG00000004167	ENSSSCT00000004606	MYB	protein_coding
1	28855930	28857082	Interval_1201	3.01679	3.22072	18.6226	38.6564	21.0411	41.0642	28855930	28856056	28857077	28857082	promoter-TSS (ENSSSCG00000004167)	protein_coding-promoter-TSS (ENSSSCG00000004167)	-119	ENSSSCG00000004167	ENSSSCG00000004167	ENSSSCT00000004606	MYB	protein_coding
1	28872338	28874252	Interval_1203	3.9302	3.08646	5.60386	8.14627	7.7964	10.1633	28872351	28872338	28874144	28874252	Intergenic	Intergenic	-16908	ENSSSCG00000004167	ENSSSCG00000004167	ENSSSCT00000004606	MYB	protein_coding
1	28883813	28884236	Interval_1205	3.64121	2.84932	4.8034	5.98422	6.8803	7.98339	28883938	28883813	28884236	28884222	Intergenic	Intergenic	23408	ENSSSCG00000039857	ENSSSCG00000039857	ENSSSCT00000044349	ENSSSCG00000039857	protein_coding
1	28930723	28931925	Interval_1207	4.34252	3.51203	9.4818	12.6268	11.693	14.669	28930868	28930723	28931775	28931925	Intergenic	Intergenic	-4878	ENSSSCG00000031314	ENSSSCG00000031314	ENSSSCT00000044238	ENSSSCG00000031314	protein_coding
1	28937265	28938134	Interval_1208	5.976	4.05634	16.0705	9.69726	18.4452	11.7886	28937351	28937265	28938134	28938127	Intergenic	Intergenic	-11254	ENSSSCG00000031314	ENSSSCG00000031314	ENSSSCT00000044238	ENSSSCG00000031314	protein_coding
1	28944627	28945098	Interval_1209	3.85834	3.84434	5.34837	7.78677	7.48471	9.85902	28944627	28944771	28945088	28945098	Intergenic	Intergenic	-18417	ENSSSCG00000031314	ENSSSCG00000031314	ENSSSCT00000044238	ENSSSCG00000031314	protein_coding
1	28968476	28969323	Interval_1210	8.13003	8.58709	103.901	197.002	106.812	199.835	28968511	28968476	28969312	28969323	promoter-TSS (ENSSSCG00000004169)	protein_coding-promoter-TSS (ENSSSCG00000004169)	-59	ENSSSCG00000004169	ENSSSCG00000004169	ENSSSCT00000038791	HBS1L	protein_coding
1	28997817	28998947	Interval_1211	3.09104	2.7866	2.75318	3.28868	4.80125	5.19853	28997897	28997817	28998782	28998947	intron (ENSSSCG00000004169, intron 5 of 18)	protein_coding-intron (ENSSSCG00000004169, intron 4 of 16)	29423	ENSSSCG00000004169	ENSSSCG00000004169	ENSSSCT00000038791	HBS1L	protein_coding
1	29009151	29010388	Interval_1213	3.23805	3.82651	3.32473	10.2604	5.35928	12.3449	29009494	29009151	29010388	29010165	intron (ENSSSCG00000004169, intron 5 of 18)	protein_coding-intron (ENSSSCG00000004169, intron 4 of 16)	40811	ENSSSCG00000004169	ENSSSCG00000004169	ENSSSCT00000038791	HBS1L	protein_coding
1	29058114	29058407	Interval_1217	3.34585	3.04016	3.56066	4.66948	5.64597	6.57611	29058114	29058116	29058397	29058407	Intergenic	Intergenic	-2483	ENSSSCG00000028115	ENSSSCG00000028115	ENSSSCT00000029261	ALDH8A1	protein_coding
1	29066886	29067292	Interval_1218	4.84052	3.57817	9.74701	8.42236	11.927	10.4184	29066886	29067040	29067193	29067292	intron (ENSSSCG00000028115, intron 3 of 6)	protein_coding-intron (ENSSSCG00000028115, intron 3 of 6)	6345	ENSSSCG00000028115	ENSSSCG00000028115	ENSSSCT00000029261	ALDH8A1	protein_coding
1	29073653	29074213	Interval_1219	5.63956	3.218	12.3015	7.3781	14.6079	9.40561	29073725	29073653	29074213	29074174	intron (ENSSSCG00000028115, intron 6 of 6)	protein_coding-intron (ENSSSCG00000028115, intron 6 of 6)	13189	ENSSSCG00000028115	ENSSSCG00000028115	ENSSSCT00000029261	ALDH8A1	protein_coding
1	29089761	29090186	Interval_1221	4.30922	2.8757	7.3765	5.30282	9.53337	7.27598	29089761	29089782	29090084	29090186	Intergenic	Intergenic	18780	ENSSSCG00000004170	ENSSSCG00000004170	ENSSSCT00000004609	ENSSSCG00000004170	pseudogene
1	29100907	29102538	Interval_1222	3.95973	3.29579	8.95279	10.5645	11.1682	12.6611	29101035	29100907	29102538	29102519	Intergenic	Intergenic	7031	ENSSSCG00000004170	ENSSSCG00000004170	ENSSSCT00000004609	ENSSSCG00000004170	pseudogene
1	29108725	29109610	Interval_1223	5.23285	5.87563	55.4027	110.124	58.0159	112.648	29108725	29108725	29109532	29109610	promoter-TSS (ENSSSCG00000004170)	pseudogene-promoter-TSS (ENSSSCG00000004170)	-414	ENSSSCG00000004170	ENSSSCG00000004170	ENSSSCT00000004609	ENSSSCG00000004170	pseudogene
1	29111023	29111490	Interval_1224	3.37387	2.71463	21.271	18.4081	23.6153	20.5799	29111030	29111023	29111485	29111490	Intergenic	Intergenic	-2503	ENSSSCG00000004170	ENSSSCG00000004170	ENSSSCT00000004609	ENSSSCG00000004170	pseudogene
1	29156430	29157207	Interval_1227	5.86901	5.50346	40.9169	44.3192	43.4848	46.7098	29156430	29156473	29157207	29157134	Intergenic	Intergenic	-48065	ENSSSCG00000004170	ENSSSCG00000004170	ENSSSCT00000004609	ENSSSCG00000004170	pseudogene
1	29206986	29208286	Interval_1229	4.32716	4.50777	6.87595	21.5476	9.07322	23.7624	29207174	29206986	29207834	29208286	Intergenic	Intergenic	54050	ENSSSCG00000020130	ENSSSCG00000020130	ENSSSCT00000021725	RF00322	snoRNA
1	29234720	29235633	Interval_1231	2.46616	3.70181	1.23963	7.66218	3.08719	9.71749	29234720	29234970	29235528	29235633	Intergenic	Intergenic	26509	ENSSSCG00000020130	ENSSSCG00000020130	ENSSSCT00000021725	RF00322	snoRNA
1	29260017	29261023	Interval_1232	5.77393	6.37284	25.3298	111.122	27.8076	113.729	29260086	29260017	29260986	29261023	Intergenic	Intergenic	1166	ENSSSCG00000020130	ENSSSCG00000020130	ENSSSCT00000021725	RF00322	snoRNA
1	29293793	29294407	Interval_1233	6.6256	5.51219	17.7322	29.8792	20.0992	32.1792	29293863	29293793	29294407	29294407	Intergenic	Intergenic	-32414	ENSSSCG00000020130	ENSSSCG00000020130	ENSSSCT00000021725	RF00322	snoRNA
1	29309769	29310711	Interval_1235	5.94245	4.83847	15.9295	28.1851	18.2749	30.4775	29309848	29309769	29310577	29310711	Intergenic	Intergenic	-48554	ENSSSCG00000020130	ENSSSCG00000020130	ENSSSCT00000021725	RF00322	snoRNA
1	29398110	29398933	Interval_1239	2.72332	3.36836	1.82412	9.57414	3.7662	11.6557	29398177	29398110	29398903	29398933	Intergenic	Intergenic	-33918	ENSSSCG00000019571	ENSSSCG00000019571	ENSSSCT00000021166	RF00026	snRNA
1	29436198	29436723	Interval_1241	6.38849	5.66682	15.6451	18.0618	17.9786	20.275	29436207	29436198	29436718	29436723	Intergenic	Intergenic	-71857	ENSSSCG00000019571	ENSSSCG00000019571	ENSSSCT00000021166	RF00026	snRNA
1	29509649	29510171	Interval_1243	4.39465	5.23918	7.33054	20.4244	9.53217	22.6639	29509796	29509649	29510145	29510171	Intergenic	Intergenic	-116047	ENSSSCG00000021443	ENSSSCG00000021443	ENSSSCT00000027054	SGK1	protein_coding
1	29542143	29543496	Interval_1244	6.01718	6.89149	50.4623	216.151	53.1045	218.959	29542229	29542143	29543496	29543480	Intergenic	Intergenic	-83137	ENSSSCG00000021443	ENSSSCG00000021443	ENSSSCT00000027054	SGK1	protein_coding
1	29577426	29577993	Interval_1245	5.45892	6.30006	18.6643	73.9566	20.9887	76.4445	29577433	29577426	29577979	29577993	Intergenic	Intergenic	-48247	ENSSSCG00000021443	ENSSSCG00000021443	ENSSSCT00000027054	SGK1	protein_coding
1	29589268	29590077	Interval_1246	2.79422	3.67816	1.96591	10.522	3.9423	12.6357	29589282	29589268	29589771	29590077	Intergenic	Intergenic	-36284	ENSSSCG00000021443	ENSSSCG00000021443	ENSSSCT00000027054	SGK1	protein_coding
1	29604791	29606138	Interval_1247	5.1562	4.03912	11.7054	23.7313	13.9811	25.9147	29604889	29604791	29606130	29606138	Intergenic	Intergenic	-20492	ENSSSCG00000021443	ENSSSCG00000021443	ENSSSCT00000027054	SGK1	protein_coding
1	29611406	29612536	Interval_1248	6.05624	6.31446	22.2609	80.8541	24.692	83.3968	29611497	29611406	29612486	29612536	Intergenic	Intergenic	-13986	ENSSSCG00000021443	ENSSSCG00000021443	ENSSSCT00000027054	SGK1	protein_coding
1	29649438	29649998	Interval_1250	3.82943	3.81108	5.15093	8.02104	7.29047	10.0961	29649619	29649438	29649998	29649998	intron (ENSSSCG00000021443, intron 1 of 13)	protein_coding-intron (ENSSSCG00000021443, intron 1 of 13)	23761	ENSSSCG00000021443	ENSSSCG00000021443	ENSSSCT00000027054	SGK1	protein_coding
1	29659435	29660262	Interval_1251	3.44997	2.3445	3.82789	1.7252	5.93721	3.51827	29659613	29659435	29660236	29660262	intron (ENSSSCG00000021443, intron 1 of 13)	protein_coding-intron (ENSSSCG00000021443, intron 1 of 13)	33892	ENSSSCG00000021443	ENSSSCG00000021443	ENSSSCT00000027054	SGK1	protein_coding
1	29669507	29670704	Interval_1252	4.2254	3.59545	6.5515	9.67738	8.75328	11.7906	29669519	29669507	29670582	29670704	intron (ENSSSCG00000021443, intron 1 of 13)	protein_coding-intron (ENSSSCG00000021443, intron 1 of 13)	44149	ENSSSCG00000021443	ENSSSCG00000021443	ENSSSCT00000027054	SGK1	protein_coding
1	29696949	29698139	Interval_1253	6.02268	6.00677	48.4484	86.2037	51.1038	88.7779	29696999	29696949	29698129	29698139	intron (ENSSSCG00000021443, intron 2 of 13)	protein_coding-intron (ENSSSCG00000021443, intron 2 of 13)	71587	ENSSSCG00000021443	ENSSSCG00000021443	ENSSSCT00000027054	SGK1	protein_coding
1	29744289	29745553	Interval_1254	2.36307	1.77047	21.4893	21.7031	23.9263	23.8518	29744300	29744289	29744762	29745553	promoter-TSS (ENSSSCG00000021443)	protein_coding-promoter-TSS (ENSSSCG00000021443)	-97407	ENSSSCG00000004172	ENSSSCG00000004172	ENSSSCT00000050000	SLC2A12	protein_coding
1	29746969	29748205	Interval_1255	4.31441	4.25057	119.471	278.432	122.332	281.297	29746969	29746982	29748118	29748205	promoter-TSS (ENSSSCG00000021443)	protein_coding-promoter-TSS (ENSSSCG00000021443)	-94741	ENSSSCG00000004172	ENSSSCG00000004172	ENSSSCT00000050000	SLC2A12	protein_coding
1	29752995	29754849	Interval_1256	2.23046	1.84032	2.85467	5.93469	4.87716	7.96627	29753751	29752995	29754734	29754849	TTS (ENSSSCG00000021443)	protein_coding-TTS (ENSSSCG00000021443)	-88406	ENSSSCG00000004172	ENSSSCG00000004172	ENSSSCT00000050000	SLC2A12	protein_coding
1	29759212	29759804	Interval_1257	4.24707	5.13673	13.0548	85.598	15.398	88.1529	29759212	29759212	29759760	29759804	Intergenic	Intergenic	-82820	ENSSSCG00000004172	ENSSSCG00000004172	ENSSSCT00000050000	SLC2A12	protein_coding
1	29765671	29766323	Interval_1258	3.29589	3.89029	3.60904	10.9701	5.65184	13.0834	29765676	29765671	29766173	29766323	Intergenic	Intergenic	-76331	ENSSSCG00000004172	ENSSSCG00000004172	ENSSSCT00000050000	SLC2A12	protein_coding
1	29835493	29836466	Interval_1260	7.61055	7.04358	49.2435	64.082	51.8725	66.5329	29835570	29835493	29836466	29836453	promoter-TSS (ENSSSCG00000004172)	protein_coding-promoter-TSS (ENSSSCG00000004172)	-6348	ENSSSCG00000004172	ENSSSCG00000004172	ENSSSCT00000050000	SLC2A12	protein_coding
1	29854221	29855381	Interval_1261	4.86076	5.79636	16.3746	67.5345	18.6641	69.9896	29854272	29854221	29855315	29855381	intron (ENSSSCG00000004172, intron 1 of 4)	protein_coding-intron (ENSSSCG00000004172, intron 1 of 3)	12473	ENSSSCG00000004172	ENSSSCG00000004172	ENSSSCT00000050000	SLC2A12	protein_coding
1	29936274	29937477	Interval_1265	6.90451	6.79757	109.56	195.304	112.447	197.996	29936329	29936274	29937291	29937477	promoter-TSS (ENSSSCG00000022387)	protein_coding-promoter-TSS (ENSSSCG00000022387)	-132	ENSSSCG00000022387	ENSSSCG00000022387	ENSSSCT00000030224	TBPL1	protein_coding
1	29949372	29949856	Interval_1267	4.79976	3.91122	9.91115	10.7679	12.1131	12.8276	29949393	29949372	29949827	29949856	Intergenic	Intergenic	-12870	ENSSSCG00000022387	ENSSSCG00000022387	ENSSSCT00000030224	TBPL1	protein_coding
1	29975605	29976180	Interval_1269	3.00608	2.70396	2.5338	3.28826	4.55515	5.22382	29975687	29975605	29976180	29976086	intron (ENSSSCG00000033258, intron 1 of 1)	protein_coding-intron (ENSSSCG00000033258, intron 1 of 1)	2736	ENSSSCG00000033258	ENSSSCG00000033258	ENSSSCT00000044633	TCF21	protein_coding
1	30278733	30279381	Interval_1272	3.20723	2.78037	3.37821	3.33804	5.40784	5.23511	30278733	30279007	30279381	30279339	intron (ENSSSCG00000034139, intron 14 of 19)	protein_coding-intron (ENSSSCG00000034139, intron 10 of 15)	296544	ENSSSCG00000034139	ENSSSCG00000034139	ENSSSCT00000058643	EYA4	protein_coding
1	30531397	30533295	Interval_1275	2.78529	2.36331	2.6555	2.15104	4.66302	3.99484	30531724	30531397	30533253	30533295	intron (ENSSSCG00000034139, intron 1 of 19)	protein_coding-intron (ENSSSCG00000034139, intron 1 of 19)	43255	ENSSSCG00000034139	ENSSSCG00000034139	ENSSSCT00000058643	EYA4	protein_coding
1	30536148	30537944	Interval_1276	2.93344	3.15321	2.97447	5.91177	5.01079	7.89015	30537142	30536148	30537850	30537944	intron (ENSSSCG00000034139, intron 1 of 19)	protein_coding-intron (ENSSSCG00000034139, intron 1 of 19)	38555	ENSSSCG00000034139	ENSSSCG00000034139	ENSSSCT00000058643	EYA4	protein_coding
1	30784463	30784928	Interval_1281	4.91418	3.27019	9.06417	5.12025	11.3245	7.13389	30784463	30784507	30784819	30784928	Intergenic	Intergenic	136436	ENSSSCG00000018972	ENSSSCG00000018972	ENSSSCT00000020567	RF00438	snoRNA
1	30915338	30915929	Interval_1283	3.98377	4.0398	8.40548	12.9494	10.6406	15.0606	30915472	30915338	30915922	30915929	Intergenic	Intergenic	5498	ENSSSCG00000018972	ENSSSCG00000018972	ENSSSCT00000020567	RF00438	snoRNA
1	30923037	30923922	Interval_1284	7.09287	7.93781	219.101	355.36	222.367	358.421	30923082	30923037	30923916	30923922	promoter-TSS (ENSSSCG00000004177)	protein_coding-promoter-TSS (ENSSSCG00000004177)	-44	ENSSSCG00000004178	ENSSSCG00000004178	ENSSSCT00000004617	SLC18B1	protein_coding
1	30933779	30934592	Interval_1285	7.6638	5.9492	44.4221	36.7375	46.9723	39.0317	30933779	30933815	30934592	30934545	exon (ENSSSCG00000004178, exon 2 of 15)	protein_coding-exon (ENSSSCG00000004178, exon 2 of 15)	10662	ENSSSCG00000004178	ENSSSCG00000004178	ENSSSCT00000004617	SLC18B1	protein_coding
1	30955102	30955609	Interval_1286	8.24127	6.09297	43.4624	66.8293	46.0244	69.2037	30955245	30955102	30955553	30955609	exon (ENSSSCG00000004178, exon 15 of 15)	protein_coding-exon (ENSSSCG00000004178, exon 15 of 15)	-7356	ENSSSCG00000004179	ENSSSCG00000004179	ENSSSCT00000004618	VNN2	protein_coding
1	30961018	30962927	Interval_1287	4.12127;3.5741	3.65395	9.40966;7.25018	26.2663	11.6924;9.41692	28.5296	30961060;30962521	30961018	30961607;30962910	30962927	promoter-TSS (ENSSSCG00000004179)	protein_coding-promoter-TSS (ENSSSCG00000004179)	-739	ENSSSCG00000004179	ENSSSCG00000004179	ENSSSCT00000004618	VNN2	protein_coding
1	30969009	30969728	Interval_1288	3.27907	3.02007	7.87511	24.8356	10.1451	27.1174	30969186	30969009	30969728	30969728	intron (ENSSSCG00000004179, intron 7 of 7)	protein_coding-intron (ENSSSCG00000004179, intron 7 of 7)	6657	ENSSSCG00000004179	ENSSSCG00000004179	ENSSSCT00000004618	VNN2	protein_coding
1	30972208	30973491	Interval_1289	4.24143	5.44817	16.4533	96.4207	18.7499	98.9452	30972213	30972208	30973491	30973007	Intergenic	Intergenic	-8703	ENSSSCG00000004180	ENSSSCG00000004180	ENSSSCT00000004619	ENSSSCG00000004180	protein_coding
1	30986195	30986781	Interval_1291	4.08456	4.85248	5.74958	21.5592	7.95605	23.7875	30986290	30986195	30986668	30986781	intron (ENSSSCG00000004180, intron 2 of 6)	protein_coding-intron (ENSSSCG00000004180, intron 2 of 6)	4935	ENSSSCG00000004180	ENSSSCG00000004180	ENSSSCT00000004619	ENSSSCG00000004180	protein_coding
1	30993461	30994258	Interval_1292	3.19598	5.13078	3.11966	27.4775	5.16857	29.7071	30993672	30993461	30994092	30994258	TTS (ENSSSCG00000004180)	protein_coding-TTS (ENSSSCG00000004180)	-9478	ENSSSCG00000004181	ENSSSCG00000004181	ENSSSCT00000004620	VNN1	protein_coding
1	31000050	31000446	Interval_1293	2.90859	2.79178	5.1372	14.2834	7.2484	16.4424	31000052	31000050	31000393	31000446	Intergenic	Intergenic	-3090	ENSSSCG00000004181	ENSSSCG00000004181	ENSSSCT00000004620	VNN1	protein_coding
1	31002074	31003074	Interval_1294	4.53865	4.5871	17.815	57.0633	20.1939	59.503	31002272	31002074	31003027	31003074	promoter-TSS (ENSSSCG00000004181)	protein_coding-promoter-TSS (ENSSSCG00000004181)	-764	ENSSSCG00000004181	ENSSSCG00000004181	ENSSSCT00000004620	VNN1	protein_coding
1	31006965	31007600	Interval_1295	2.76643	2.90826	3.97194	16.0952	6.07118	18.285	31007077	31006965	31007544	31007600	intron (ENSSSCG00000004181, intron 2 of 7)	protein_coding-intron (ENSSSCG00000004181, intron 2 of 7)	3945	ENSSSCG00000004181	ENSSSCG00000004181	ENSSSCT00000004620	VNN1	protein_coding
1	31020619	31021887	Interval_1296	5.78323	5.50502	17.3923	51.1855	19.7396	53.5448	31020625	31020619	31021475	31021887	intron (ENSSSCG00000004181, intron 6 of 7)	protein_coding-intron (ENSSSCG00000004181, intron 6 of 7)	9189	ENSSSCG00000019778	ENSSSCG00000019778	ENSSSCT00000021373	RF00026	snRNA
1	31065465	31065761	Interval_1297	5.12878	6.11393	9.69596	21.389	11.9902	23.6532	31065468	31065465	31065761	31065752	Intergenic	Intergenic	-7903	ENSSSCG00000004183	ENSSSCG00000004183	ENSSSCT00000004622	TAAR2	protein_coding
1	31166319	31167809	Interval_1299	4.35715	4.27817	15.0513	20.2981	17.3946	22.5096	31166367	31166319	31167772	31167809	Intergenic	Intergenic	-4611	ENSSSCG00000004189	ENSSSCG00000004189	ENSSSCT00000004628	TAAR9	protein_coding
1	31184642	31185901	Interval_1300	8.20816	7.35346	195.247	313.445	198.422	316.375	31184642	31184642	31185603	31185901	intron (ENSSSCG00000004190, intron 1 of 9)	protein_coding-intron (ENSSSCG00000004190, intron 1 of 9)	347	ENSSSCG00000004190	ENSSSCG00000004190	ENSSSCT00000004629	STX7	protein_coding
1	31190481	31191366	Interval_1301	3.32412	3.58608	3.64793	16.0797	5.75906	18.2079	31190626	31190481	31191259	31191366	intron (ENSSSCG00000004190, intron 1 of 9)	protein_coding-intron (ENSSSCG00000004190, intron 1 of 9)	5999	ENSSSCG00000004190	ENSSSCG00000004190	ENSSSCT00000004629	STX7	protein_coding
1	31201925	31203191	Interval_1302	4.72398	4.23843	9.65014	18.9595	11.9165	21.1456	31202294	31201925	31203012	31203191	intron (ENSSSCG00000004190, intron 2 of 9)	protein_coding-intron (ENSSSCG00000004190, intron 2 of 9)	17633	ENSSSCG00000004190	ENSSSCG00000004190	ENSSSCT00000004629	STX7	protein_coding
1	31211839	31212541	Interval_1303	4.3035	3.20553	9.8285	10.4487	12.0697	12.5444	31211878	31211839	31212541	31212535	intron (ENSSSCG00000004190, intron 2 of 9)	protein_coding-intron (ENSSSCG00000004190, intron 2 of 9)	27265	ENSSSCG00000004190	ENSSSCG00000004190	ENSSSCT00000004629	STX7	protein_coding
1	31215222	31215684	Interval_1304	3.63505	4.12696	6.73802	22.0241	8.90073	24.2091	31215354	31215222	31215656	31215684	intron (ENSSSCG00000004190, intron 2 of 9)	protein_coding-intron (ENSSSCG00000004190, intron 2 of 9)	30528	ENSSSCG00000004190	ENSSSCG00000004190	ENSSSCT00000004629	STX7	protein_coding
1	31372618	31372961	Interval_1307	3.82953	2.66052	5.14473	3.00613	7.29922	4.85006	31372618	31372623	31372878	31372961	Intergenic	Intergenic	90284	ENSSSCG00000004191	ENSSSCG00000004191	ENSSSCT00000004630	MOXD1	protein_coding
1	31378327	31379014	Interval_1308	10.3972	8.37142	54.0589	59.7992	56.7238	62.1752	31378493	31378327	31379008	31379014	Intergenic	Intergenic	96165	ENSSSCG00000004191	ENSSSCG00000004191	ENSSSCT00000004630	MOXD1	protein_coding
1	31482375	31483160	Interval_1310	3.94866	3.61998	6.92038	6.91147	9.07755	8.95247	31482375	31482514	31483112	31483160	Intergenic	Intergenic	-191030	ENSSSCG00000004192	ENSSSCG00000004192	ENSSSCT00000059782	CTGF	protein_coding
1	31654691	31655170	Interval_1312	3.9142	3.12948	6.17688	4.62876	8.3714	6.60269	31654691	31654850	31655170	31655096	Intergenic	Intergenic	-18867	ENSSSCG00000004192	ENSSSCG00000004192	ENSSSCT00000059782	CTGF	protein_coding
1	31667498	31668473	Interval_1313	5.41699	4.79961	24.498	13.5268	26.9411	15.6794	31667498	31667728	31668473	31668461	Intergenic	Intergenic	-5812	ENSSSCG00000004192	ENSSSCG00000004192	ENSSSCT00000059782	CTGF	protein_coding
1	31674333	31675577	Interval_1314	3.77349	3.68732	6.87498	7.41934	9.06106	9.48699	31674333	31674353	31675577	31675309	exon (ENSSSCG00000004192, exon 2 of 5)	protein_coding-exon (ENSSSCG00000004192, exon 2 of 5)	1157	ENSSSCG00000004192	ENSSSCG00000004192	ENSSSCT00000059782	CTGF	protein_coding
1	31699006	31699666	Interval_1315	4.41102	4.0986	9.2131	10.0453	11.3976	12.1055	31699089	31699006	31699666	31699622	Intergenic	Intergenic	25538	ENSSSCG00000004192	ENSSSCG00000004192	ENSSSCT00000059782	CTGF	protein_coding
1	31706572	31707095	Interval_1316	4.46425	4.49148	13.3594	13.0444	15.651	15.1701	31706572	31706573	31707077	31707095	Intergenic	Intergenic	33036	ENSSSCG00000004192	ENSSSCG00000004192	ENSSSCT00000059782	CTGF	protein_coding
1	31709852	31710483	Interval_1317	2.4493	2.27903	3.05629	2.1247	5.08023	3.95778	31709852	31710198	31710483	31710462	Intergenic	Intergenic	36370	ENSSSCG00000004192	ENSSSCG00000004192	ENSSSCT00000059782	CTGF	protein_coding
1	31712544	31713156	Interval_1318	4.22718	3.86079	10.3314	8.70316	12.5952	10.7493	31712674	31712544	31713156	31713148	Intergenic	Intergenic	39052	ENSSSCG00000004192	ENSSSCG00000004192	ENSSSCT00000059782	CTGF	protein_coding
1	31786588	31787404	Interval_1319	6.07381	4.44403	20.5962	14.6692	23.0436	16.8365	31786636	31786588	31787404	31787404	intron (ENSSSCG00000004193, intron 1 of 22)	protein_coding-intron (ENSSSCG00000004193, intron 1 of 24)	-23258	ENSSSCG00000004193	ENSSSCG00000004193	ENSSSCT00000037881	ENPP1	protein_coding
1	31796115	31797216	Interval_1321	6.59539	5.96473	60.9741	58.6842	63.6754	61.1435	31796125	31796115	31797185	31797216	exon (ENSSSCG00000004193, exon 1 of 25)	protein_coding-exon (ENSSSCG00000004193, exon 1 of 25)	-32928	ENSSSCG00000004193	ENSSSCG00000004193	ENSSSCT00000037881	ENPP1	protein_coding
1	31826171	31826945	Interval_1322	6.15111	4.72792	37.6037	20.8264	40.1316	23.03	31826225	31826171	31826945	31826938	Intergenic	Intergenic	-62820	ENSSSCG00000004193	ENSSSCG00000004193	ENSSSCT00000037881	ENPP1	protein_coding
1	31833746	31834913	Interval_1323	3.5016	2.39738	3.96383	1.86828	6.08417	3.68616	31834157	31833746	31834611	31834913	Intergenic	Intergenic	-70592	ENSSSCG00000004193	ENSSSCG00000004193	ENSSSCT00000037881	ENPP1	protein_coding
1	31891323	31891943	Interval_1324	4.88716	3.57335	10.7917	7.26281	12.992	9.26858	31891323	31891354	31891934	31891943	intron (ENSSSCG00000025992, intron 17 of 26)	protein_coding-intron (ENSSSCG00000025992, intron 17 of 26)	-18134	ENSSSCG00000004197	ENSSSCG00000004197	ENSSSCT00000004638	ENSSSCG00000004197	protein_coding
1	31924647	31925711	Interval_1325	5.21427	5.66703	10.5898	20.0956	12.9084	22.3534	31924647	31924764	31925572	31925711	intron (ENSSSCG00000025992, intron 5 of 26)	protein_coding-intron (ENSSSCG00000025992, intron 5 of 26)	15412	ENSSSCG00000004197	ENSSSCG00000004197	ENSSSCT00000004638	ENSSSCG00000004197	protein_coding
1	31954713	31955315	Interval_1326	2.29555	1.90809	3.51725	3.05165	5.62141	4.95643	31954816	31954713	31955315	31955310	intron (ENSSSCG00000025992, intron 1 of 26)	protein_coding-intron (ENSSSCG00000025992, intron 1 of 26)	4865	ENSSSCG00000025992	ENSSSCG00000025992	ENSSSCT00000033751	ENSSSCG00000025992	protein_coding
1	31959627	31960486	Interval_1327	7.15601	7.52433	98.2923	133.781	101.148	136.462	31959627	31959627	31960457	31960486	promoter-TSS (ENSSSCG00000004196)	protein_coding-promoter-TSS (ENSSSCG00000004196)	-150	ENSSSCG00000004196	ENSSSCG00000004196	ENSSSCT00000032585	MED23	protein_coding
1	32016268	32016951	Interval_1328	3.48034	5.19494	4.00905	23.7081	6.09836	25.9705	32016468	32016268	32016949	32016951	intron (ENSSSCG00000004195, intron 2 of 8)	protein_coding-intron (ENSSSCG00000004195, intron 2 of 8)	34766	ENSSSCG00000004195	ENSSSCG00000004195	ENSSSCT00000035404	ARG1	protein_coding
1	32024228	32024984	Interval_1329	4.11684	5.26224	7.05821	39.6896	9.19717	41.996	32024325	32024228	32024928	32024984	intron (ENSSSCG00000004195, intron 1 of 8)	protein_coding-intron (ENSSSCG00000004195, intron 1 of 8)	26770	ENSSSCG00000004195	ENSSSCG00000004195	ENSSSCT00000035404	ARG1	protein_coding
1	32049808	32050971	Interval_1331	2.77895	2.76808	2.01893	3.16775	3.95765	5.08103	32049808	32049858	32050898	32050971	intron (ENSSSCG00000004195, intron 1 of 8)	protein_coding-intron (ENSSSCG00000004195, intron 1 of 8)	986	ENSSSCG00000004195	ENSSSCG00000004195	ENSSSCT00000035404	ARG1	protein_coding
1	32128703	32129440	Interval_1333	5.03541	4.2957	10.24	10.1448	12.4565	12.2715	32128703	32128859	32129440	32129178	Intergenic	Intergenic	-77696	ENSSSCG00000004195	ENSSSCG00000004195	ENSSSCT00000035404	ARG1	protein_coding
1	32135178	32135837	Interval_1334	3.79803	2.82327	4.96067	3.28043	7.10896	5.22196	32135306	32135178	32135837	32135593	Intergenic	Intergenic	-84132	ENSSSCG00000004195	ENSSSCG00000004195	ENSSSCT00000035404	ARG1	protein_coding
1	32245734	32246590	Interval_1335	2.7645	2.28298	2.26607	2.35047	4.23514	4.19741	32245734	32245749	32246590	32246576	intron (ENSSSCG00000036790, intron 1 of 2)	protein_coding-intron (ENSSSCG00000036790, intron 1 of 2)	31245	ENSSSCG00000036790	ENSSSCG00000036790	ENSSSCT00000037683	AKAP7	protein_coding
1	32253396	32254828	Interval_1336	3.80357	4.1924	15.416	22.5542	17.7068	24.79	32253396	32253451	32254828	32254789	intron (ENSSSCG00000036790, intron 1 of 2)	protein_coding-intron (ENSSSCG00000036790, intron 1 of 2)	23295	ENSSSCG00000036790	ENSSSCG00000036790	ENSSSCT00000037683	AKAP7	protein_coding
1	32272342	32274138	Interval_1337	3.74921	3.7822;2.28558	4.93336	7.7639;1.52073	7.05976	9.80136;3.30015	32272370	32272342;32273756	32274094	32272775;32274138	intron (ENSSSCG00000036790, intron 1 of 2)	protein_coding-intron (ENSSSCG00000036790, intron 7 of 7)	4167	ENSSSCG00000036790	ENSSSCG00000036790	ENSSSCT00000037683	AKAP7	protein_coding
1	32361004	32362384	Interval_1340	6.95021	6.61738	142.574	186.141	145.632	188.869	32361168	32361004	32362384	32362383	intron (ENSSSCG00000036790, intron 1 of 7)	protein_coding-intron (ENSSSCG00000036790, intron 1 of 7)	-56954	ENSSSCG00000004199	ENSSSCG00000004199	ENSSSCT00000050899	EPB41L2	protein_coding
1	32379214	32379803	Interval_1341	2.76185	2.68084	1.90482	2.82366	3.86417	4.72135	32379214	32379221	32379649	32379803	Intergenic	Intergenic	-39139	ENSSSCG00000004199	ENSSSCG00000004199	ENSSSCT00000050899	EPB41L2	protein_coding
1	32418038	32419651	Interval_1343	4.05392	4.04077	39.2769	32.3283	41.6966	34.5591	32418102	32418038	32419553	32419651	intron (ENSSSCG00000004199, intron 1 of 18)	protein_coding-intron (ENSSSCG00000004199, intron 1 of 19)	197	ENSSSCG00000004199	ENSSSCG00000004199	ENSSSCT00000050899	EPB41L2	protein_coding
1	32462230	32462849	Interval_1344	3.57466	5.45726	4.17711	21.5183	6.3097	23.7019	32462334	32462230	32462818	32462849	intron (ENSSSCG00000004199, intron 1 of 18)	protein_coding-intron (ENSSSCG00000004199, intron 1 of 19)	43892	ENSSSCG00000004199	ENSSSCG00000004199	ENSSSCT00000050899	EPB41L2	protein_coding
1	32574425	32575411	Interval_1345	5.63755	5.49464	31.7243	30.2026	34.221	32.4645	32574545	32574425	32575411	32575353	intron (ENSSSCG00000004199, intron 8 of 18)	protein_coding-intron (ENSSSCG00000004199, intron 8 of 19)	69650	ENSSSCG00000033538	ENSSSCG00000033538	ENSSSCT00000049004	SMLR1	protein_coding
1	32577956	32578297	Interval_1346	2.98258	3.63164	6.55053	10.7159	8.75126	12.8505	32577997	32577956	32578274	32578297	intron (ENSSSCG00000004199, intron 10 of 18)	protein_coding-intron (ENSSSCG00000004199, intron 10 of 19)	66441	ENSSSCG00000033538	ENSSSCG00000033538	ENSSSCT00000049004	SMLR1	protein_coding
1	32585504	32586017	Interval_1347	3.7285	2.65504	5.48986	2.69845	7.62002	4.60031	32585513	32585504	32586017	32585809	intron (ENSSSCG00000004199, intron 11 of 18)	protein_coding-intron (ENSSSCG00000004199, intron 11 of 19)	58807	ENSSSCG00000033538	ENSSSCG00000033538	ENSSSCT00000049004	SMLR1	protein_coding
1	32588209	32588725	Interval_1348	3.72211	3.89346	5.56234	8.05613	7.68995	10.1336	32588209	32588301	32588725	32588613	intron (ENSSSCG00000004199, intron 13 of 18)	protein_coding-intron (ENSSSCG00000004199, intron 12 of 19)	56101	ENSSSCG00000033538	ENSSSCG00000033538	ENSSSCT00000049004	SMLR1	protein_coding
1	32597809	32598246	Interval_1349	4.48116	3.13498	7.53631	4.51547	9.74902	6.5128	32597809	32597892	32598241	32598246	intron (ENSSSCG00000004199, intron 15 of 21)	protein_coding-intron (ENSSSCG00000004199, intron 14 of 19)	46540	ENSSSCG00000033538	ENSSSCG00000033538	ENSSSCT00000049004	SMLR1	protein_coding
1	33147955	33149620	Interval_1358	4.00902	3.79168	11.255	9.33509	13.4714	11.3954	33147955	33147968	33149481	33149620	promoter-TSS (ENSSSCG00000004202)	protein_coding-promoter-TSS (ENSSSCG00000004202)	868	ENSSSCG00000004202	ENSSSCG00000004202	ENSSSCT00000057193	SAMD3	protein_coding
1	33172262	33172969	Interval_1359	4.78291	4.33428	11.7074	11.5917	13.9363	13.6629	33172262	33172305	33172969	33172944	intron (ENSSSCG00000004202, intron 6 of 10)	protein_coding-intron (ENSSSCG00000004202, intron 7 of 11)	24696	ENSSSCG00000004202	ENSSSCG00000004202	ENSSSCT00000057193	SAMD3	protein_coding
1	33299392	33300004	Interval_1360	3.41559	2.9517	3.94113	3.92501	6.00943	5.86268	33299537	33299392	33300004	33299834	intron (ENSSSCG00000004203, intron 1 of 20)	protein_coding-intron (ENSSSCG00000004203, intron 2 of 21)	18343	ENSSSCG00000004203	ENSSSCG00000004203	ENSSSCT00000054860	L3MBTL3	protein_coding
1	33309325	33310472	Interval_1361	4.42961	3.52366	9.88997	10.5028	12.1454	12.5651	33309706	33309325	33310472	33310416	intron (ENSSSCG00000004203, intron 1 of 20)	protein_coding-intron (ENSSSCG00000004203, intron 2 of 21)	8142	ENSSSCG00000004203	ENSSSCG00000004203	ENSSSCT00000054860	L3MBTL3	protein_coding
1	33316679	33319590	Interval_1362	3.0263	3.28449	25.9782	40.616	28.4694	43.0241	33316685	33316679	33319491	33319590	promoter-TSS (ENSSSCG00000004203)	protein_coding-promoter-TSS (ENSSSCG00000004203)	-94	ENSSSCG00000004203	ENSSSCG00000004203	ENSSSCT00000054860	L3MBTL3	protein_coding
1	33364603	33365093	Interval_1364	3.33291	3.39974	3.40063	5.60705	5.50484	7.6432	33364827	33364603	33365067	33365093	Intergenic	Intergenic	-46807	ENSSSCG00000004203	ENSSSCG00000004203	ENSSSCT00000054860	L3MBTL3	protein_coding
1	33405611	33406028	Interval_1365	3.23665	3.13878	3.37763	4.82432	5.41206	6.77093	33405755	33405611	33405985	33406028	Intergenic	Intergenic	-64431	ENSSSCG00000004204	ENSSSCG00000004204	ENSSSCT00000004645	TMEM244	protein_coding
1	33522245	33523012	Interval_1367	5.43379	4.83974	13.0299	16.4926	15.342	18.636	33522358	33522245	33522865	33523012	Intergenic	Intergenic	52378	ENSSSCG00000004204	ENSSSCG00000004204	ENSSSCT00000004645	TMEM244	protein_coding
1	33527491	33528304	Interval_1368	7.0901	4.70403	21.0465	13.8629	23.5099	16.0131	33527665	33527491	33528225	33528304	exon (ENSSSCG00000004205, exon 1 of 15)	protein_coding-exon (ENSSSCG00000004205, exon 1 of 15)	57647	ENSSSCG00000004204	ENSSSCG00000004204	ENSSSCT00000004645	TMEM244	protein_coding
1	33543523	33543778	Interval_1369	2.684	2.35967	5.34637	4.29105	7.40465	6.20063	33543524	33543523	33543775	33543778	intron (ENSSSCG00000004205, intron 1 of 14)	protein_coding-intron (ENSSSCG00000004205, intron 1 of 14)	73400	ENSSSCG00000004204	ENSSSCG00000004204	ENSSSCT00000004645	TMEM244	protein_coding
1	33545809	33547001	Interval_1370	4.60056	4.5681	21.4609	25.7285	23.8007	27.9444	33545809	33545847	33547001	33546991	intron (ENSSSCG00000004205, intron 1 of 14)	protein_coding-intron (ENSSSCG00000004205, intron 1 of 14)	76154	ENSSSCG00000004204	ENSSSCG00000004204	ENSSSCT00000004645	TMEM244	protein_coding
1	33563811	33564414	Interval_1371	3.75	3.27425	5.11288	5.29243	7.22833	7.29184	33563811	33563952	33564414	33564268	intron (ENSSSCG00000004205, intron 1 of 14)	protein_coding-intron (ENSSSCG00000004205, intron 1 of 14)	-67556	ENSSSCG00000004205	ENSSSCG00000004205	ENSSSCT00000064357	ARHGAP18	protein_coding
1	33574065	33574388	Interval_1372	2.87338	2.45776	2.28758	2.05738	4.24684	3.89578	33574065	33574155	33574366	33574388	intron (ENSSSCG00000004205, intron 1 of 14)	protein_coding-intron (ENSSSCG00000004205, intron 1 of 14)	-57442	ENSSSCG00000004205	ENSSSCG00000004205	ENSSSCT00000064357	ARHGAP18	protein_coding
1	33583161	33584047	Interval_1373	7.70823	7.11621	98.7994	99.1394	101.597	101.681	33583166	33583161	33583983	33584047	exon (ENSSSCG00000004205, exon 1 of 9)	protein_coding-exon (ENSSSCG00000004205, exon 1 of 9)	-48065	ENSSSCG00000004205	ENSSSCG00000004205	ENSSSCT00000064357	ARHGAP18	protein_coding
1	33607674	33608491	Interval_1374	5.82467	5.51638	51.3228	62.5517	53.9134	64.94	33607685	33607674	33608448	33608491	intron (ENSSSCG00000004205, intron 1 of 13)	protein_coding-intron (ENSSSCG00000004205, intron 1 of 8)	-23586	ENSSSCG00000004205	ENSSSCG00000004205	ENSSSCT00000064357	ARHGAP18	protein_coding
1	33621244	33621851	Interval_1375	5.48782	4.98966	18.6293	26.6402	20.9557	28.8366	33621244	33621374	33621838	33621851	intron (ENSSSCG00000004205, intron 1 of 14)	protein_coding-intron (ENSSSCG00000004205, intron 1 of 8)	-10121	ENSSSCG00000004205	ENSSSCG00000004205	ENSSSCT00000064357	ARHGAP18	protein_coding
1	33696445	33696967	Interval_1378	4.99841	4.00968	12.0526	11.5248	14.2943	13.6419	33696501	33696445	33696967	33696964	intron (ENSSSCG00000004205, intron 12 of 14)	protein_coding-intron (ENSSSCG00000004205, intron 12 of 14)	16937	ENSSSCG00000034514	ENSSSCG00000034514	ENSSSCT00000037891	ENSSSCG00000034514	protein_coding
1	33781253	33781904	Interval_1379	4.69601	3.93127	11.9858	8.70803	14.2463	10.7805	33781262	33781253	33781904	33781899	intron (ENSSSCG00000004207, intron 13 of 20)	protein_coding-intron (ENSSSCG00000004207, intron 16 of 22)	47448	ENSSSCG00000004207	ENSSSCG00000004207	ENSSSCT00000004648	ENSSSCG00000004207	protein_coding
1	33805042	33806353	Interval_1380	2.47242	2.82485	1.39431	3.39242	3.2657	5.311	33805042	33805989	33806191	33806353	intron (ENSSSCG00000004207, intron 7 of 20)	protein_coding-intron (ENSSSCG00000004207, intron 11 of 22)	23329	ENSSSCG00000004207	ENSSSCG00000004207	ENSSSCT00000004648	ENSSSCG00000004207	protein_coding
1	33862237	33862763	Interval_1388	2.70464	2.31197	2.81465	1.6002	4.88291	3.38935	33862237	33862534	33862687	33862763	intron (ENSSSCG00000033894, intron 38 of 38)	protein_coding-intron (ENSSSCG00000033894, intron 38 of 38)	-33473	ENSSSCG00000004207	ENSSSCG00000004207	ENSSSCT00000004648	ENSSSCG00000004207	protein_coding
1	33864212	33864867	Interval_1389	2.29696	2.46331	1.73055	2.10795	3.66219	3.94355	33864212	33864507	33864867	33864754	intron (ENSSSCG00000033894, intron 38 of 38)	protein_coding-intron (ENSSSCG00000033894, intron 38 of 38)	-35513	ENSSSCG00000004207	ENSSSCG00000004207	ENSSSCT00000004648	ENSSSCG00000004207	protein_coding
1	33883159	33883632	Interval_1391	2.47354	2.36745	1.81142	1.77924	3.7554	3.58521	33883167	33883159	33883416	33883632	intron (ENSSSCG00000033894, intron 36 of 40)	protein_coding-intron (ENSSSCG00000033894, intron 36 of 40)	-54369	ENSSSCG00000004207	ENSSSCG00000004207	ENSSSCT00000004648	ENSSSCG00000004207	protein_coding
1	33941608	33942239	Interval_1401	2.04421	2.11406	1.22197	1.464	3.05718	3.21489	33941776	33941608	33942239	33941860	intron (ENSSSCG00000033894, intron 29 of 40)	protein_coding-intron (ENSSSCG00000033894, intron 29 of 40)	-112897	ENSSSCG00000004207	ENSSSCG00000004207	ENSSSCT00000004648	ENSSSCG00000004207	protein_coding
1	33977983	33980192	Interval_1407	2.10447	2.09065	1.8136	1.55909	3.75976	3.33631	33977983	33978967	33979325	33980192	intron (ENSSSCG00000033894, intron 20 of 40)	protein_coding-intron (ENSSSCG00000033894, intron 19 of 40)	-150061	ENSSSCG00000004207	ENSSSCG00000004207	ENSSSCT00000004648	ENSSSCG00000004207	protein_coding
1	33982213	33983941	Interval_1408	1.99342	2.10278	1.35916	1.59012	3.22636	3.35914	33982885	33982213	33983941	33982902	exon (ENSSSCG00000033894, exon 19 of 41)	protein_coding-exon (ENSSSCG00000033894, exon 19 of 41)	-154050	ENSSSCG00000004207	ENSSSCG00000004207	ENSSSCT00000004648	ENSSSCG00000004207	protein_coding
1	33989769	33990181	Interval_1410	2.6386	2.18196	3.68146	1.67734	5.78411	3.45905	33989769	33989818	33990181	33990176	intron (ENSSSCG00000033894, intron 19 of 40)	protein_coding-intron (ENSSSCG00000033894, intron 18 of 40)	-160948	ENSSSCG00000004207	ENSSSCG00000004207	ENSSSCT00000004648	ENSSSCG00000004207	protein_coding
1	34001949	34003455	Interval_1413	2.08818	2.0528	1.27869	1.28604	3.13442	3.0059	34003149	34001949	34003455	34003358	intron (ENSSSCG00000033894, intron 17 of 40)	protein_coding-intron (ENSSSCG00000033894, intron 16 of 40)	-173675	ENSSSCG00000004207	ENSSSCG00000004207	ENSSSCT00000004648	ENSSSCG00000004207	protein_coding
1	34011245	34012772	Interval_1415	2.10985	2.02845	1.33995	1.11996	3.19738	2.80222	34011494	34011245	34011723	34012772	intron (ENSSSCG00000033894, intron 15 of 40)	protein_coding-intron (ENSSSCG00000033894, intron 15 of 40)	-182982	ENSSSCG00000004207	ENSSSCG00000004207	ENSSSCT00000004648	ENSSSCG00000004207	protein_coding
1	34023483	34023981	Interval_1418	3.54956	3.07566	10.0818	7.20225	12.3443	9.20121	34023484	34023483	34023981	34023851	intron (ENSSSCG00000033894, intron 14 of 40)	protein_coding-intron (ENSSSCG00000033894, intron 14 of 40)	-194705	ENSSSCG00000004207	ENSSSCG00000004207	ENSSSCT00000004648	ENSSSCG00000004207	protein_coding
1	34047369	34048041	Interval_1423	2.05023	1.95563	1.41252	1.10147	3.29243	2.77865	34047369	34047509	34047708	34048041	intron (ENSSSCG00000033894, intron 12 of 40)	protein_coding-intron (ENSSSCG00000033894, intron 12 of 40)	-218678	ENSSSCG00000004207	ENSSSCG00000004207	ENSSSCT00000004648	ENSSSCG00000004207	protein_coding
1	34055985	34057201	Interval_1426	2.0062	2.16523	1.28537	1.5364	3.13978	3.31046	34056129	34055985	34057201	34057043	intron (ENSSSCG00000033894, intron 12 of 40)	protein_coding-intron (ENSSSCG00000033894, intron 12 of 40)	-227566	ENSSSCG00000004207	ENSSSCG00000004207	ENSSSCT00000004648	ENSSSCG00000004207	protein_coding
1	34082970	34083750	Interval_1431	1.93128	2.11178	1.27441	1.81659	3.12154	3.61813	34083065	34082970	34083341	34083750	intron (ENSSSCG00000033894, intron 10 of 40)	protein_coding-intron (ENSSSCG00000033894, intron 10 of 40)	-254333	ENSSSCG00000004207	ENSSSCG00000004207	ENSSSCT00000004648	ENSSSCG00000004207	protein_coding
1	34098766	34100406	Interval_1437	1.94226	1.94646	1.41532	1.24404	3.29592	2.95901	34098992	34098766	34099235	34100406	intron (ENSSSCG00000033894, intron 9 of 40)	protein_coding-intron (ENSSSCG00000033894, intron 9 of 40)	260032	ENSSSCG00000033894	ENSSSCG00000033894	ENSSSCT00000048337	LAMA2	protein_coding
1	34101668	34102171	Interval_1438	1.96708	2.01216	1.59066	1.58697	3.49881	3.36126	34101668	34101692	34102034	34102171	intron (ENSSSCG00000033894, intron 9 of 40)	protein_coding-intron (ENSSSCG00000033894, intron 9 of 40)	257698	ENSSSCG00000033894	ENSSSCG00000033894	ENSSSCT00000048337	LAMA2	protein_coding
1	34104311	34105674	Interval_1439	2.23871	2.00834	2.52357	1.4926	4.54386	3.2596	34104311	34104919	34105625	34105674	intron (ENSSSCG00000033894, intron 9 of 40)	protein_coding-intron (ENSSSCG00000033894, intron 9 of 40)	254625	ENSSSCG00000033894	ENSSSCG00000033894	ENSSSCT00000048337	LAMA2	protein_coding
1	34111054	34112328	Interval_1440	1.92724	2.00662	1.29238	1.51415	3.14864	3.2794	34111054	34111099	34112328	34112126	intron (ENSSSCG00000033894, intron 8 of 40)	protein_coding-intron (ENSSSCG00000033894, intron 8 of 40)	247927	ENSSSCG00000033894	ENSSSCG00000033894	ENSSSCT00000048337	LAMA2	protein_coding
1	34113277	34114386	Interval_1441	1.93127	2.0646	1.22803	1.66676	3.06651	3.44705	34113295	34113277	34113723	34114386	intron (ENSSSCG00000033894, intron 7 of 40)	protein_coding-intron (ENSSSCG00000033894, intron 7 of 40)	245786	ENSSSCG00000033894	ENSSSCG00000033894	ENSSSCT00000048337	LAMA2	protein_coding
1	34119913	34120995	Interval_1442	2.01986	2.23615	1.25576	1.95239	3.09561	3.77587	34120184	34119913	34120995	34120634	intron (ENSSSCG00000033894, intron 6 of 40)	protein_coding-intron (ENSSSCG00000033894, intron 6 of 40)	239164	ENSSSCG00000033894	ENSSSCG00000033894	ENSSSCT00000048337	LAMA2	protein_coding
1	34154691	34156903	Interval_1451	1.97409	2.17514	1.29753	1.85979	3.15341	3.66539	34155720	34154691	34156688	34156903	intron (ENSSSCG00000033894, intron 4 of 40)	protein_coding-intron (ENSSSCG00000033894, intron 4 of 40)	203821	ENSSSCG00000033894	ENSSSCG00000033894	ENSSSCT00000048337	LAMA2	protein_coding
1	34161962	34162252	Interval_1453	2.25219	2.40143	2.32855	2.87357	4.34314	4.78265	34161996	34161962	34162223	34162252	intron (ENSSSCG00000033894, intron 4 of 40)	protein_coding-intron (ENSSSCG00000033894, intron 4 of 40)	197511	ENSSSCG00000033894	ENSSSCG00000033894	ENSSSCT00000048337	LAMA2	protein_coding
1	34178196	34178722	Interval_1456	1.93163	2.13101	1.14039	1.70856	2.96093	3.50718	34178196	34178297	34178528	34178722	intron (ENSSSCG00000033894, intron 3 of 40)	protein_coding-intron (ENSSSCG00000033894, intron 3 of 40)	181159	ENSSSCG00000033894	ENSSSCG00000033894	ENSSSCT00000048337	LAMA2	protein_coding
1	34190630	34194607	Interval_1458	2.12818	2.23712;2.18963	1.81227	2.0888;1.78777	3.75989	3.90444;3.59339	34192606	34190630;34193960	34194607	34192898;34194307	intron (ENSSSCG00000033894, intron 3 of 40)	protein_coding-intron (ENSSSCG00000033894, intron 3 of 40)	166999	ENSSSCG00000033894	ENSSSCG00000033894	ENSSSCT00000048337	LAMA2	protein_coding
1	34240937	34242992	Interval_1468	2.13657	2.18359;2.03749	1.95432	1.9571;1.52647	3.91125	3.79036;3.29229	34241421	34240937;34242421	34242992	34241483;34242969	intron (ENSSSCG00000033894, intron 1 of 40)	protein_coding-intron (ENSSSCG00000033894, intron 1 of 40)	117653	ENSSSCG00000033894	ENSSSCG00000033894	ENSSSCT00000048337	LAMA2	protein_coding
1	34249074	34250437	Interval_1472	1.98099	1.93902	1.44178	1.21136	3.32596	2.91354	34249906	34249074	34250437	34250217	intron (ENSSSCG00000033894, intron 1 of 40)	protein_coding-intron (ENSSSCG00000033894, intron 1 of 40)	109862	ENSSSCG00000033894	ENSSSCG00000033894	ENSSSCT00000048337	LAMA2	protein_coding
1	34258066	34258684	Interval_1474	2.23081	2.02516	1.97018	1.30004	3.93335	3.01814	34258240	34258066	34258591	34258684	intron (ENSSSCG00000033894, intron 1 of 40)	protein_coding-intron (ENSSSCG00000033894, intron 1 of 40)	101243	ENSSSCG00000033894	ENSSSCG00000033894	ENSSSCT00000048337	LAMA2	protein_coding
1	34263325	34263853	Interval_1476	1.97034	1.9194	1.29864	1.15938	3.14581	2.85331	34263550	34263325	34263830	34263853	intron (ENSSSCG00000033619, intron 4 of 5)	protein_coding-intron (ENSSSCG00000033894, intron 1 of 40)	96029	ENSSSCG00000033894	ENSSSCG00000033894	ENSSSCT00000048337	LAMA2	protein_coding
1	34269695	34270144	Interval_1478	2.04325	1.99018	1.56946	1.32497	3.48429	3.05648	34269889	34269695	34270144	34269899	intron (ENSSSCG00000033619, intron 4 of 5)	protein_coding-intron (ENSSSCG00000033894, intron 1 of 40)	89698	ENSSSCG00000033894	ENSSSCG00000033894	ENSSSCT00000048337	LAMA2	protein_coding
1	34273966	34274548	Interval_1479	1.97504	2.08032	1.23015	1.47871	3.06544	3.2323	34273966	34274275	34274548	34274541	intron (ENSSSCG00000033619, intron 4 of 5)	protein_coding-intron (ENSSSCG00000033894, intron 1 of 40)	85361	ENSSSCG00000033894	ENSSSCG00000033894	ENSSSCT00000048337	LAMA2	protein_coding
1	34279211	34279696	Interval_1481	2.23424	2.38344	2.14162	2.71173	4.13466	4.58455	34279417	34279211	34279696	34279485	intron (ENSSSCG00000033619, intron 4 of 5)	protein_coding-intron (ENSSSCG00000033894, intron 1 of 40)	80164	ENSSSCG00000033894	ENSSSCG00000033894	ENSSSCT00000048337	LAMA2	protein_coding
1	34287020	34287521	Interval_1483	2.11061	2.27496	1.49258	1.88848	3.39408	3.69561	34287100	34287020	34287521	34287464	intron (ENSSSCG00000033619, intron 4 of 5)	protein_coding-intron (ENSSSCG00000033894, intron 1 of 40)	72347	ENSSSCG00000033894	ENSSSCG00000033894	ENSSSCT00000048337	LAMA2	protein_coding
1	34289842	34290650	Interval_1484	2.31367	2.21436	2.51124	1.7184	4.51351	3.51201	34289842	34290099	34290418	34290650	intron (ENSSSCG00000033619, intron 4 of 5)	protein_coding-intron (ENSSSCG00000033894, intron 1 of 40)	69372	ENSSSCG00000033894	ENSSSCG00000033894	ENSSSCT00000048337	LAMA2	protein_coding
1	34293535	34294282	Interval_1485	1.93101	2.21103	1.12395	1.86142	2.94541	3.67825	34293535	34293798	34293807	34294282	intron (ENSSSCG00000033619, intron 4 of 5)	protein_coding-intron (ENSSSCG00000033894, intron 1 of 40)	65709	ENSSSCG00000033894	ENSSSCG00000033894	ENSSSCT00000048337	LAMA2	protein_coding
1	34303987	34304591	Interval_1488	2.01153	2.66812	1.3059	4.27992	3.16522	6.26434	34304170	34303987	34304523	34304591	intron (ENSSSCG00000033619, intron 4 of 5)	protein_coding-intron (ENSSSCG00000033894, intron 1 of 40)	55329	ENSSSCG00000033894	ENSSSCG00000033894	ENSSSCT00000048337	LAMA2	protein_coding
1	34315214	34316184	Interval_1490	2.20304	2.12593	1.77637	1.40786	3.72163	3.15582	34315454	34315214	34316184	34316179	intron (ENSSSCG00000033619, intron 4 of 5)	protein_coding-intron (ENSSSCG00000033894, intron 1 of 40)	43919	ENSSSCG00000033894	ENSSSCG00000033894	ENSSSCT00000048337	LAMA2	protein_coding
1	34359462	34359891	Interval_1500	2.27999	2.08955	1.74815	1.15385	3.6902	2.83953	34359462	34359593	34359694	34359891	promoter-TSS (ENSSSCG00000033894)	protein_coding-promoter-TSS (ENSSSCG00000033894)	-59	ENSSSCG00000033894	ENSSSCG00000033894	ENSSSCT00000048337	LAMA2	protein_coding
1	34366536	34367747	Interval_1501	2.25006	2.58746	1.82292	3.06505	3.76983	4.96749	34366536	34367360	34367700	34367747	intron (ENSSSCG00000033619, intron 4 of 5)	protein_coding-intron (ENSSSCG00000033619, intron 4 of 5)	-7524	ENSSSCG00000033894	ENSSSCG00000033894	ENSSSCT00000048337	LAMA2	protein_coding
1	34378316	34378749	Interval_1504	2.3332	3.02344	2.42628	5.2717	4.45958	7.28587	34378353	34378316	34378749	34378617	intron (ENSSSCG00000033619, intron 4 of 5)	protein_coding-intron (ENSSSCG00000033619, intron 4 of 5)	-18915	ENSSSCG00000033894	ENSSSCG00000033894	ENSSSCT00000048337	LAMA2	protein_coding
1	34380983	34381595	Interval_1506	2.3048	2.10209	2.26495	1.45914	4.26842	3.20125	34381244	34380983	34381595	34381513	intron (ENSSSCG00000033619, intron 4 of 5)	protein_coding-intron (ENSSSCG00000033619, intron 4 of 5)	-21671	ENSSSCG00000033894	ENSSSCG00000033894	ENSSSCT00000048337	LAMA2	protein_coding
1	34385231	34386803	Interval_1507	2.08685	2.31463	1.16105	1.85818	2.97152	3.67198	34385766	34385231	34386803	34386279	intron (ENSSSCG00000033619, intron 4 of 5)	protein_coding-intron (ENSSSCG00000033619, intron 4 of 5)	-26399	ENSSSCG00000033894	ENSSSCG00000033894	ENSSSCT00000048337	LAMA2	protein_coding
1	34402696	34403520	Interval_1510	2.44356	2.28777	2.14322	1.75609	4.13848	3.55356	34402696	34402869	34403264	34403520	intron (ENSSSCG00000033619, intron 4 of 5)	protein_coding-intron (ENSSSCG00000033619, intron 4 of 5)	-43490	ENSSSCG00000033894	ENSSSCG00000033894	ENSSSCT00000048337	LAMA2	protein_coding
1	34420820	34421966	Interval_1513	2.45609	2.45008	2.54629	2.32964	4.54717	4.18915	34420820	34420877	34421966	34421896	intron (ENSSSCG00000033619, intron 4 of 5)	protein_coding-intron (ENSSSCG00000033619, intron 4 of 5)	-61775	ENSSSCG00000033894	ENSSSCG00000033894	ENSSSCT00000048337	LAMA2	protein_coding
1	34432744	34433870	Interval_1516	2.23215	2.1277	1.45837	1.26644	3.3561	2.97838	34432744	34433443	34433608	34433870	intron (ENSSSCG00000033619, intron 4 of 5)	protein_coding-intron (ENSSSCG00000033619, intron 4 of 5)	-73689	ENSSSCG00000033894	ENSSSCG00000033894	ENSSSCT00000048337	LAMA2	protein_coding
1	34446461	34449214	Interval_1519	2.50005	2.3926	1.57031	1.85363	3.46613	3.66918	34446461	34447904	34448508	34449214	intron (ENSSSCG00000033619, intron 4 of 5)	protein_coding-intron (ENSSSCG00000033619, intron 4 of 5)	-88220	ENSSSCG00000033894	ENSSSCG00000033894	ENSSSCT00000048337	LAMA2	protein_coding
1	34453944	34454540	Interval_1520	2.74697	3.09851	3.95471	5.17546	6.05103	7.18621	34453944	34453973	34454540	34454499	intron (ENSSSCG00000033619, intron 4 of 5)	protein_coding-intron (ENSSSCG00000033619, intron 4 of 5)	-94624	ENSSSCG00000033894	ENSSSCG00000033894	ENSSSCT00000048337	LAMA2	protein_coding
1	34489932	34490530	Interval_1526	4.08777	3.94873	10.0944	9.7478	12.3308	11.8188	34490040	34489932	34490530	34490530	intron (ENSSSCG00000033619, intron 4 of 5)	protein_coding-intron (ENSSSCG00000033619, intron 4 of 5)	-130613	ENSSSCG00000033894	ENSSSCG00000033894	ENSSSCT00000048337	LAMA2	protein_coding
1	34496453	34498136	Interval_1527	2.76589	2.37171	2.97345	1.78561	5.00175	3.59547	34496453	34496635	34496691	34498136	intron (ENSSSCG00000033619, intron 4 of 5)	protein_coding-intron (ENSSSCG00000033619, intron 4 of 5)	-137677	ENSSSCG00000033894	ENSSSCG00000033894	ENSSSCT00000048337	LAMA2	protein_coding
1	34504964	34505659	Interval_1528	2.3354	2.41728	1.65706	2.06947	3.57662	3.89506	34504964	34504986	34505217	34505659	intron (ENSSSCG00000033619, intron 4 of 5)	protein_coding-intron (ENSSSCG00000033619, intron 4 of 5)	-145694	ENSSSCG00000033894	ENSSSCG00000033894	ENSSSCT00000048337	LAMA2	protein_coding
1	34527594	34528493	Interval_1531	2.47815	2.54812	1.92819	2.33357	3.88285	4.2044	34527816	34527594	34528493	34528296	intron (ENSSSCG00000033619, intron 4 of 5)	protein_coding-intron (ENSSSCG00000033619, intron 4 of 5)	-165359	ENSSSCG00000004209	ENSSSCG00000004209	ENSSSCT00000038730	PTPRK	protein_coding
1	34535533	34536561	Interval_1532	2.20869	2.20098	1.21598	1.31718	3.04693	3.04577	34535935	34535533	34536332	34536561	intron (ENSSSCG00000033619, intron 3 of 5)	protein_coding-intron (ENSSSCG00000033619, intron 3 of 5)	-157356	ENSSSCG00000004209	ENSSSCG00000004209	ENSSSCT00000038730	PTPRK	protein_coding
1	34544932	34546078	Interval_1534	2.41187	2.14892	1.45568	1.16516	3.34728	2.87563	34544932	34545590	34545986	34546078	intron (ENSSSCG00000033619, intron 3 of 5)	protein_coding-intron (ENSSSCG00000033619, intron 3 of 5)	-147898	ENSSSCG00000004209	ENSSSCG00000004209	ENSSSCT00000038730	PTPRK	protein_coding
1	34621713	34622224	Interval_1538	2.79707	3.75791	2.25876	8.51846	4.23942	10.4895	34621713	34621814	34622162	34622224	intron (ENSSSCG00000033619, intron 3 of 5)	protein_coding-intron (ENSSSCG00000033619, intron 3 of 5)	-71434	ENSSSCG00000004209	ENSSSCG00000004209	ENSSSCT00000038730	PTPRK	protein_coding
1	34640035	34641280	Interval_1539	2.81255	2.39066	2.16279	1.85182	4.15661	3.66588	34640035	34640377	34641033	34641280	intron (ENSSSCG00000033619, intron 3 of 5)	protein_coding-intron (ENSSSCG00000033619, intron 3 of 5)	-52745	ENSSSCG00000004209	ENSSSCG00000004209	ENSSSCT00000038730	PTPRK	protein_coding
1	34692826	34695188	Interval_1540	3.99185	3.76491	59.2662	48.8914	61.7913	51.1268	34692826	34692890	34695135	34695188	intron (ENSSSCG00000004209, intron 1 of 30)	protein_coding-intron (ENSSSCG00000004209, intron 1 of 32)	604	ENSSSCG00000004209	ENSSSCG00000004209	ENSSSCT00000038730	PTPRK	protein_coding
1	34742638	34743462	Interval_1542	2.96814	2.77876	2.40321	3.26646	4.428	5.16638	34742712	34742638	34743183	34743462	intron (ENSSSCG00000004209, intron 1 of 30)	protein_coding-intron (ENSSSCG00000004209, intron 1 of 32)	49647	ENSSSCG00000004209	ENSSSCG00000004209	ENSSSCT00000038730	PTPRK	protein_coding
1	34779955	34780708	Interval_1543	3.03836	2.96385	3.69222	4.09637	5.6934	6.02393	34779957	34779955	34780705	34780708	intron (ENSSSCG00000033619, intron 2 of 5)	protein_coding-intron (ENSSSCG00000004209, intron 1 of 32)	86929	ENSSSCG00000004209	ENSSSCG00000004209	ENSSSCT00000038730	PTPRK	protein_coding
1	34927621	34928068	Interval_1549	3.92995	3.43729	5.78926	6.00643	7.96579	8.02571	34927621	34927641	34928023	34928068	intron (ENSSSCG00000004209, intron 3 of 30)	protein_coding-intron (ENSSSCG00000004209, intron 3 of 32)	67263	ENSSSCG00000033619	ENSSSCG00000033619	ENSSSCT00000048760	ENSSSCG00000033619	protein_coding
1	35101988	35103493	Interval_1563	2.65903	2.25774	1.73376	1.44927	3.67322	3.21432	35101988	35102436	35103493	35102889	intron (ENSSSCG00000004209, intron 7 of 28)	protein_coding-intron (ENSSSCG00000004209, intron 7 of 32)	-107633	ENSSSCG00000033619	ENSSSCG00000033619	ENSSSCT00000048760	ENSSSCG00000033619	protein_coding
1	35173788	35175188	Interval_1571	4.31828	4.47392	14.7059	17.5426	16.9914	19.7138	35173932	35173788	35175188	35175111	intron (ENSSSCG00000004209, intron 13 of 30)	protein_coding-intron (ENSSSCG00000004209, intron 13 of 32)	124066	ENSSSCG00000039900	ENSSSCG00000039900	ENSSSCT00000065626	ENSSSCG00000039900	protein_coding
1	35179951	35180645	Interval_1572	6.79373	6.05927	33.9747	32.1462	36.4783	34.4198	35179967	35179951	35180619	35180645	intron (ENSSSCG00000004209, intron 13 of 30)	protein_coding-intron (ENSSSCG00000004209, intron 13 of 32)	118256	ENSSSCG00000039900	ENSSSCG00000039900	ENSSSCT00000065626	ENSSSCG00000039900	protein_coding
1	35197680	35198253	Interval_1574	4.31132	3.83292	8.2554	7.88775	10.4953	9.95032	35197682	35197680	35198253	35198223	intron (ENSSSCG00000004209, intron 13 of 30)	protein_coding-intron (ENSSSCG00000004209, intron 13 of 32)	100587	ENSSSCG00000039900	ENSSSCG00000039900	ENSSSCT00000065626	ENSSSCG00000039900	protein_coding
1	35217801	35218963	Interval_1575	3.45165	3.13576	5.19401	4.55076	7.34876	6.54554	35218534	35217801	35218919	35218963	intron (ENSSSCG00000004209, intron 15 of 30)	protein_coding-intron (ENSSSCG00000004209, intron 16 of 32)	80172	ENSSSCG00000039900	ENSSSCG00000039900	ENSSSCT00000065626	ENSSSCG00000039900	protein_coding
1	35223450	35224396	Interval_1576	3.79812	3.48385	6.98308	6.31261	9.20082	8.33544	35223450	35223612	35224248	35224396	intron (ENSSSCG00000004209, intron 16 of 30)	protein_coding-intron (ENSSSCG00000004209, intron 19 of 32)	74631	ENSSSCG00000039900	ENSSSCG00000039900	ENSSSCT00000065626	ENSSSCG00000039900	protein_coding
1	35246729	35247497	Interval_1579	2.51033	2.20993	1.56486	1.32467	3.46759	3.06567	35246729	35247136	35247355	35247497	intron (ENSSSCG00000004209, intron 25 of 30)	protein_coding-intron (ENSSSCG00000004209, intron 27 of 32)	51441	ENSSSCG00000039900	ENSSSCG00000039900	ENSSSCT00000065626	ENSSSCG00000039900	protein_coding
1	35254749	35255690	Interval_1580	6.40359	6.95009	78.4019	75.1739	81.1096	77.6516	35254756	35254749	35255690	35255621	exon (ENSSSCG00000004209, exon 34 of 34)	protein_coding-exon (ENSSSCG00000004209, exon 34 of 34)	43334	ENSSSCG00000039900	ENSSSCG00000039900	ENSSSCT00000065626	ENSSSCG00000039900	protein_coding
1	35307995	35308962	Interval_1582	4.39464	2.89761	14.368	4.04791	16.6978	6.01575	35307995	35308095	35308962	35308893	Intergenic	Intergenic	-9925	ENSSSCG00000039900	ENSSSCG00000039900	ENSSSCT00000065626	ENSSSCG00000039900	protein_coding
1	35314982	35315933	Interval_1584	4.98928	5.13888	27.3449	29.2297	29.8361	31.5168	35314982	35315073	35315933	35315928	Intergenic	Intergenic	-16904	ENSSSCG00000039900	ENSSSCG00000039900	ENSSSCT00000065626	ENSSSCG00000039900	protein_coding
1	35325392	35326062	Interval_1585	4.93541	3.44069	13.4574	6.0171	15.769	8.02964	35325482	35325392	35326057	35326062	Intergenic	Intergenic	-7746	ENSSSCG00000024392	ENSSSCG00000024392	ENSSSCT00000042817	THEMIS	protein_coding
1	35332955	35334737	Interval_1587	3.89351	4.32383	13.751	17.4406	16.0411	19.6302	35333037	35332955	35334737	35333698	intron (ENSSSCG00000024392, intron 1 of 6)	protein_coding-intron (ENSSSCG00000024392, intron 1 of 4)	373	ENSSSCG00000024392	ENSSSCG00000024392	ENSSSCT00000042817	THEMIS	protein_coding
1	35339275	35340090	Interval_1588	3.3639	3.79305	6.03778	8.23283	8.21622	10.3147	35339319	35339275	35340090	35340049	intron (ENSSSCG00000024392, intron 1 of 6)	protein_coding-intron (ENSSSCG00000024392, intron 1 of 4)	6210	ENSSSCG00000024392	ENSSSCG00000024392	ENSSSCT00000042817	THEMIS	protein_coding
1	35350829	35351741	Interval_1589	2.55701	2.22746	2.90596	1.86378	4.90513	3.68018	35350829	35350839	35351741	35351730	intron (ENSSSCG00000024392, intron 1 of 6)	protein_coding-intron (ENSSSCG00000024392, intron 1 of 4)	17812	ENSSSCG00000024392	ENSSSCG00000024392	ENSSSCT00000042817	THEMIS	protein_coding
1	35355083	35356221	Interval_1590	3.41034	3.0121	7.66475	5.43924	9.84538	7.43601	35355083	35355306	35356179	35356221	intron (ENSSSCG00000024392, intron 1 of 6)	protein_coding-intron (ENSSSCG00000024392, intron 1 of 4)	22179	ENSSSCG00000024392	ENSSSCG00000024392	ENSSSCT00000042817	THEMIS	protein_coding
1	35368538	35369665	Interval_1591	3.07573	3.12791	3.27277	4.54118	5.30676	6.52626	35368973	35368538	35369665	35369653	intron (ENSSSCG00000024392, intron 1 of 6)	protein_coding-intron (ENSSSCG00000024392, intron 1 of 4)	35629	ENSSSCG00000024392	ENSSSCG00000024392	ENSSSCT00000042817	THEMIS	protein_coding
1	35386850	35387795	Interval_1593	3.24152	3.57097	5.45899	7.25761	7.5757	9.28603	35386850	35386899	35387795	35387411	intron (ENSSSCG00000024392, intron 2 of 6)	protein_coding-intron (ENSSSCG00000024392, intron 2 of 4)	-35236	ENSSSCG00000031145	ENSSSCG00000031145	ENSSSCT00000064036	ENSSSCG00000031145	protein_coding
1	35394330	35394800	Interval_1594	2.53868	2.38554	1.81316	1.81744	3.74216	3.63542	35394330	35394459	35394800	35394795	intron (ENSSSCG00000024392, intron 2 of 6)	protein_coding-intron (ENSSSCG00000024392, intron 2 of 4)	-27994	ENSSSCG00000031145	ENSSSCG00000031145	ENSSSCT00000064036	ENSSSCG00000031145	protein_coding
1	35413831	35414491	Interval_1596	3.06757	2.33145	3.29105	1.71665	5.35945	3.50665	35413831	35413999	35414491	35414472	intron (ENSSSCG00000024392, intron 3 of 6)	protein_coding-intron (ENSSSCG00000024392, intron 3 of 4)	-8398	ENSSSCG00000031145	ENSSSCG00000031145	ENSSSCT00000064036	ENSSSCG00000031145	protein_coding
1	35419118	35420530	Interval_1597	2.58107	2.32106	1.64081	1.645	3.564	3.43196	35419118	35419268	35420530	35419506	intron (ENSSSCG00000024392, intron 3 of 6)	protein_coding-intron (ENSSSCG00000024392, intron 3 of 4)	-2735	ENSSSCG00000031145	ENSSSCG00000031145	ENSSSCT00000064036	ENSSSCG00000031145	protein_coding
1	35427150	35428532	Interval_1599	2.68825	2.27254	2.03887	1.49258	3.99743	3.26352	35427150	35428009	35428532	35428392	intron (ENSSSCG00000024392, intron 4 of 4)	protein_coding-intron (ENSSSCG00000024392, intron 4 of 4)	5282	ENSSSCG00000031145	ENSSSCG00000031145	ENSSSCT00000064036	ENSSSCG00000031145	protein_coding
1	35439161	35440128	Interval_1601	2.24283	2.214	1.30055	1.52287	3.15358	3.27882	35439161	35439256	35440128	35439670	intron (ENSSSCG00000024392, intron 4 of 4)	protein_coding-intron (ENSSSCG00000024392, intron 4 of 4)	17086	ENSSSCG00000031145	ENSSSCG00000031145	ENSSSCT00000064036	ENSSSCG00000031145	protein_coding
1	35441271	35442432	Interval_1602	2.7081	3.02085	2.75242	4.6559	4.78397	6.61183	35441885	35441271	35442432	35442158	intron (ENSSSCG00000024392, intron 4 of 4)	protein_coding-intron (ENSSSCG00000024392, intron 4 of 4)	19293	ENSSSCG00000031145	ENSSSCG00000031145	ENSSSCT00000064036	ENSSSCG00000031145	protein_coding
1	35450674	35451172	Interval_1603	2.70786	2.14622	2.33042	1.15827	4.34649	2.86734	35450776	35450674	35451172	35450983	intron (ENSSSCG00000024392, intron 4 of 4)	protein_coding-intron (ENSSSCG00000024392, intron 4 of 4)	28364	ENSSSCG00000031145	ENSSSCG00000031145	ENSSSCT00000064036	ENSSSCG00000031145	protein_coding
1	35487942	35488472	Interval_1608	4.29636	4.36893	12.4343	12.8971	14.6818	15.0366	35487942	35487968	35488472	35488324	intron (ENSSSCG00000024392, intron 5 of 6)	protein_coding-intron (ENSSSCG00000024392, intron 4 of 4)	65648	ENSSSCG00000031145	ENSSSCG00000031145	ENSSSCT00000064036	ENSSSCG00000031145	protein_coding
1	35496493	35497566	Interval_1609	2.93674	2.27544	2.59897	1.50354	4.62589	3.27482	35496493	35496551	35497154	35497566	intron (ENSSSCG00000024392, intron 5 of 6)	protein_coding-intron (ENSSSCG00000024392, intron 4 of 4)	74471	ENSSSCG00000031145	ENSSSCG00000031145	ENSSSCT00000064036	ENSSSCG00000031145	protein_coding
1	35535490	35535883	Interval_1612	2.91495	2.7071	5.28054	4.81976	7.3336	6.73087	35535490	35535503	35535721	35535883	Intergenic	Intergenic	-64426	ENSSSCG00000004212	ENSSSCG00000004212	ENSSSCT00000004653	C6orf58	protein_coding
1	35537200	35537818	Interval_1613	3.23357	3.29298	7.50972	8.43258	9.66259	10.482	35537205	35537200	35537507	35537818	Intergenic	Intergenic	-62604	ENSSSCG00000004212	ENSSSCG00000004212	ENSSSCT00000004653	C6orf58	protein_coding
1	35664931	35665555	Interval_1623	2.98716	3.87776	3.60704	8.81999	5.63231	10.8882	35664934	35664931	35665542	35665555	Intergenic	Intergenic	-17995	ENSSSCG00000004213	ENSSSCG00000004213	ENSSSCT00000004655	ENSSSCG00000004213	protein_coding
1	35668242	35669188	Interval_1624	2.5034	2.40767	1.72362	2.04332	3.62931	3.88205	35668242	35668309	35669188	35668997	Intergenic	Intergenic	-17213	ENSSSCG00000033889	ENSSSCG00000033889	ENSSSCT00000056832	RF00026	snRNA
1	35675644	35676065	Interval_1625	3.57387	3.04672	4.40487	4.61091	6.50267	6.53959	35675659	35675644	35676052	35676065	Intergenic	Intergenic	-10073	ENSSSCG00000033889	ENSSSCG00000033889	ENSSSCT00000056832	RF00026	snRNA
1	35696472	35697329	Interval_1626	6.43878	6.83938	34.7748	40.8948	37.3279	43.274	35696472	35696474	35697329	35697290	exon (ENSSSCG00000038602, exon 1 of 11)	protein_coding-exon (ENSSSCG00000038602, exon 1 of 11)	2632	ENSSSCG00000038602	ENSSSCG00000038602	ENSSSCT00000004658	ENSSSCG00000038602	protein_coding
1	35758100	35758567	Interval_1627	3.16617	3.41626	2.89246	5.80417	4.97526	7.82673	35758198	35758100	35758497	35758567	intron (ENSSSCG00000004215, intron 1 of 5)	protein_coding-intron (ENSSSCG00000038602, intron 6 of 10)	1552	ENSSSCG00000004215	ENSSSCG00000004215	ENSSSCT00000048885	KIAA0408	protein_coding
1	35851885	35853811	Interval_1628	4.90936	5.16614	22.7313	32.1747	25.1047	34.4559	35851885	35851934	35853546	35853811	exon (ENSSSCG00000004216, exon 1 of 6)	protein_coding-exon (ENSSSCG00000004216, exon 1 of 6)	354	ENSSSCG00000004216	ENSSSCG00000004216	ENSSSCT00000057506	ECHDC1	protein_coding
1	35895361	35895722	Interval_1629	4.93179	3.49417	9.37237	6.42619	11.6307	8.44138	35895402	35895361	35895722	35895722	intron (ENSSSCG00000004216, intron 5 of 5)	protein_coding-intron (ENSSSCG00000004216, intron 5 of 5)	31155	ENSSSCG00000004217	ENSSSCG00000004217	ENSSSCT00000043530	RNF146	protein_coding
1	35926134	35927345	Interval_1630	7.03891	8.31634	203.777	383.473	207.055	386.65	35926134	35926135	35927345	35927345	promoter-TSS (ENSSSCG00000004217)	protein_coding-promoter-TSS (ENSSSCG00000004217)	-43	ENSSSCG00000004217	ENSSSCG00000004217	ENSSSCT00000043530	RNF146	protein_coding
1	36063966	36067400	Interval_1631	2.38324	2.44254;2.33754	1.69937	2.45429;2.04171	3.61068	4.31281;3.8716	36063979	36063966;36065195	36066282	36064241;36067400	intron (ENSSSCG00000004218, intron 1 of 4)	protein_coding-intron (ENSSSCG00000004218, intron 1 of 4)	-1593	ENSSSCG00000004218	ENSSSCG00000004218	ENSSSCT00000004661	RSPO3	protein_coding
1	36132891	36134003	Interval_1637	2.14291	2.19335	1.5359	1.63969	3.42731	3.42847	36132921	36132891	36133971	36134003	Intergenic	Intergenic	-69357	ENSSSCG00000004218	ENSSSCG00000004218	ENSSSCT00000004661	RSPO3	protein_coding
1	36138045	36139188	Interval_1638	2.05892	2.20143	1.24693	1.61688	3.0855	3.39034	36138323	36138045	36139188	36138856	Intergenic	Intergenic	-74527	ENSSSCG00000004218	ENSSSCG00000004218	ENSSSCT00000004661	RSPO3	protein_coding
1	36149337	36150469	Interval_1640	2.31689	2.23674	1.74379	1.51909	3.67879	3.28885	36150150	36149337	36150409	36150469	Intergenic	Intergenic	-85813	ENSSSCG00000004218	ENSSSCG00000004218	ENSSSCT00000004661	RSPO3	protein_coding
1	36159974	36161087	Interval_1642	2.34711	2.23694	1.97432	1.50437	3.93879	3.27271	36160096	36159974	36160397	36161087	Intergenic	Intergenic	-96441	ENSSSCG00000004218	ENSSSCG00000004218	ENSSSCT00000004661	RSPO3	protein_coding
1	36188042	36190234	Interval_1645	2.32471	2.24984	1.87374	1.58321	3.81137	3.35242	36188979	36188042	36189301	36190234	Intergenic	Intergenic	-125048	ENSSSCG00000004218	ENSSSCG00000004218	ENSSSCT00000004661	RSPO3	protein_coding
1	36198960	36199753	Interval_1647	2.11789	2.59694	1.7331	3.50978	3.66309	5.4342	36199030	36198960	36199753	36199547	Intergenic	Intergenic	-135267	ENSSSCG00000004218	ENSSSCG00000004218	ENSSSCT00000004661	RSPO3	protein_coding
1	36204340	36205543	Interval_1649	1.95829	2.21328	1.19614	2.00719	3.01836	3.83239	36204350	36204340	36204704	36205543	Intergenic	Intergenic	-140852	ENSSSCG00000004218	ENSSSCG00000004218	ENSSSCT00000004661	RSPO3	protein_coding
1	36208508	36209143	Interval_1650	2.27467	2.29628	2.15248	1.99718	4.13527	3.82993	36208508	36208508	36209143	36208879	Intergenic	Intergenic	-144736	ENSSSCG00000004218	ENSSSCG00000004218	ENSSSCT00000004661	RSPO3	protein_coding
1	36228691	36229330	Interval_1654	2.41544	2.38494	2.43129	2.11016	4.42596	3.95988	36228691	36228801	36229186	36229330	Intergenic	Intergenic	-164921	ENSSSCG00000004218	ENSSSCG00000004218	ENSSSCT00000004661	RSPO3	protein_coding
1	36241575	36242423	Interval_1656	2.1023	2.53755	1.32179	2.87368	3.18527	4.76909	36242178	36241575	36242423	36242421	Intergenic	Intergenic	-177909	ENSSSCG00000004218	ENSSSCG00000004218	ENSSSCT00000004661	RSPO3	protein_coding
1	36267614	36269525	Interval_1662	2.23403	2.12982	1.7219	1.2456	3.65308	2.96104	36267614	36267896	36268291	36269525	Intergenic	Intergenic	-204480	ENSSSCG00000004218	ENSSSCG00000004218	ENSSSCT00000004661	RSPO3	protein_coding
1	36275789	36276652	Interval_1664	2.55136	2.00415	2.96723	1.18522	5.02534	2.89815	36275877	36275789	36276652	36276010	Intergenic	Intergenic	-212131	ENSSSCG00000004218	ENSSSCG00000004218	ENSSSCT00000004661	RSPO3	protein_coding
1	36283151	36283849	Interval_1667	2.28498	2.04194	1.77339	1.1575	3.71779	2.84867	36283151	36283276	36283520	36283849	Intergenic	Intergenic	-219410	ENSSSCG00000004218	ENSSSCG00000004218	ENSSSCT00000004661	RSPO3	protein_coding
1	36298023	36300275	Interval_1670	2.036	2.18587	1.22576	1.52715	3.06402	3.29154	36298818	36298023	36300275	36299769	Intergenic	Intergenic	-235059	ENSSSCG00000004218	ENSSSCG00000004218	ENSSSCT00000004661	RSPO3	protein_coding
1	36307103	36308501	Interval_1672	2.74187	2.38564	3.16424	1.87902	5.21017	3.69852	36307103	36307298	36308485	36308501	Intergenic	Intergenic	-243712	ENSSSCG00000004218	ENSSSCG00000004218	ENSSSCT00000004661	RSPO3	protein_coding
1	36425883	36427190	Interval_1685	2.20023	2.22116	1.82451	1.74546	3.76807	3.54855	36425883	36426880	36427003	36427190	Intergenic	Intergenic	269418	ENSSSCG00000035700	ENSSSCG00000035700	ENSSSCT00000064634	CENPW	protein_coding
1	36446422	36447176	Interval_1690	1.94556	2.05714	1.09906	1.38351	2.9062	3.1253	36446478	36446422	36446995	36447176	Intergenic	Intergenic	249156	ENSSSCG00000035700	ENSSSCG00000035700	ENSSSCT00000064634	CENPW	protein_coding
1	36457058	36457518	Interval_1694	2.0355	1.95827	1.55703	1.30098	3.46622	3.02079	36457058	36457078	36457426	36457518	Intergenic	Intergenic	238667	ENSSSCG00000035700	ENSSSCG00000035700	ENSSSCT00000064634	CENPW	protein_coding
1	36472068	36472809	Interval_1698	2.11318	1.97368	1.91674	1.21291	3.8583	2.92328	36472068	36472360	36472481	36472809	Intergenic	Intergenic	223516	ENSSSCG00000035700	ENSSSCG00000035700	ENSSSCT00000064634	CENPW	protein_coding
1	36495126	36495428	Interval_1705	2.32013	2.03787	2.60668	1.12989	4.6493	2.81147	36495126	36495180	36495428	36495398	Intergenic	Intergenic	200678	ENSSSCG00000035700	ENSSSCG00000035700	ENSSSCT00000064634	CENPW	protein_coding
1	36509642	36510906	Interval_1706	2.12478	2.49983	1.35291	2.41317	3.21721	4.2761	36509642	36509859	36510442	36510906	Intergenic	Intergenic	185681	ENSSSCG00000035700	ENSSSCG00000035700	ENSSSCT00000064634	CENPW	protein_coding
1	36562345	36563010	Interval_1717	2.06705	2.44785	1.40674	2.44895	3.27765	4.32372	36562345	36562535	36563010	36562807	Intergenic	Intergenic	133277	ENSSSCG00000035700	ENSSSCG00000035700	ENSSSCT00000064634	CENPW	protein_coding
1	36567511	36570503	Interval_1718	2.22726	2.20927;2.39373	1.9824	1.83844;2.44485	3.9419	3.65051;4.31365	36568205	36567511;36570221	36570422	36569311;36570503	Intergenic	Intergenic	126948	ENSSSCG00000035700	ENSSSCG00000035700	ENSSSCT00000064634	CENPW	protein_coding
1	36577671	36579013	Interval_1720	2.28726	2.11645	1.77726	1.36065	3.72295	3.09626	36578017	36577671	36579013	36578336	Intergenic	Intergenic	117613	ENSSSCG00000035700	ENSSSCG00000035700	ENSSSCT00000064634	CENPW	protein_coding
1	36583210	36584676	Interval_1722	2.07551	2.26246	1.37746	1.96939	3.25245	3.78296	36584066	36583210	36584642	36584676	Intergenic	Intergenic	112012	ENSSSCG00000035700	ENSSSCG00000035700	ENSSSCT00000064634	CENPW	protein_coding
1	36594535	36595858	Interval_1723	2.18964	2.33907	1.53931	1.92663	3.44139	3.74844	36594535	36594833	36594844	36595858	Intergenic	Intergenic	100758	ENSSSCG00000035700	ENSSSCG00000035700	ENSSSCT00000064634	CENPW	protein_coding
1	36611995	36613319	Interval_1725	2.52723	2.31057	1.99156	1.67923	3.97124	3.46802	36612077	36611995	36613319	36612519	Intergenic	Intergenic	83298	ENSSSCG00000035700	ENSSSCG00000035700	ENSSSCT00000064634	CENPW	protein_coding
1	36616924	36619189	Interval_1726	2.93215	2.53125	3.26467	2.2937	5.32003	4.15776	36618706	36616924	36619128	36619189	Intergenic	Intergenic	77898	ENSSSCG00000035700	ENSSSCG00000035700	ENSSSCT00000064634	CENPW	protein_coding
1	36695420	36696416	Interval_1731	8.09036	7.51692	137.572	143.811	140.544	146.41	36695447	36695420	36696280	36696416	promoter-TSS (ENSSSCG00000035700)	protein_coding-promoter-TSS (ENSSSCG00000035700)	37	ENSSSCG00000035700	ENSSSCG00000035700	ENSSSCT00000064634	CENPW	protein_coding
1	36867785	36868800	Interval_1738	3.20547	2.87185	3.21103	3.766	5.2556	5.66247	36867785	36867796	36868800	36868669	Intergenic	Intergenic	-125409	ENSSSCG00000031772	ENSSSCG00000031772	ENSSSCT00000047133	ENSSSCG00000031772	protein_coding
1	36946507	36946941	Interval_1739	3.84021	3.66676	5.41975	7.94047	7.54162	9.93342	36946507	36946514	36946941	36946922	intron (ENSSSCG00000004220, intron 12 of 12)	protein_coding-intron (ENSSSCG00000004220, intron 13 of 13)	-46978	ENSSSCG00000031772	ENSSSCG00000031772	ENSSSCT00000047133	ENSSSCG00000031772	protein_coding
1	36990864	36991671	Interval_1740	5.96239	4.99126	19.117	19.6182	21.4793	21.7305	36990999	36990864	36991671	36991659	intron (ENSSSCG00000004220, intron 3 of 12)	protein_coding-intron (ENSSSCG00000004220, intron 3 of 13)	-2434	ENSSSCG00000031772	ENSSSCG00000031772	ENSSSCT00000047133	ENSSSCG00000031772	protein_coding
1	37001615	37002500	Interval_1741	7.86444	7.89801	88.5504	137.431	91.4007	140.105	37001714	37001615	37002498	37002500	promoter-TSS (ENSSSCG00000004220)	protein_coding-promoter-TSS (ENSSSCG00000004220)	-37	ENSSSCG00000004220	ENSSSCG00000004220	ENSSSCT00000045517	TRMT11	protein_coding
1	37023655	37024526	Interval_1743	7.21354	7.90416	374.24	626.95	377.851	630.392	37023668	37023655	37024521	37024526	promoter-TSS (ENSSSCG00000004221)	protein_coding-promoter-TSS (ENSSSCG00000004221)	50	ENSSSCG00000004221	ENSSSCG00000004221	ENSSSCT00000004666	ENSSSCG00000004221	protein_coding
1	37042689	37043783	Interval_1745	4.4003	4.20104	6.96391	11.173	9.18838	13.3044	37042744	37042689	37043783	37043777	TTS (ENSSSCG00000004222)	protein_coding-TTS (ENSSSCG00000004222)	11863	ENSSSCG00000004222	ENSSSCG00000004222	ENSSSCT00000027938	NCOA7	protein_coding
1	37054674	37055500	Interval_1746	8.02935	7.51457	64.4991	79.6043	67.249	82.1194	37054721	37054674	37055437	37055500	promoter-TSS (ENSSSCG00000004222)	protein_coding-promoter-TSS (ENSSSCG00000004222)	12	ENSSSCG00000004222	ENSSSCG00000004222	ENSSSCT00000027938	NCOA7	protein_coding
1	37067720	37068877	Interval_1748	3.88519	4.69952	5.89062	13.5947	7.97243	15.7308	37067720	37067798	37068335	37068877	intron (ENSSSCG00000004222, intron 9 of 15)	protein_coding-intron (ENSSSCG00000004222, intron 10 of 15)	-13200	ENSSSCG00000004222	ENSSSCG00000004222	ENSSSCT00000027938	NCOA7	protein_coding
1	37115246	37115644	Interval_1751	2.88944	3.26909	2.42847	5.9532	4.44165	7.97269	37115246	37115269	37115559	37115644	intron (ENSSSCG00000004222, intron 2 of 15)	protein_coding-intron (ENSSSCG00000004222, intron 3 of 15)	-60346	ENSSSCG00000004222	ENSSSCG00000004222	ENSSSCT00000027938	NCOA7	protein_coding
1	37131923	37132818	Interval_1752	7.29405	6.53752	30.229	74.1154	32.7201	76.5316	37131925	37131923	37132514	37132818	intron (ENSSSCG00000004222, intron 1 of 15)	protein_coding-intron (ENSSSCG00000004222, intron 2 of 15)	-77272	ENSSSCG00000004222	ENSSSCG00000004222	ENSSSCT00000027938	NCOA7	protein_coding
1	37158425	37158901	Interval_1754	3.51711	2.52319	3.90906	2.38719	6.05037	4.21565	37158620	37158425	37158901	37158820	intron (ENSSSCG00000004222, intron 1 of 15)	protein_coding-intron (ENSSSCG00000004222, intron 2 of 15)	72721	ENSSSCG00000004223	ENSSSCG00000004223	ENSSSCT00000004668	HEY2	protein_coding
1	37170685	37171048	Interval_1755	3.10977	3.02841	3.43326	13.6117	5.52228	15.7728	37170706	37170685	37170998	37171048	intron (ENSSSCG00000004222, intron 1 of 15)	protein_coding-intron (ENSSSCG00000004222, intron 1 of 15)	60517	ENSSSCG00000004223	ENSSSCG00000004223	ENSSSCT00000004668	HEY2	protein_coding
1	37173482	37174147	Interval_1756	5.12848	6.34409	12.913	73.7138	15.1849	76.2051	37173610	37173482	37174147	37174140	intron (ENSSSCG00000004222, intron 1 of 15)	protein_coding-intron (ENSSSCG00000004222, intron 1 of 15)	57569	ENSSSCG00000004223	ENSSSCG00000004223	ENSSSCT00000004668	HEY2	protein_coding
1	37180135	37181009	Interval_1757	2.71034	2.3727	1.79465	2.89101	3.73253	4.79136	37180135	37180178	37181009	37180977	intron (ENSSSCG00000004222, intron 1 of 15)	protein_coding-intron (ENSSSCG00000004222, intron 1 of 15)	50812	ENSSSCG00000004223	ENSSSCG00000004223	ENSSSCT00000004668	HEY2	protein_coding
1	37184734	37185426	Interval_1758	4.54723	4.57724	7.70608	17.754	9.94687	19.9487	37184820	37184734	37185239	37185426	intron (ENSSSCG00000004222, intron 2 of 17)	protein_coding-intron (ENSSSCG00000004222, intron 1 of 15)	46304	ENSSSCG00000004223	ENSSSCG00000004223	ENSSSCT00000004668	HEY2	protein_coding
1	37192984	37194901	Interval_1759	4.88601	5.14897	85.3337	151.762	88.1211	154.444	37193090	37192984	37194901	37194891	promoter-TSS (ENSSSCG00000004222)	protein_coding-promoter-TSS (ENSSSCG00000004222)	37441	ENSSSCG00000004223	ENSSSCG00000004223	ENSSSCT00000004668	HEY2	protein_coding
1	37202616	37203895	Interval_1760	6.52446	7.21533	122.401	239.518	125.398	242.448	37202626	37202616	37203895	37203863	Intergenic	Intergenic	28128	ENSSSCG00000004223	ENSSSCG00000004223	ENSSSCT00000004668	HEY2	protein_coding
1	37212155	37212916	Interval_1761	3.75077	4.81737	5.31453	14.1951	7.3884	16.3429	37212283	37212155	37212916	37212810	Intergenic	Intergenic	18848	ENSSSCG00000004223	ENSSSCG00000004223	ENSSSCT00000004668	HEY2	protein_coding
1	37230976	37233015	Interval_1762	5.39131	4.58378	139.275	163.953	142.204	166.561	37230976	37230987	37232799	37233015	promoter-TSS (ENSSSCG00000004223)	protein_coding-promoter-TSS (ENSSSCG00000004223)	-612	ENSSSCG00000004223	ENSSSCG00000004223	ENSSSCT00000004668	HEY2	protein_coding
1	37360376	37360964	Interval_1763	4.01249	4.36226	6.0361	17.3496	8.21081	19.5385	37360446	37360376	37360943	37360964	Intergenic	Intergenic	-129286	ENSSSCG00000004223	ENSSSCG00000004223	ENSSSCT00000004668	HEY2	protein_coding
1	37364282	37364895	Interval_1764	3.99912	5.25141	5.60354	25.4141	7.79075	27.6729	37364353	37364282	37364868	37364895	Intergenic	Intergenic	-133205	ENSSSCG00000004223	ENSSSCG00000004223	ENSSSCT00000004668	HEY2	protein_coding
1	37586391	37586778	Interval_1766	4.0578	2.72089	5.67689	3.0544	7.88201	4.94778	37586391	37586409	37586778	37586767	Intergenic	Intergenic	-2267	ENSSSCG00000040231	ENSSSCG00000040231	ENSSSCT00000051054	ENSSSCG00000040231	protein_coding
1	37592109	37592649	Interval_1767	3.69613	2.70894	4.60807	3.09955	6.75577	4.97464	37592109	37592184	37592649	37592625	Intergenic	Intergenic	3527	ENSSSCG00000040231	ENSSSCG00000040231	ENSSSCT00000051054	ENSSSCG00000040231	protein_coding
1	37629938	37630389	Interval_1768	4.41566	3.96964	15.8898	16.8363	18.178	18.9317	37630058	37629938	37630389	37630381	Intergenic	Intergenic	-10509	ENSSSCG00000004224	ENSSSCG00000004224	ENSSSCT00000004669	ENSSSCG00000004224	protein_coding
1	37632161	37632700	Interval_1769	4.42605	4.13936	13.0117	14.0584	15.3455	16.2197	37632171	37632161	37632700	37632560	Intergenic	Intergenic	-8242	ENSSSCG00000004224	ENSSSCG00000004224	ENSSSCT00000004669	ENSSSCG00000004224	protein_coding
1	37640363	37641204	Interval_1770	8.74956	7.88376	113.081	132.62	115.987	135.225	37640434	37640363	37641150	37641204	intron (ENSSSCG00000004224, intron 1 of 5)	protein_coding-intron (ENSSSCG00000004224, intron 1 of 5)	111	ENSSSCG00000004224	ENSSSCG00000004224	ENSSSCT00000004669	ENSSSCG00000004224	protein_coding
1	37645679	37646126	Interval_1771	3.08219	3.22738	4.92768	10.8806	6.99454	12.9239	37645792	37645679	37646126	37646117	intron (ENSSSCG00000004224, intron 3 of 5)	protein_coding-intron (ENSSSCG00000004224, intron 3 of 5)	5230	ENSSSCG00000004224	ENSSSCG00000004224	ENSSSCT00000004669	ENSSSCG00000004224	protein_coding
1	37667940	37668409	Interval_1772	3.99202	2.85428	10.4225	9.52879	12.7003	11.6428	37667940	37668015	37668409	37668408	intron (ENSSSCG00000004225, intron 7 of 7)	protein_coding-intron (ENSSSCG00000004225, intron 6 of 6)	27502	ENSSSCG00000004224	ENSSSCG00000004224	ENSSSCT00000004669	ENSSSCG00000004224	protein_coding
1	37670983	37671649	Interval_1773	5.93972	6.29798	24.9387	63.0261	27.3569	65.415	37671187	37670983	37671595	37671649	intron (ENSSSCG00000004225, intron 7 of 7)	protein_coding-intron (ENSSSCG00000004225, intron 6 of 6)	30643	ENSSSCG00000004224	ENSSSCG00000004224	ENSSSCT00000004669	ENSSSCG00000004224	protein_coding
1	37731479	37732053	Interval_1776	3.96663	3.62246	6.1487	7.746	8.26101	9.74254	37731601	37731479	37732053	37732053	intron (ENSSSCG00000004225, intron 1 of 7)	protein_coding-intron (ENSSSCG00000004225, intron 1 of 6)	30070	ENSSSCG00000004225	ENSSSCG00000004225	ENSSSCT00000058327	TPD52L1	protein_coding
1	37761314	37762018	Interval_1777	5.60982	5.91952	27.201	31.8454	29.6179	34.1077	37761336	37761314	37762018	37761970	promoter-TSS (ENSSSCG00000004225)	protein_coding-promoter-TSS (ENSSSCG00000004225)	170	ENSSSCG00000004225	ENSSSCG00000004225	ENSSSCT00000058327	TPD52L1	protein_coding
1	37771767	37772877	Interval_1778	4.62059	5.80189	29.1933	64.4719	31.7166	66.9634	37771821	37771767	37772877	37772850	Intergenic	Intergenic	-10486	ENSSSCG00000004225	ENSSSCG00000004225	ENSSSCT00000058327	TPD52L1	protein_coding
1	37781178	37781685	Interval_1781	5.9457	6.85149	15.9096	29.11	18.2799	31.4233	37781188	37781178	37781685	37781669	Intergenic	Intergenic	-19596	ENSSSCG00000004225	ENSSSCG00000004225	ENSSSCT00000058327	TPD52L1	protein_coding
1	37892699	37893197	Interval_1786	2.92717	2.64836	2.34606	2.83205	4.34573	4.72937	37892699	37892731	37893160	37893197	intron (ENSSSCG00000021149, intron 1 of 5)	protein_coding-intron (ENSSSCG00000021149, intron 1 of 5)	19174	ENSSSCG00000021149	ENSSSCG00000021149	ENSSSCT00000022320	RNF217	protein_coding
1	37911232	37912874	Interval_1787	4.59847	5.22498	62.2245	101.53	64.938	104.151	37911249	37911232	37912857	37912874	promoter-TSS (ENSSSCG00000021149)	protein_coding-promoter-TSS (ENSSSCG00000021149)	69	ENSSSCG00000021149	ENSSSCG00000021149	ENSSSCT00000022320	RNF217	protein_coding
1	37967546	37970668	Interval_1788	6.09208	4.56273	60.7508	44.0172	63.4126	46.2978	37968463	37967546	37969625	37970668	Intergenic	Intergenic	16071	ENSSSCG00000019074	ENSSSCG00000019074	ENSSSCT00000020669	RF00100	misc_RNA
1	37977246	37979089	Interval_1789	3.54194	2.35192;2.56844	4.47394	1.72542;2.51745	6.58824	3.52792;4.36765	37977483	37977246;37978661	37978931	37977711;37979089	Intergenic	Intergenic	25132	ENSSSCG00000019074	ENSSSCG00000019074	ENSSSCT00000020669	RF00100	misc_RNA
1	38029561	38030192	Interval_1790	2.80526	2.52979	2.03911	2.37794	4.0014	4.21612	38029942	38029561	38030192	38030005	intron (ENSSSCG00000036607, intron 2 of 3)	protein_coding-intron (ENSSSCG00000036607, intron 2 of 3)	42911	ENSSSCG00000039680	ENSSSCG00000039680	ENSSSCT00000049899	ENSSSCG00000039680	protein_coding
1	38033245	38033735	Interval_1791	3.74135	3.09371	4.91598	4.90528	7.04455	6.8409	38033245	38033245	38033682	38033735	intron (ENSSSCG00000036607, intron 2 of 3)	protein_coding-intron (ENSSSCG00000036607, intron 2 of 3)	39298	ENSSSCG00000039680	ENSSSCG00000039680	ENSSSCT00000049899	ENSSSCG00000039680	protein_coding
1	38146402	38147341	Interval_1797	2.8583	2.45798	3.09113	2.05743	5.16272	3.89582	38146402	38146719	38147209	38147341	intron (ENSSSCG00000036607, intron 1 of 3)	protein_coding-intron (ENSSSCG00000036607, intron 1 of 3)	12124	ENSSSCG00000036607	ENSSSCG00000036607	ENSSSCT00000046717	NKAIN2	protein_coding
1	38201329	38202856	Interval_1801	2.25552	2.50662	1.34633	2.21417	3.20763	4.06768	38201329	38202555	38202856	38202834	Intergenic	Intergenic	-43097	ENSSSCG00000036607	ENSSSCG00000036607	ENSSSCT00000046717	NKAIN2	protein_coding
1	38217126	38218526	Interval_1803	2.49548	2.24853	2.64701	1.68762	4.63695	3.48141	38217132	38217126	38218526	38217508	Intergenic	Intergenic	-58830	ENSSSCG00000036607	ENSSSCG00000036607	ENSSSCT00000046717	NKAIN2	protein_coding
1	38241724	38242953	Interval_1810	2.23877	2.14149	1.50209	1.28894	3.40393	3.00988	38241724	38242272	38242275	38242953	Intergenic	Intergenic	-83343	ENSSSCG00000036607	ENSSSCG00000036607	ENSSSCT00000046717	NKAIN2	protein_coding
1	38255085	38255945	Interval_1812	2.38537	2.202	1.8556	1.33288	3.80699	3.05564	38255543	38255085	38255945	38255585	Intergenic	Intergenic	-96519	ENSSSCG00000036607	ENSSSCG00000036607	ENSSSCT00000046717	NKAIN2	protein_coding
1	38266762	38268445	Interval_1814	2.06224	2.41656	1.40467	2.50356	3.2707	4.37662	38266762	38267603	38268171	38268445	Intergenic	Intergenic	-108608	ENSSSCG00000036607	ENSSSCG00000036607	ENSSSCT00000046717	NKAIN2	protein_coding
1	38278613	38279299	Interval_1816	2.4068	2.09093	2.62494	1.51301	4.66037	3.2692	38278613	38278889	38279168	38279299	Intergenic	Intergenic	-119960	ENSSSCG00000036607	ENSSSCG00000036607	ENSSSCT00000046717	NKAIN2	protein_coding
1	38289513	38290101	Interval_1818	2.14451	2.18875	1.56519	1.75129	3.47062	3.55408	38289513	38289798	38289830	38290101	Intergenic	Intergenic	-130811	ENSSSCG00000036607	ENSSSCG00000036607	ENSSSCT00000046717	NKAIN2	protein_coding
1	38304015	38306293	Interval_1822	2.18237	2.18588	1.50796	1.55562	3.40563	3.32112	38305192	38304015	38306293	38306067	Intergenic	Intergenic	-146158	ENSSSCG00000036607	ENSSSCG00000036607	ENSSSCT00000046717	NKAIN2	protein_coding
1	38324136	38324599	Interval_1825	2.09115	2.31795	1.47148	2.16931	3.35686	4.00392	38324222	38324136	38324449	38324599	Intergenic	Intergenic	-165372	ENSSSCG00000036607	ENSSSCG00000036607	ENSSSCT00000046717	NKAIN2	protein_coding
1	38329122	38330680	Interval_1826	2.21297	2.30135	2.07018	2.22349	4.04267	4.07021	38329122	38329281	38330629	38330680	Intergenic	Intergenic	-170905	ENSSSCG00000036607	ENSSSCG00000036607	ENSSSCT00000046717	NKAIN2	protein_coding
1	38364516	38365144	Interval_1834	2.02186	2.29146	1.1895	1.95748	3.02048	3.7858	38364726	38364516	38365026	38365144	Intergenic	Intergenic	198791	ENSSSCG00000035858	ENSSSCG00000035858	ENSSSCT00000050380	ENSSSCG00000035858	protein_coding
1	38369490	38371504	Interval_1836	2.25729	2.34806	1.7846	1.98221	3.72755	3.79652	38370729	38369490	38371504	38371430	Intergenic	Intergenic	193124	ENSSSCG00000035858	ENSSSCG00000035858	ENSSSCT00000050380	ENSSSCG00000035858	protein_coding
1	38381903	38383899	Interval_1838	2.10764	2.14284	1.70379	1.63938	3.63759	3.42249	38382332	38381903	38383899	38383100	Intergenic	Intergenic	180720	ENSSSCG00000035858	ENSSSCG00000035858	ENSSSCT00000050380	ENSSSCG00000035858	protein_coding
1	38394828	38396938	Interval_1842	2.32701	2.31688	2.14918	1.90655	4.14488	3.72691	38394828	38395496	38395882	38396938	Intergenic	Intergenic	167738	ENSSSCG00000035858	ENSSSCG00000035858	ENSSSCT00000050380	ENSSSCG00000035858	protein_coding
1	38404297	38404923	Interval_1844	2.86759	2.39287	3.28375	1.83948	5.376	3.66018	38404297	38404635	38404880	38404923	Intergenic	Intergenic	159011	ENSSSCG00000035858	ENSSSCG00000035858	ENSSSCT00000050380	ENSSSCG00000035858	protein_coding
1	38405934	38406908	Interval_1845	2.16424	2.56884	1.37905	2.40429	3.23148	4.28013	38405934	38406049	38406908	38406752	Intergenic	Intergenic	157200	ENSSSCG00000035858	ENSSSCG00000035858	ENSSSCT00000050380	ENSSSCG00000035858	protein_coding
1	38433729	38434797	Interval_1851	2.19502	2.43317	1.68027	2.20692	3.60611	4.04806	38433742	38433729	38434760	38434797	Intergenic	Intergenic	129358	ENSSSCG00000035858	ENSSSCG00000035858	ENSSSCT00000050380	ENSSSCG00000035858	protein_coding
1	38446066	38446674	Interval_1852	2.15495	2.15797	1.51091	1.46394	3.4143	3.21078	38446237	38446066	38446674	38446285	Intergenic	Intergenic	117251	ENSSSCG00000035858	ENSSSCG00000035858	ENSSSCT00000050380	ENSSSCG00000035858	protein_coding
1	38456936	38457627	Interval_1855	2.55565	2.30667	1.72291	1.59994	3.66071	3.38213	38457200	38456936	38457627	38457625	Intergenic	Intergenic	106339	ENSSSCG00000035858	ENSSSCG00000035858	ENSSSCT00000050380	ENSSSCG00000035858	protein_coding
1	38514593	38516706	Interval_1862	2.21938	2.51691	2.0226	2.99699	3.99265	4.90483	38514593	38514633	38516706	38516456	intron (ENSSSCG00000035858, intron 1 of 1)	protein_coding-intron (ENSSSCG00000035858, intron 1 of 1)	47971	ENSSSCG00000035858	ENSSSCG00000035858	ENSSSCT00000050380	ENSSSCG00000035858	protein_coding
1	38522649	38523459	Interval_1864	2.27751	2.5564	1.86932	3.00802	3.82437	4.92166	38523024	38522649	38523459	38523413	intron (ENSSSCG00000035858, intron 1 of 1)	protein_coding-intron (ENSSSCG00000035858, intron 1 of 1)	40567	ENSSSCG00000035858	ENSSSCG00000035858	ENSSSCT00000050380	ENSSSCG00000035858	protein_coding
1	38537425	38538587	Interval_1868	2.60637	2.19213	3.54434	1.54304	5.63525	3.30077	38537425	38537493	38537710	38538587	intron (ENSSSCG00000035858, intron 1 of 1)	protein_coding-intron (ENSSSCG00000035858, intron 1 of 1)	25615	ENSSSCG00000035858	ENSSSCG00000035858	ENSSSCT00000050380	ENSSSCG00000035858	protein_coding
1	38542649	38543022	Interval_1869	2.04623	2.1094	1.29692	1.35949	3.15398	3.09398	38542660	38542649	38543022	38542966	intron (ENSSSCG00000035858, intron 1 of 1)	protein_coding-intron (ENSSSCG00000035858, intron 1 of 1)	20785	ENSSSCG00000035858	ENSSSCG00000035858	ENSSSCT00000050380	ENSSSCG00000035858	protein_coding
1	38543985	38544801	Interval_1870	2.08791	2.21119	1.40386	1.63326	3.27119	3.41266	38544388	38543985	38544801	38544587	intron (ENSSSCG00000035858, intron 1 of 1)	protein_coding-intron (ENSSSCG00000035858, intron 1 of 1)	19228	ENSSSCG00000035858	ENSSSCG00000035858	ENSSSCT00000050380	ENSSSCG00000035858	protein_coding
1	38561770	38562600	Interval_1873	1.97424	2.06352	1.2223	1.45512	3.05548	3.20373	38561770	38561910	38562600	38562289	intron (ENSSSCG00000035858, intron 1 of 1)	protein_coding-intron (ENSSSCG00000035858, intron 1 of 1)	1436	ENSSSCG00000035858	ENSSSCG00000035858	ENSSSCT00000050380	ENSSSCG00000035858	protein_coding
1	38571405	38571981	Interval_1874	2.20692	2.49315	2.05758	2.87894	4.03491	4.79006	38571575	38571405	38571981	38571865	Intergenic	Intergenic	-8072	ENSSSCG00000035858	ENSSSCG00000035858	ENSSSCT00000050380	ENSSSCG00000035858	protein_coding
1	38577651	38578641	Interval_1876	1.9502	1.99429	1.19602	1.11872	3.03177	2.79969	38578255	38577651	38578568	38578641	Intergenic	Intergenic	-14525	ENSSSCG00000035858	ENSSSCG00000035858	ENSSSCT00000050380	ENSSSCG00000035858	protein_coding
1	38614507	38616603	Interval_1883	2.06588	2.21427	1.23942	1.60455	3.08367	3.38329	38614507	38615155	38616603	38616017	Intergenic	Intergenic	-51934	ENSSSCG00000035858	ENSSSCG00000035858	ENSSSCT00000050380	ENSSSCG00000035858	protein_coding
1	38628167	38630467	Interval_1885	1.92069	2.06677;2.31864	1.25666	1.61029;2.51827	3.09962	3.39239;4.38785	38628493	38628167;38629713	38630320	38628603;38630467	Intergenic	Intergenic	-65696	ENSSSCG00000035858	ENSSSCG00000035858	ENSSSCT00000050380	ENSSSCG00000035858	protein_coding
1	38632463	38632833	Interval_1886	2.04843	2.06695	1.72241	1.56797	3.64319	3.34501	38632463	38632576	38632833	38632780	Intergenic	Intergenic	-69027	ENSSSCG00000035858	ENSSSCG00000035858	ENSSSCT00000050380	ENSSSCG00000035858	protein_coding
1	38637579	38638740	Interval_1888	2.01373	2.27685	1.70432	2.43376	3.63251	4.29478	38637579	38637796	38638611	38638740	Intergenic	Intergenic	-74539	ENSSSCG00000035858	ENSSSCG00000035858	ENSSSCT00000050380	ENSSSCG00000035858	protein_coding
1	38642770	38644738	Interval_1890	1.9366	2.38779	1.49086	2.67494	3.38856	4.5644	38642866	38642770	38643281	38644738	Intergenic	Intergenic	-80133	ENSSSCG00000035858	ENSSSCG00000035858	ENSSSCT00000050380	ENSSSCG00000035858	protein_coding
1	38650045	38650648	Interval_1892	2.06978	2.24133	1.3165	1.79187	3.16936	3.58525	38650410	38650045	38650648	38650494	Intergenic	Intergenic	-86726	ENSSSCG00000035858	ENSSSCG00000035858	ENSSSCT00000050380	ENSSSCG00000035858	protein_coding
1	38652818	38653456	Interval_1893	2.16644	2.27309	1.41531	1.89839	3.29585	3.7191	38652865	38652818	38653456	38653349	Intergenic	Intergenic	-89516	ENSSSCG00000035858	ENSSSCG00000035858	ENSSSCT00000050380	ENSSSCG00000035858	protein_coding
1	38684387	38684858	Interval_1904	2.08773	2.01455	1.67569	1.21839	3.59545	2.93776	38684387	38684436	38684851	38684858	Intergenic	Intergenic	-121002	ENSSSCG00000035858	ENSSSCG00000035858	ENSSSCT00000050380	ENSSSCG00000035858	protein_coding
1	38687631	38689158	Interval_1905	2.07079	2.44299	1.81036	3.06497	3.74884	4.96353	38687631	38688034	38689158	38689153	Intergenic	Intergenic	-124774	ENSSSCG00000035858	ENSSSCG00000035858	ENSSSCT00000050380	ENSSSCG00000035858	protein_coding
1	38698718	38700244	Interval_1907	2.18121	2.05661	1.75655	1.20462	3.69516	2.90354	38698718	38699015	38700244	38699947	Intergenic	Intergenic	-135860	ENSSSCG00000035858	ENSSSCG00000035858	ENSSSCT00000050380	ENSSSCG00000035858	protein_coding
1	38702922	38704038	Interval_1908	2.05532	2.18595	1.2134	1.47272	3.05343	3.2282	38702922	38703264	38704038	38703879	Intergenic	Intergenic	-139859	ENSSSCG00000035858	ENSSSCG00000035858	ENSSSCT00000050380	ENSSSCG00000035858	protein_coding
1	38715749	38716341	Interval_1911	2.07354	2.24899	1.24108	1.70723	3.08834	3.50455	38715749	38715830	38716341	38716204	Intergenic	Intergenic	-152424	ENSSSCG00000035858	ENSSSCG00000035858	ENSSSCT00000050380	ENSSSCG00000035858	protein_coding
1	38749422	38750232	Interval_1918	2.23713	2.11455	1.57692	1.21766	3.49202	2.91926	38749422	38749591	38750232	38749804	Intergenic	Intergenic	-186206	ENSSSCG00000035858	ENSSSCG00000035858	ENSSSCT00000050380	ENSSSCG00000035858	protein_coding
1	38811352	38811804	Interval_1921	2.35813	2.20757	1.20159	1.31663	3.02277	3.05707	38811352	38811414	38811711	38811804	Intergenic	Intergenic	-215895	ENSSSCG00000036671	ENSSSCG00000036671	ENSSSCT00000062651	ENSSSCG00000036671	protein_coding
1	38862853	38863950	Interval_1925	2.25138	2.20057	1.08425	1.29766	2.87575	3.03483	38862857	38862853	38863950	38863757	Intergenic	Intergenic	-164071	ENSSSCG00000036671	ENSSSCG00000036671	ENSSSCT00000062651	ENSSSCG00000036671	protein_coding
1	38915622	38916354	Interval_1930	2.16309	2.3639	1.02005	1.76299	2.79323	3.56936	38915622	38915789	38915942	38916354	Intergenic	Intergenic	-111485	ENSSSCG00000036671	ENSSSCG00000036671	ENSSSCT00000062651	ENSSSCG00000036671	protein_coding
1	39039827	39041462	Interval_1932	4.02307	4.21949	11.6434	16.0007	13.9707	18.2114	39039892	39039827	39041350	39041462	intron (ENSSSCG00000036671, intron 1 of 2)	protein_coding-intron (ENSSSCG00000036671, intron 1 of 2)	13172	ENSSSCG00000036671	ENSSSCG00000036671	ENSSSCT00000062651	ENSSSCG00000036671	protein_coding
1	39072930	39073795	Interval_1933	3.81456	3.82686	7.89491	9.52567	10.1682	11.6507	39072930	39072931	39073779	39073795	intron (ENSSSCG00000036671, intron 1 of 2)	protein_coding-intron (ENSSSCG00000036671, intron 1 of 2)	45890	ENSSSCG00000036671	ENSSSCG00000036671	ENSSSCT00000062651	ENSSSCG00000036671	protein_coding
1	39110626	39111226	Interval_1938	2.86404	2.79081	2.68237	3.37295	4.65516	5.27354	39110626	39110640	39111049	39111226	intron (ENSSSCG00000036671, intron 1 of 2)	protein_coding-intron (ENSSSCG00000036671, intron 1 of 2)	-69600	ENSSSCG00000027613	ENSSSCG00000027613	ENSSSCT00000029492	ENSSSCG00000027613	protein_coding
1	39121194	39121826	Interval_1939	3.03797	2.82887	3.47772	3.43891	5.5177	5.36285	39121199	39121194	39121537	39121826	intron (ENSSSCG00000036671, intron 1 of 2)	protein_coding-intron (ENSSSCG00000036671, intron 1 of 2)	-59016	ENSSSCG00000027613	ENSSSCG00000027613	ENSSSCT00000029492	ENSSSCG00000027613	protein_coding
1	39147956	39148750	Interval_1943	2.31726	2.305	1.77197	1.82969	3.71147	3.63218	39148239	39147956	39148718	39148750	intron (ENSSSCG00000036671, intron 1 of 2)	protein_coding-intron (ENSSSCG00000036671, intron 1 of 2)	-32173	ENSSSCG00000027613	ENSSSCG00000027613	ENSSSCT00000029492	ENSSSCG00000027613	protein_coding
1	39165108	39168087	Interval_1945	2.04814	2.23288	1.30845	1.70951	3.16583	3.49813	39167430	39165108	39168087	39167515	intron (ENSSSCG00000036671, intron 1 of 2)	protein_coding-intron (ENSSSCG00000036671, intron 1 of 2)	-13928	ENSSSCG00000027613	ENSSSCG00000027613	ENSSSCT00000029492	ENSSSCG00000027613	protein_coding
1	39183533	39184376	Interval_1947	2.26922	2.03589	1.9197	1.04703	3.87583	2.7136	39183533	39183578	39184376	39183783	intron (ENSSSCG00000027613, intron 1 of 8)	protein_coding-intron (ENSSSCG00000027613, intron 1 of 8)	3429	ENSSSCG00000027613	ENSSSCG00000027613	ENSSSCT00000029492	ENSSSCG00000027613	protein_coding
1	39210319	39211360	Interval_1954	2.03199	2.29472	1.30704	1.94332	3.16451	3.74762	39211125	39210319	39211360	39211291	intron (ENSSSCG00000027613, intron 1 of 8)	protein_coding-intron (ENSSSCG00000027613, intron 1 of 8)	-13956	ENSSSCG00000033289	ENSSSCG00000033289	ENSSSCT00000062814	RF00026	snRNA
1	39227992	39229449	Interval_1957	2.12587	1.99826	1.90572	1.26035	3.86657	2.98789	39227992	39228948	39229048	39229449	intron (ENSSSCG00000027613, intron 2 of 8)	protein_coding-intron (ENSSSCG00000027613, intron 2 of 8)	3925	ENSSSCG00000033289	ENSSSCG00000033289	ENSSSCT00000062814	RF00026	snRNA
1	39243045	39244293	Interval_1958	2.1707	2.31037	1.918	2.23993	3.86769	4.09613	39243045	39243138	39244293	39243650	intron (ENSSSCG00000027613, intron 2 of 8)	protein_coding-intron (ENSSSCG00000027613, intron 2 of 8)	18873	ENSSSCG00000033289	ENSSSCG00000033289	ENSSSCT00000062814	RF00026	snRNA
1	39268418	39268859	Interval_1963	1.99257	2.46262	1.17221	3.11931	2.99147	5.03784	39268470	39268418	39268792	39268859	intron (ENSSSCG00000036671, intron 2 of 2)	protein_coding-intron (ENSSSCG00000027613, intron 4 of 8)	43843	ENSSSCG00000033289	ENSSSCG00000033289	ENSSSCT00000062814	RF00026	snRNA
1	39272879	39273713	Interval_1964	2.02361	1.99814	1.41528	1.34614	3.27414	3.08038	39273401	39272879	39273669	39273713	intron (ENSSSCG00000036671, intron 2 of 2)	protein_coding-intron (ENSSSCG00000027613, intron 4 of 8)	48500	ENSSSCG00000033289	ENSSSCG00000033289	ENSSSCT00000062814	RF00026	snRNA
1	39295877	39296518	Interval_1969	2.13641	2.23596	1.83858	2.05901	3.78795	3.90255	39295877	39295963	39296518	39296336	intron (ENSSSCG00000027613, intron 6 of 8)	protein_coding-intron (ENSSSCG00000027613, intron 6 of 8)	71402	ENSSSCG00000033289	ENSSSCG00000033289	ENSSSCT00000062814	RF00026	snRNA
1	39317004	39318034	Interval_1974	1.97622	2.1651	1.36099	1.78404	3.23129	3.58279	39317225	39317004	39318034	39317629	intron (ENSSSCG00000027613, intron 8 of 8)	protein_coding-intron (ENSSSCG00000027613, intron 8 of 8)	92723	ENSSSCG00000033289	ENSSSCG00000033289	ENSSSCT00000062814	RF00026	snRNA
1	39360797	39361568	Interval_1984	1.99626	2.13111	1.15725	1.52682	2.98504	3.28837	39360797	39360875	39361144	39361568	intron (ENSSSCG00000036671, intron 2 of 2)	protein_coding-intron (ENSSSCG00000036671, intron 2 of 2)	136387	ENSSSCG00000033289	ENSSSCG00000033289	ENSSSCT00000062814	RF00026	snRNA
1	39365202	39366876	Interval_1985	2.39633	2.41182	2.51498	2.40732	4.54072	4.27696	39366140	39365202	39366518	39366876	intron (ENSSSCG00000036671, intron 2 of 2)	protein_coding-intron (ENSSSCG00000036671, intron 2 of 2)	141243	ENSSSCG00000033289	ENSSSCG00000033289	ENSSSCT00000062814	RF00026	snRNA
1	39395404	39395945	Interval_1990	2.33264	2.13819	2.13476	1.33622	4.12655	3.07598	39395519	39395404	39395945	39395768	intron (ENSSSCG00000036671, intron 2 of 2)	protein_coding-intron (ENSSSCG00000036671, intron 2 of 2)	170879	ENSSSCG00000033289	ENSSSCG00000033289	ENSSSCT00000062814	RF00026	snRNA
1	39407230	39409335	Interval_1992	2.06052	2.3115	1.31671	2.39264	3.17003	4.26451	39407230	39407588	39408626	39409335	intron (ENSSSCG00000036671, intron 2 of 2)	protein_coding-intron (ENSSSCG00000036671, intron 2 of 2)	169774	ENSSSCG00000039634	ENSSSCG00000039634	ENSSSCT00000054214	ENSSSCG00000039634	protein_coding
1	39435639	39436190	Interval_1997	1.92529	2.20875	1.06419	1.91517	2.85255	3.73587	39435639	39435796	39436190	39436013	intron (ENSSSCG00000036671, intron 2 of 2)	protein_coding-intron (ENSSSCG00000036671, intron 2 of 2)	142142	ENSSSCG00000039634	ENSSSCG00000039634	ENSSSCT00000054214	ENSSSCG00000039634	protein_coding
1	39459184	39459588	Interval_2005	2.02561	2.33542	1.27754	2.40354	3.12033	4.27761	39459316	39459184	39459588	39459476	intron (ENSSSCG00000036671, intron 2 of 2)	protein_coding-intron (ENSSSCG00000036671, intron 2 of 2)	118671	ENSSSCG00000039634	ENSSSCG00000039634	ENSSSCT00000054214	ENSSSCG00000039634	protein_coding
1	39464946	39466305	Interval_2007	1.98209	2.25673	1.19937	2.15314	3.03343	4.00502	39464946	39465112	39466305	39466179	intron (ENSSSCG00000036671, intron 2 of 2)	protein_coding-intron (ENSSSCG00000036671, intron 2 of 2)	112431	ENSSSCG00000039634	ENSSSCG00000039634	ENSSSCT00000054214	ENSSSCG00000039634	protein_coding
1	39471599	39472888	Interval_2008	2.04016	2.07622	1.50299	1.47379	3.3992	3.22646	39471599	39471767	39472818	39472888	intron (ENSSSCG00000036671, intron 2 of 2)	protein_coding-intron (ENSSSCG00000036671, intron 2 of 2)	105813	ENSSSCG00000039634	ENSSSCG00000039634	ENSSSCT00000054214	ENSSSCG00000039634	protein_coding
1	39513396	39514419	Interval_2014	2.19522	2.5055	1.68523	2.38272	3.60503	4.23169	39513726	39513396	39514119	39514419	intron (ENSSSCG00000036671, intron 2 of 2)	protein_coding-intron (ENSSSCG00000036671, intron 2 of 2)	64149	ENSSSCG00000039634	ENSSSCG00000039634	ENSSSCT00000054214	ENSSSCG00000039634	protein_coding
1	39536199	39537587	Interval_2017	1.95525	2.15528	1.42021	1.859	3.29822	3.66691	39537031	39536199	39537553	39537587	intron (ENSSSCG00000036671, intron 2 of 2)	protein_coding-intron (ENSSSCG00000036671, intron 2 of 2)	41164	ENSSSCG00000039634	ENSSSCG00000039634	ENSSSCT00000054214	ENSSSCG00000039634	protein_coding
1	39552587	39554797	Interval_2021	2.18654	2.13962	2.01405	1.71608	3.97167	3.50342	39552587	39552592	39554025	39554797	intron (ENSSSCG00000036671, intron 2 of 2)	protein_coding-intron (ENSSSCG00000036671, intron 2 of 2)	24365	ENSSSCG00000039634	ENSSSCG00000039634	ENSSSCT00000054214	ENSSSCG00000039634	protein_coding
1	39578646	39580046	Interval_2027	2.1044	2.38103	1.4541	2.29373	3.34883	4.15593	39578646	39578816	39580046	39579267	TTS (ENSSSCG00000036671)	protein_coding-TTS (ENSSSCG00000036671)	-1289	ENSSSCG00000039634	ENSSSCG00000039634	ENSSSCT00000054214	ENSSSCG00000039634	protein_coding
1	39618472	39621965	Interval_2034	2.22398	2.18254	1.86917	1.52442	3.79482	3.28147	39621682	39618472	39621965	39621862	Intergenic	Intergenic	-42162	ENSSSCG00000039634	ENSSSCG00000039634	ENSSSCT00000054214	ENSSSCG00000039634	protein_coding
1	39629032	39630718	Interval_2036	2.20777	2.26214	2.36606	2.28409	4.37811	4.14008	39629426	39629032	39630701	39630718	Intergenic	Intergenic	-51818	ENSSSCG00000039634	ENSSSCG00000039634	ENSSSCT00000054214	ENSSSCG00000039634	protein_coding
1	39631674	39632523	Interval_2037	1.92847	2.06787	1.22727	1.59163	3.06326	3.36981	39631674	39632138	39632147	39632523	Intergenic	Intergenic	-54042	ENSSSCG00000039634	ENSSSCG00000039634	ENSSSCT00000054214	ENSSSCG00000039634	protein_coding
1	39635791	39637845	Interval_2038	2.18673	2.14322	1.7863	1.55901	3.7267	3.32506	39635791	39637069	39637603	39637845	Intergenic	Intergenic	-58761	ENSSSCG00000039634	ENSSSCG00000039634	ENSSSCT00000054214	ENSSSCG00000039634	protein_coding
1	39642487	39643839	Interval_2040	2.2226	2.3598	2.01421	2.29816	3.96367	4.15391	39642487	39642583	39643839	39643810	Intergenic	Intergenic	-65106	ENSSSCG00000039634	ENSSSCG00000039634	ENSSSCT00000054214	ENSSSCG00000039634	protein_coding
1	39646111	39647199	Interval_2041	2.10915	2.14363	1.69857	1.53961	3.62854	3.31063	39646906	39646111	39647199	39647071	Intergenic	Intergenic	-68598	ENSSSCG00000039634	ENSSSCG00000039634	ENSSSCT00000054214	ENSSSCG00000039634	protein_coding
1	39654604	39655820	Interval_2043	2.50634	2.45011	2.80537	2.51495	4.85205	4.38898	39654902	39654604	39655820	39655262	Intergenic	Intergenic	-77155	ENSSSCG00000039634	ENSSSCG00000039634	ENSSSCT00000054214	ENSSSCG00000039634	protein_coding
1	39659683	39660115	Interval_2044	2.14318	2.22814	1.44806	1.56353	3.33729	3.33158	39659771	39659683	39660115	39659990	Intergenic	Intergenic	-81842	ENSSSCG00000039634	ENSSSCG00000039634	ENSSSCT00000054214	ENSSSCG00000039634	protein_coding
1	39665263	39665952	Interval_2046	2.18771	2.13451	1.58595	1.34103	3.50058	3.08342	39665263	39665339	39665682	39665952	Intergenic	Intergenic	86878	ENSSSCG00000004232	ENSSSCG00000004232	ENSSSCT00000051787	CLVS2	protein_coding
1	39671331	39671768	Interval_2047	2.19731	2.72145	1.73282	3.7073	3.66653	5.67738	39671331	39671395	39671749	39671768	Intergenic	Intergenic	80936	ENSSSCG00000004232	ENSSSCG00000004232	ENSSSCT00000051787	CLVS2	protein_coding
1	39674920	39676021	Interval_2049	2.06191	2.22163	1.35496	1.72937	3.22375	3.53509	39674920	39675071	39675900	39676021	Intergenic	Intergenic	77015	ENSSSCG00000004232	ENSSSCG00000004232	ENSSSCT00000051787	CLVS2	protein_coding
1	39689454	39690041	Interval_2052	2.2359	2.30431	1.96782	2.02656	3.92945	3.8624	39689628	39689454	39690041	39689779	intron (ENSSSCG00000004232, intron 5 of 5)	protein_coding-intron (ENSSSCG00000004232, intron 4 of 5)	62738	ENSSSCG00000004232	ENSSSCG00000004232	ENSSSCT00000051787	CLVS2	protein_coding
1	39721138	39721728	Interval_2060	2.264	2.46526	1.43008	2.06313	3.31981	3.90915	39721218	39721138	39721728	39721623	intron (ENSSSCG00000004232, intron 3 of 5)	protein_coding-intron (ENSSSCG00000004232, intron 2 of 5)	31053	ENSSSCG00000004232	ENSSSCG00000004232	ENSSSCT00000051787	CLVS2	protein_coding
1	39825570	39826924	Interval_2065	4.08694	3.44483	7.67275	8.67156	9.85213	10.7229	39825570	39825580	39826448	39826924	Intergenic	Intergenic	-35823	ENSSSCG00000039357	ENSSSCG00000039357	ENSSSCT00000060099	ENSSSCG00000039357	protein_coding
1	39836729	39837834	Interval_2066	3.11877	2.69777	2.87053	2.90103	4.91248	4.79769	39836729	39837266	39837785	39837834	Intergenic	Intergenic	-24788	ENSSSCG00000039357	ENSSSCG00000039357	ENSSSCT00000060099	ENSSSCG00000039357	protein_coding
1	39867131	39869009	Interval_2068	5.06734	4.17063	14.3151	20.0496	16.6333	22.2055	39868143	39867131	39869009	39868999	intron (ENSSSCG00000039357, intron 2 of 7)	protein_coding-intron (ENSSSCG00000004233, intron 1 of 7)	602	ENSSSCG00000004233	ENSSSCG00000004233	ENSSSCT00000004678	SMPDL3A	protein_coding
1	39895947	39897532	Interval_2070	4.07803	3.96669	8.12728	11.5216	10.3149	13.6536	39896006	39895947	39897532	39897503	TTS (ENSSSCG00000004235)	protein_coding-TTS (ENSSSCG00000004235)	5832	ENSSSCG00000004235	ENSSSCG00000004235	ENSSSCT00000004680	ENSSSCG00000004235	protein_coding
1	39909774	39910309	Interval_2072	6.64322	4.79402	20.4774	17.655	22.9311	19.7862	39909774	39909774	39910135	39910309	Intergenic	Intergenic	19134	ENSSSCG00000004235	ENSSSCG00000004235	ENSSSCT00000004680	ENSSSCG00000004235	protein_coding
1	39915199	39915722	Interval_2073	2.79325	2.77527	2.01316	3.15671	3.97158	5.07877	39915361	39915199	39915714	39915722	intron (ENSSSCG00000004236, intron 5 of 5)	protein_coding-intron (ENSSSCG00000004236, intron 2 of 2)	24553	ENSSSCG00000004235	ENSSSCG00000004235	ENSSSCT00000004680	ENSSSCG00000004235	protein_coding
1	39926336	39927131	Interval_2076	9.4842	8.83394	74.2432	164.5	77.036	167.178	39926358	39926336	39926939	39927131	promoter-TSS (ENSSSCG00000004236)	protein_coding-promoter-TSS (ENSSSCG00000004236)	35826	ENSSSCG00000004235	ENSSSCG00000004235	ENSSSCT00000004680	ENSSSCG00000004235	protein_coding
1	39955038	39955916	Interval_2080	2.66155	2.86805	1.67921	3.60904	3.6007	5.53398	39955253	39955038	39955874	39955916	intron (ENSSSCG00000004236, intron 2 of 5)	protein_coding-intron (ENSSSCG00000004236, intron 2 of 5)	64569	ENSSSCG00000004235	ENSSSCG00000004235	ENSSSCT00000004680	ENSSSCG00000004235	protein_coding
1	40022055	40023310	Interval_2082	4.75766	4.5938	14.9597	24.3043	17.2858	26.5255	40022358	40022055	40023187	40023310	promoter-TSS (ENSSSCG00000004236)	protein_coding-promoter-TSS (ENSSSCG00000004236)	10	ENSSSCG00000004236	ENSSSCG00000004236	ENSSSCT00000052160	PKIB	protein_coding
1	40033790	40034569	Interval_2083	2.52509	2.50313	1.36013	2.18226	3.23478	4.04078	40034093	40033790	40034569	40034539	Intergenic	Intergenic	-11487	ENSSSCG00000004236	ENSSSCG00000004236	ENSSSCT00000052160	PKIB	protein_coding
1	40058157	40058785	Interval_2084	5.67683	4.73495	13.2027	15.0164	15.5368	17.1438	40058287	40058157	40058785	40058749	Intergenic	Intergenic	-35778	ENSSSCG00000004236	ENSSSCG00000004236	ENSSSCT00000052160	PKIB	protein_coding
1	40076310	40076976	Interval_2085	4.08124	3.36429	6.9327	6.07257	9.02549	8.0655	40076310	40076480	40076748	40076976	Intergenic	Intergenic	-22543	ENSSSCG00000004237	ENSSSCG00000004237	ENSSSCT00000004682	SERINC1	protein_coding
1	40099046	40100093	Interval_2086	6.53964	8.40446	94.5457	257.701	97.3286	260.557	40099046	40099055	40100093	40100050	intron (ENSSSCG00000004237, intron 1 of 9)	protein_coding-intron (ENSSSCG00000004237, intron 1 of 10)	384	ENSSSCG00000004237	ENSSSCG00000004237	ENSSSCT00000004682	SERINC1	protein_coding
1	40179563	40180760	Interval_2089	5.85328	6.48387	200.61	332.134	203.791	335.157	40179590	40179563	40180728	40180760	exon (ENSSSCG00000004238, exon 1 of 13)	protein_coding-exon (ENSSSCG00000004238, exon 1 of 13)	135	ENSSSCG00000004238	ENSSSCG00000004238	ENSSSCT00000057546	HSF2	protein_coding
1	40194149	40194840	Interval_2090	6.60861	5.90495	24.5492	29.9096	26.9657	32.1725	40194347	40194149	40194819	40194840	Intergenic	Intergenic	-14198	ENSSSCG00000004238	ENSSSCG00000004238	ENSSSCT00000057546	HSF2	protein_coding
1	40273065	40273640	Interval_2095	2.28507	2.18722	1.52564	1.30649	3.4243	3.02492	40273065	40273083	40273430	40273640	Intergenic	Intergenic	-93056	ENSSSCG00000004238	ENSSSCG00000004238	ENSSSCT00000057546	HSF2	protein_coding
1	40292182	40293684	Interval_2097	2.17043	2.31509	1.66675	1.97553	3.57749	3.79782	40292277	40292182	40293684	40292510	Intergenic	Intergenic	-112636	ENSSSCG00000004238	ENSSSCG00000004238	ENSSSCT00000057546	HSF2	protein_coding
1	40305142	40305951	Interval_2099	1.99452	2.0164	1.22291	1.20082	3.06643	2.89947	40305142	40305391	40305951	40305723	Intergenic	Intergenic	-125250	ENSSSCG00000004238	ENSSSCG00000004238	ENSSSCT00000057546	HSF2	protein_coding
1	40311256	40311558	Interval_2100	2.1557	2.16225	1.8754	1.78996	3.81857	3.59523	40311256	40311347	40311556	40311558	Intergenic	Intergenic	-131110	ENSSSCG00000004238	ENSSSCG00000004238	ENSSSCT00000057546	HSF2	protein_coding
1	40319484	40320349	Interval_2101	1.91744	1.95768	1.32058	1.43219	3.16724	3.18662	40319484	40320025	40320203	40320349	Intergenic	Intergenic	-139620	ENSSSCG00000004238	ENSSSCG00000004238	ENSSSCT00000057546	HSF2	protein_coding
1	40321262	40322826	Interval_2102	1.91752	2.16639	1.30723	2.19479	3.16007	4.03393	40322184	40321262	40322500	40322826	Intergenic	Intergenic	-141747	ENSSSCG00000004238	ENSSSCG00000004238	ENSSSCT00000057546	HSF2	protein_coding
1	40334289	40335079	Interval_2105	2.19935	2.45451	1.89338	3.05381	3.84873	4.94132	40334399	40334289	40335079	40334732	Intergenic	Intergenic	-154387	ENSSSCG00000004238	ENSSSCG00000004238	ENSSSCT00000057546	HSF2	protein_coding
1	40378476	40379606	Interval_2113	2.10145	2.20453	1.46949	1.69904	3.3617	3.47709	40378476	40378675	40379589	40379606	Intergenic	Intergenic	-198744	ENSSSCG00000004238	ENSSSCG00000004238	ENSSSCT00000057546	HSF2	protein_coding
1	40408133	40409201	Interval_2117	1.96372	2.12941	1.24581	1.52825	3.09207	3.28864	40408742	40408133	40409030	40409201	Intergenic	Intergenic	-228370	ENSSSCG00000004238	ENSSSCG00000004238	ENSSSCT00000057546	HSF2	protein_coding
1	40418318	40419923	Interval_2120	2.03577	2.30169	1.32215	2.15841	3.17873	4.00235	40418510	40418318	40419559	40419923	Intergenic	Intergenic	-238824	ENSSSCG00000004238	ENSSSCG00000004238	ENSSSCT00000057546	HSF2	protein_coding
1	40428975	40429918	Interval_2122	2.09943	2.06064	1.43923	1.1696	3.32231	2.86097	40428975	40428988	40429496	40429918	Intergenic	Intergenic	-249150	ENSSSCG00000004238	ENSSSCG00000004238	ENSSSCT00000057546	HSF2	protein_coding
1	40446032	40447070	Interval_2127	2.32465	2.18878	2.60424	1.81818	4.63686	3.62451	40446032	40446541	40446813	40447070	Intergenic	Intergenic	-266254	ENSSSCG00000004238	ENSSSCG00000004238	ENSSSCT00000057546	HSF2	protein_coding
1	40452884	40454318	Interval_2128	1.91305	2.28289	1.14923	2.28945	2.97351	4.15907	40452884	40453869	40454082	40454318	Intergenic	Intergenic	-273304	ENSSSCG00000004238	ENSSSCG00000004238	ENSSSCT00000057546	HSF2	protein_coding
1	40455919	40456854	Interval_2129	2.02652	2.18399	1.48923	1.91107	3.38053	3.72327	40455919	40456042	40456854	40456838	Intergenic	Intergenic	-276090	ENSSSCG00000004238	ENSSSCG00000004238	ENSSSCT00000057546	HSF2	protein_coding
1	40496650	40497072	Interval_2140	2.39775	2.57909	2.55316	2.97908	4.55351	4.89488	40496650	40496650	40497072	40496972	Intergenic	Intergenic	-316564	ENSSSCG00000004238	ENSSSCG00000004238	ENSSSCT00000057546	HSF2	protein_coding
1	40530806	40531695	Interval_2148	2.11258	2.25623	1.18675	1.69341	3.02025	3.49145	40530806	40531072	40531608	40531695	Intergenic	Intergenic	324703	ENSSSCG00000028308	ENSSSCG00000028308	ENSSSCT00000037343	ENSSSCG00000028308	protein_coding
1	40542923	40544690	Interval_2151	2.13441	2.03862	1.49804	1.36583	3.38495	3.0997	40543260	40542923	40544156	40544690	Intergenic	Intergenic	312147	ENSSSCG00000028308	ENSSSCG00000028308	ENSSSCT00000037343	ENSSSCG00000028308	protein_coding
1	40583777	40586045	Interval_2160	2.23793	2.37451	1.92578	2.17222	3.88942	4.0176	40585243	40583777	40586045	40585933	Intergenic	Intergenic	271043	ENSSSCG00000028308	ENSSSCG00000028308	ENSSSCT00000037343	ENSSSCG00000028308	protein_coding
1	40590998	40591621	Interval_2161	2.07243	2.4623	1.12947	2.16142	2.939	4.00693	40591271	40590998	40591621	40591423	Intergenic	Intergenic	264644	ENSSSCG00000028308	ENSSSCG00000028308	ENSSSCT00000037343	ENSSSCG00000028308	protein_coding
1	40652405	40653311	Interval_2168	2.77918	3.60714	3.29461	10.4396	5.37165	12.5545	40652405	40652405	40653147	40653311	Intergenic	Intergenic	203096	ENSSSCG00000028308	ENSSSCG00000028308	ENSSSCT00000037343	ENSSSCG00000028308	protein_coding
1	40703060	40703447	Interval_2174	2.22541	2.84891	1.37831	3.35196	3.24967	5.30603	40703083	40703060	40703447	40703396	Intergenic	Intergenic	152700	ENSSSCG00000028308	ENSSSCG00000028308	ENSSSCT00000037343	ENSSSCG00000028308	protein_coding
1	40756617	40758771	Interval_2182	2.15755	2.27162	1.36532	1.49046	3.23278	3.26086	40757629	40756617	40758771	40757644	Intergenic	Intergenic	98260	ENSSSCG00000028308	ENSSSCG00000028308	ENSSSCT00000037343	ENSSSCG00000028308	protein_coding
1	40767189	40768229	Interval_2185	2.27684	2.13276	1.69529	1.16821	3.62029	2.8579	40767189	40767977	40768116	40768229	Intergenic	Intergenic	88245	ENSSSCG00000028308	ENSSSCG00000028308	ENSSSCT00000037343	ENSSSCG00000028308	protein_coding
1	40815692	40816176	Interval_2193	2.71602	2.13891	2.88444	1.13959	4.91131	2.84485	40815692	40815696	40816176	40815912	Intergenic	Intergenic	40020	ENSSSCG00000028308	ENSSSCG00000028308	ENSSSCT00000037343	ENSSSCG00000028308	protein_coding
1	41057439	41058234	Interval_2214	7.67271	7.37666	66.9743	62.0084	69.7267	64.4714	41057467	41057439	41058219	41058234	promoter-TSS (ENSSSCG00000004242)	protein_coding-promoter-TSS (ENSSSCG00000004242)	546	ENSSSCG00000004242	ENSSSCG00000004242	ENSSSCT00000004689	TBC1D32	protein_coding
1	41107882	41108576	Interval_2217	2.42471	2.46925	1.70875	2.08201	3.64482	3.92778	41107882	41108140	41108242	41108576	intron (ENSSSCG00000004242, intron 11 of 31)	protein_coding-intron (ENSSSCG00000004242, intron 11 of 33)	-19830	ENSSSCG00000037972	ENSSSCG00000037972	ENSSSCT00000050981	ENSSSCG00000037972	protein_coding
1	41124777	41128838	Interval_2220	2.22305	2.14172;2.42336	1.58379	1.3295;2.27324	3.47974	3.05782;4.11925	41125170	41124777;41126506	41127900	41125410;41128838	intron (ENSSSCG00000004242, intron 16 of 31)	protein_coding-intron (ENSSSCG00000004242, intron 16 of 33)	-38409	ENSSSCG00000037972	ENSSSCG00000037972	ENSSSCT00000050981	ENSSSCG00000037972	protein_coding
1	41137610	41140353	Interval_2222	2.42074	2.40913	2.50828	2.45192	4.52175	4.28545	41137610	41137784	41139171	41140353	intron (ENSSSCG00000004242, intron 14 of 29)	protein_coding-intron (ENSSSCG00000004242, intron 18 of 33)	-50583	ENSSSCG00000037972	ENSSSCG00000037972	ENSSSCT00000050981	ENSSSCG00000037972	protein_coding
1	41179266	41180153	Interval_2230	2.48017	2.4101	2.32801	1.98411	4.34935	3.80746	41179875	41179266	41180126	41180153	intron (ENSSSCG00000004242, intron 23 of 31)	protein_coding-intron (ENSSSCG00000004242, intron 25 of 33)	-91311	ENSSSCG00000037972	ENSSSCG00000037972	ENSSSCT00000050981	ENSSSCG00000037972	protein_coding
1	41203566	41205530	Interval_2234	2.06146	2.30138	1.0868	1.80563	2.88255	3.60926	41204290	41203566	41204630	41205530	intron (ENSSSCG00000004242, intron 25 of 31)	protein_coding-intron (ENSSSCG00000004242, intron 27 of 33)	-116149	ENSSSCG00000037972	ENSSSCG00000037972	ENSSSCT00000050981	ENSSSCG00000037972	protein_coding
1	41210201	41211010	Interval_2236	2.07424	2.15481	1.25753	1.49184	3.10699	3.25686	41210201	41210236	41211010	41210684	intron (ENSSSCG00000004242, intron 26 of 31)	protein_coding-intron (ENSSSCG00000004242, intron 28 of 33)	-122207	ENSSSCG00000037972	ENSSSCG00000037972	ENSSSCT00000050981	ENSSSCG00000037972	protein_coding
1	41216699	41218260	Interval_2239	2.10674	2.10335	1.51166	1.54612	3.40899	3.31413	41216699	41217843	41218127	41218260	intron (ENSSSCG00000004242, intron 26 of 31)	protein_coding-intron (ENSSSCG00000004242, intron 28 of 33)	-129081	ENSSSCG00000037972	ENSSSCG00000037972	ENSSSCT00000050981	ENSSSCG00000037972	protein_coding
1	41220547	41221165	Interval_2240	2.02367	1.99332	1.30138	1.26765	3.15648	2.9919	41220634	41220547	41221165	41220968	intron (ENSSSCG00000004242, intron 27 of 31)	protein_coding-intron (ENSSSCG00000004242, intron 29 of 33)	-132457	ENSSSCG00000037972	ENSSSCG00000037972	ENSSSCT00000050981	ENSSSCG00000037972	protein_coding
1	41229794	41231640	Interval_2242	2.04409	2.05364	1.56627	1.62906	3.46806	3.4132	41229814	41229794	41230979	41231640	intron (ENSSSCG00000004242, intron 30 of 31)	protein_coding-intron (ENSSSCG00000004242, intron 32 of 33)	-142318	ENSSSCG00000037972	ENSSSCG00000037972	ENSSSCT00000050981	ENSSSCG00000037972	protein_coding
1	41249171	41250126	Interval_2244	2.34567	2.41142	2.12765	2.42796	4.10367	4.30056	41249189	41249171	41249780	41250126	intron (ENSSSCG00000004242, intron 31 of 31)	protein_coding-intron (ENSSSCG00000004242, intron 33 of 33)	-161250	ENSSSCG00000037972	ENSSSCG00000037972	ENSSSCT00000050981	ENSSSCG00000037972	protein_coding
1	41258459	41259203	Interval_2245	2.1378	2.32451	1.41264	2.06588	3.28465	3.88413	41258459	41258540	41259014	41259203	intron (ENSSSCG00000004242, intron 31 of 31)	protein_coding-intron (ENSSSCG00000004242, intron 33 of 33)	-170432	ENSSSCG00000037972	ENSSSCG00000037972	ENSSSCT00000050981	ENSSSCG00000037972	protein_coding
1	41265768	41266427	Interval_2246	2.13387	2.2849	1.40589	1.90068	3.26949	3.72842	41265880	41265768	41266427	41266128	Intergenic	Intergenic	-177699	ENSSSCG00000037972	ENSSSCG00000037972	ENSSSCT00000050981	ENSSSCG00000037972	protein_coding
1	41269711	41270162	Interval_2247	2.25794	2.17484	2.00325	1.58722	3.98533	3.3667	41269811	41269711	41270084	41270162	Intergenic	Intergenic	-181538	ENSSSCG00000037972	ENSSSCG00000037972	ENSSSCT00000050981	ENSSSCG00000037972	protein_coding
1	41277530	41278256	Interval_2249	2.15288	2.05365	1.60284	1.37859	3.51669	3.1127	41278024	41277530	41278256	41278157	Intergenic	Intergenic	-189494	ENSSSCG00000037972	ENSSSCG00000037972	ENSSSCT00000050981	ENSSSCG00000037972	protein_coding
1	41312029	41313940	Interval_2254	2.20912	2.20099	1.89749	1.62514	3.84794	3.39853	41312029	41312894	41313820	41313940	Intergenic	Intergenic	-224586	ENSSSCG00000037972	ENSSSCG00000037972	ENSSSCT00000050981	ENSSSCG00000037972	protein_coding
1	41321522	41322844	Interval_2255	2.05227	2.13232	1.31285	1.46144	3.17325	3.22147	41321522	41322145	41322154	41322844	Intergenic	Intergenic	-233784	ENSSSCG00000037972	ENSSSCG00000037972	ENSSSCT00000050981	ENSSSCG00000037972	protein_coding
1	41337670	41339431	Interval_2260	2.26529	2.31515	2.07634	2.20911	4.03694	4.02789	41338250	41337670	41339431	41339377	Intergenic	Intergenic	-250152	ENSSSCG00000037972	ENSSSCG00000037972	ENSSSCT00000050981	ENSSSCG00000037972	protein_coding
1	41348491	41349067	Interval_2261	2.12109	2.17708	1.65037	1.60275	3.56555	3.38529	41348491	41348491	41348785	41349067	Intergenic	Intergenic	-260380	ENSSSCG00000037972	ENSSSCG00000037972	ENSSSCT00000050981	ENSSSCG00000037972	protein_coding
1	41366620	41368146	Interval_2266	2.16899	2.50954	1.9142	3.06993	3.87125	4.99407	41366620	41367681	41367809	41368146	Intergenic	Intergenic	-278984	ENSSSCG00000037972	ENSSSCG00000037972	ENSSSCT00000050981	ENSSSCG00000037972	protein_coding
1	41380559	41382895	Interval_2269	3.01827	2.66187	3.80956	2.83703	5.93377	4.72876	41381857	41380559	41382577	41382895	Intergenic	Intergenic	-293328	ENSSSCG00000037972	ENSSSCG00000037972	ENSSSCT00000050981	ENSSSCG00000037972	protein_coding
1	41394287	41395817	Interval_2270	2.38193	2.79145	3.02524	4.38563	5.05399	6.36119	41394287	41394466	41395817	41395256	Intergenic	Intergenic	-306653	ENSSSCG00000037972	ENSSSCG00000037972	ENSSSCT00000050981	ENSSSCG00000037972	protein_coding
1	41418236	41420009	Interval_2276	2.20042	2.3529	1.74207	2.0804	3.6698	3.91383	41419452	41418236	41420009	41419721	Intergenic	Intergenic	-330724	ENSSSCG00000037972	ENSSSCG00000037972	ENSSSCT00000050981	ENSSSCG00000037972	protein_coding
1	41434860	41435285	Interval_2278	2.10581	2.46925	1.32973	2.43776	3.19758	4.31724	41434903	41434860	41435201	41435285	Intergenic	Intergenic	-346674	ENSSSCG00000037972	ENSSSCG00000037972	ENSSSCT00000050981	ENSSSCG00000037972	protein_coding
1	41441948	41443395	Interval_2279	2.14311	2.18742	1.4074	1.41161	3.2825	3.1526	41442518	41441948	41443254	41443395	Intergenic	Intergenic	-354273	ENSSSCG00000037972	ENSSSCG00000037972	ENSSSCT00000050981	ENSSSCG00000037972	protein_coding
1	41454106	41456536	Interval_2281	2.29633	2.27342	1.37979	1.50026	3.24791	3.26987	41454106	41455498	41456536	41456152	Intergenic	Intergenic	-366922	ENSSSCG00000037972	ENSSSCG00000037972	ENSSSCT00000050981	ENSSSCG00000037972	protein_coding
1	41462921	41464310	Interval_2282	2.12704	2.2783	1.86492	2.15586	3.81979	3.98839	41463956	41462921	41464310	41464187	Intergenic	Intergenic	-375217	ENSSSCG00000037972	ENSSSCG00000037972	ENSSSCT00000050981	ENSSSCG00000037972	protein_coding
1	41469006	41469735	Interval_2283	2.36536	2.09404	3.03576	1.46685	5.09828	3.22502	41469202	41469006	41469735	41469586	Intergenic	Intergenic	-380972	ENSSSCG00000037972	ENSSSCG00000037972	ENSSSCT00000050981	ENSSSCG00000037972	protein_coding
1	41470599	41472657	Interval_2284	2.16949	2.11257	2.01493	1.49867	3.9775	3.25949	41471718	41470599	41472512	41472657	Intergenic	Intergenic	-383229	ENSSSCG00000037972	ENSSSCG00000037972	ENSSSCT00000050981	ENSSSCG00000037972	protein_coding
1	41477727	41478426	Interval_2285	2.05621	2.14386	1.56205	1.69266	3.47113	3.46969	41477727	41478013	41478338	41478426	Intergenic	Intergenic	-389678	ENSSSCG00000037972	ENSSSCG00000037972	ENSSSCT00000050981	ENSSSCG00000037972	protein_coding
1	41485747	41486386	Interval_2287	2.05712	1.95107	1.62367	1.17846	3.53624	2.87232	41485995	41485747	41486386	41486036	Intergenic	Intergenic	-397668	ENSSSCG00000037972	ENSSSCG00000037972	ENSSSCT00000050981	ENSSSCG00000037972	protein_coding
1	41497198	41499337	Interval_2290	2.0314	2.07433	1.44704	1.42669	3.33735	3.1768	41497198	41497332	41499337	41498284	Intergenic	Intergenic	-409869	ENSSSCG00000037972	ENSSSCG00000037972	ENSSSCT00000050981	ENSSSCG00000037972	protein_coding
1	41530969	41531794	Interval_2297	2.31316	2.4705	2.82017	3.50808	4.8693	5.44946	41531092	41530969	41531761	41531794	Intergenic	Intergenic	-442983	ENSSSCG00000037972	ENSSSCG00000037972	ENSSSCT00000050981	ENSSSCG00000037972	protein_coding
1	41549640	41550766	Interval_2301	1.96444	2.23363	1.54069	2.36754	3.44102	4.22509	41549793	41549640	41550595	41550766	Intergenic	Intergenic	-461804	ENSSSCG00000037972	ENSSSCG00000037972	ENSSSCT00000050981	ENSSSCG00000037972	protein_coding
1	41555914	41558945	Interval_2302	1.88706	2.01088	1.34274	1.55362	3.20973	3.32146	41555914	41556920	41557172	41558945	Intergenic	Intergenic	-469031	ENSSSCG00000037972	ENSSSCG00000037972	ENSSSCT00000050981	ENSSSCG00000037972	protein_coding
1	41561182	41562907	Interval_2303	1.91371	1.97395	1.39535	1.35073	3.25746	3.08472	41561701	41561182	41562907	41562704	Intergenic	Intergenic	-473646	ENSSSCG00000037972	ENSSSCG00000037972	ENSSSCT00000050981	ENSSSCG00000037972	protein_coding
1	41568098	41570242	Interval_2304	2.29114	2.18594	3.33193	2.08972	5.36471	3.92767	41568155	41568098	41570181	41570242	Intergenic	Intergenic	-480771	ENSSSCG00000037972	ENSSSCG00000037972	ENSSSCT00000050981	ENSSSCG00000037972	protein_coding
1	41590641	41591332	Interval_2308	2.23956	2.2202	2.08237	1.95623	4.05878	3.77737	41590641	41590856	41591332	41591165	Intergenic	Intergenic	-502588	ENSSSCG00000037972	ENSSSCG00000037972	ENSSSCT00000050981	ENSSSCG00000037972	protein_coding
1	41593307	41593760	Interval_2309	2.38567	2.06807	2.62315	1.44903	4.66854	3.19476	41593307	41593421	41593681	41593760	Intergenic	Intergenic	-505135	ENSSSCG00000037972	ENSSSCG00000037972	ENSSSCT00000050981	ENSSSCG00000037972	protein_coding
1	41598393	41600810	Interval_2310	2.09262	2.37116	1.58759	2.40794	3.49902	4.26607	41599633	41598393	41600810	41599758	Intergenic	Intergenic	-511203	ENSSSCG00000037972	ENSSSCG00000037972	ENSSSCT00000050981	ENSSSCG00000037972	protein_coding
1	41604313	41605337	Interval_2311	1.93603	1.96815	1.23709	1.24792	3.08245	2.96335	41604994	41604313	41605334	41605337	Intergenic	Intergenic	-516426	ENSSSCG00000037972	ENSSSCG00000037972	ENSSSCT00000050981	ENSSSCG00000037972	protein_coding
1	41628224	41629497	Interval_2317	2.06895	2.09784	1.33226	1.46045	3.1978	3.22192	41628872	41628224	41629278	41629497	Intergenic	Intergenic	-540462	ENSSSCG00000037972	ENSSSCG00000037972	ENSSSCT00000050981	ENSSSCG00000037972	protein_coding
1	41645455	41648298	Interval_2322	2.11437	2.21151;2.29832	1.36243	1.44645;1.58875	3.227	3.20855;3.3639	41645455	41645823;41647113	41648298	41646238;41648238	Intergenic	Intergenic	-558478	ENSSSCG00000037972	ENSSSCG00000037972	ENSSSCT00000050981	ENSSSCG00000037972	protein_coding
1	41655329	41656185	Interval_2323	2.59001	2.44392	1.98804	2.01254	3.95719	3.8468	41655744	41655329	41656185	41655941	Intergenic	Intergenic	-567358	ENSSSCG00000037972	ENSSSCG00000037972	ENSSSCT00000050981	ENSSSCG00000037972	protein_coding
1	41657312	41659211	Interval_2324	2.30746	2.28446	1.39441	1.61449	3.2571	3.39649	41657312	41657335	41657944	41659211	Intergenic	Intergenic	-569863	ENSSSCG00000037972	ENSSSCG00000037972	ENSSSCT00000050981	ENSSSCG00000037972	protein_coding
1	41664780	41666452	Interval_2327	2.4506	2.35778	3.11245	2.45262	5.19483	4.28881	41665781	41664780	41666450	41666452	Intergenic	Intergenic	-577217	ENSSSCG00000037972	ENSSSCG00000037972	ENSSSCT00000050981	ENSSSCG00000037972	protein_coding
1	41682551	41684474	Interval_2330	1.9311	2.26428	1.06518	1.88089	2.86376	3.6959	41683426	41682551	41683891	41684474	Intergenic	Intergenic	-595114	ENSSSCG00000037972	ENSSSCG00000037972	ENSSSCT00000050981	ENSSSCG00000037972	protein_coding
1	41715419	41716108	Interval_2337	2.1178	2.00891	1.92509	1.28273	3.86896	3.01237	41715419	41715867	41716094	41716108	Intergenic	Intergenic	-627365	ENSSSCG00000037972	ENSSSCG00000037972	ENSSSCT00000050981	ENSSSCG00000037972	protein_coding
1	41725387	41727068	Interval_2339	2.03531	2.32873	1.27198	2.29902	3.12395	4.16249	41725387	41725403	41727068	41725877	Intergenic	Intergenic	-637829	ENSSSCG00000037972	ENSSSCG00000037972	ENSSSCT00000050981	ENSSSCG00000037972	protein_coding
1	41777342	41778577	Interval_2349	1.9938	2.26995	1.68043	2.41466	3.60487	4.28839	41777409	41777342	41778411	41778577	Intergenic	Intergenic	-689561	ENSSSCG00000037972	ENSSSCG00000037972	ENSSSCT00000050981	ENSSSCG00000037972	protein_coding
1	41798610	41800182	Interval_2353	1.96939	1.92735	1.52817	1.09699	3.42231	2.77117	41799155	41798610	41800182	41799273	Intergenic	Intergenic	-710997	ENSSSCG00000037972	ENSSSCG00000037972	ENSSSCT00000050981	ENSSSCG00000037972	protein_coding
1	41814534	41818992	Interval_2360	2.02538	2.16411;1.956	2.28955	2.60846;1.59895	4.27831	4.48306;3.37573	41814942	41814534;41817657	41818384	41816433;41818992	Intergenic	Intergenic	-727485	ENSSSCG00000004243	ENSSSCG00000004243	ENSSSCT00000064111	ENSSSCG00000004243	protein_coding
1	41826719	41827309	Interval_2362	2.13403	2.02615	2.39728	1.54324	4.41031	3.30974	41826719	41826964	41827309	41827295	Intergenic	Intergenic	-717234	ENSSSCG00000004243	ENSSSCG00000004243	ENSSSCT00000064111	ENSSSCG00000004243	protein_coding
1	41828885	41830104	Interval_2363	1.9055	2.03676	1.32779	1.60973	3.18701	3.39271	41829363	41828885	41830104	41829757	Intergenic	Intergenic	-714753	ENSSSCG00000004243	ENSSSCG00000004243	ENSSSCT00000064111	ENSSSCG00000004243	protein_coding
1	41834922	41836629	Interval_2364	1.8839	2.13776	1.20324	2.16312	3.03748	3.99069	41834922	41834984	41836461	41836629	Intergenic	Intergenic	-708472	ENSSSCG00000004243	ENSSSCG00000004243	ENSSSCT00000064111	ENSSSCG00000004243	protein_coding
1	41843751	41844714	Interval_2366	1.99192	2.11276	1.91556	2.04623	3.88136	3.87236	41843751	41844026	41844496	41844714	Intergenic	Intergenic	-700015	ENSSSCG00000004243	ENSSSCG00000004243	ENSSSCT00000064111	ENSSSCG00000004243	protein_coding
1	41845899	41846574	Interval_2367	1.99159	1.95108	2.00141	1.39384	3.96805	3.14131	41845899	41846099	41846274	41846574	Intergenic	Intergenic	-698011	ENSSSCG00000004243	ENSSSCG00000004243	ENSSSCT00000064111	ENSSSCG00000004243	protein_coding
1	41847740	41848215	Interval_2368	1.96709	2.1477	1.78018	2.03382	3.71425	3.86992	41847835	41847740	41848158	41848215	Intergenic	Intergenic	-696270	ENSSSCG00000004243	ENSSSCG00000004243	ENSSSCT00000064111	ENSSSCG00000004243	protein_coding
1	41869165	41870763	Interval_2373	2.69333	2.70508	3.39781	2.88297	5.45832	4.79185	41869165	41869271	41870763	41870475	Intergenic	Intergenic	-674284	ENSSSCG00000004243	ENSSSCG00000004243	ENSSSCT00000064111	ENSSSCG00000004243	protein_coding
1	41872994	41874113	Interval_2374	2.11664	2.22235	1.83436	1.89287	3.78505	3.70458	41873501	41872994	41874113	41874080	Intergenic	Intergenic	-670694	ENSSSCG00000004243	ENSSSCG00000004243	ENSSSCT00000064111	ENSSSCG00000004243	protein_coding
1	41890268	41892599	Interval_2378	1.95266	2.07367	1.50892	1.68846	3.40313	3.48171	41890268	41890295	41891385	41892599	Intergenic	Intergenic	-652814	ENSSSCG00000004243	ENSSSCG00000004243	ENSSSCT00000064111	ENSSSCG00000004243	protein_coding
1	41897559	41899189	Interval_2379	2.17198	2.4796	2.82908	3.8984	4.87498	5.85577	41897694	41897559	41898997	41899189	Intergenic	Intergenic	-645874	ENSSSCG00000004243	ENSSSCG00000004243	ENSSSCT00000064111	ENSSSCG00000004243	protein_coding
1	41908145	41910418	Interval_2382	1.87333	2.00884	1.43686	1.73087	3.31717	3.52142	41908850	41908145	41910418	41910365	Intergenic	Intergenic	-634966	ENSSSCG00000004243	ENSSSCG00000004243	ENSSSCT00000064111	ENSSSCG00000004243	protein_coding
1	41914324	41915080	Interval_2383	1.84491	2.03816	1.27755	1.70999	3.12146	3.50726	41914324	41914848	41914873	41915080	Intergenic	Intergenic	-629546	ENSSSCG00000004243	ENSSSCG00000004243	ENSSSCT00000064111	ENSSSCG00000004243	protein_coding
1	41918470	41919627	Interval_2384	2.39512	2.41931	3.94277	3.16599	6.05676	5.07486	41918470	41919009	41919627	41919576	Intergenic	Intergenic	-625199	ENSSSCG00000004243	ENSSSCG00000004243	ENSSSCT00000064111	ENSSSCG00000004243	protein_coding
1	41924884	41926460	Interval_2386	2.43139	2.48136	3.37359	3.30619	5.45373	5.22059	41924924	41924884	41925364	41926460	Intergenic	Intergenic	-618576	ENSSSCG00000004243	ENSSSCG00000004243	ENSSSCT00000064111	ENSSSCG00000004243	protein_coding
1	41928085	41928961	Interval_2387	2.06984	2.13218	1.64401	1.85187	3.56774	3.66534	41928108	41928085	41928333	41928961	Intergenic	Intergenic	-615725	ENSSSCG00000004243	ENSSSCG00000004243	ENSSSCT00000064111	ENSSSCG00000004243	protein_coding
1	41944374	41945659	Interval_2390	2.15486	2.18654	2.08191	1.88373	4.06302	3.69326	41945393	41944374	41945659	41945656	Intergenic	Intergenic	-599231	ENSSSCG00000004243	ENSSSCG00000004243	ENSSSCT00000064111	ENSSSCG00000004243	protein_coding
1	41948948	41949414	Interval_2392	1.95433	2.175	1.31262	1.83872	3.17299	3.65213	41948948	41949180	41949404	41949414	Intergenic	Intergenic	-595067	ENSSSCG00000004243	ENSSSCG00000004243	ENSSSCT00000064111	ENSSSCG00000004243	protein_coding
1	41965841	41966700	Interval_2397	1.97556	2.03806	1.50648	1.47014	3.40483	3.22232	41965841	41965882	41966700	41966511	Intergenic	Intergenic	-577977	ENSSSCG00000004243	ENSSSCG00000004243	ENSSSCT00000064111	ENSSSCG00000004243	protein_coding
1	41971328	41972244	Interval_2399	1.99409	2.00423	1.43352	1.25493	3.29796	2.9673	41971328	41971357	41972244	41972177	Intergenic	Intergenic	-572462	ENSSSCG00000004243	ENSSSCG00000004243	ENSSSCT00000064111	ENSSSCG00000004243	protein_coding
1	41980427	41984369	Interval_2401	1.99633	2.02011	1.65181	1.49092	3.56964	3.24696	41980427	41981936	41984369	41983746	Intergenic	Intergenic	-561850	ENSSSCG00000004243	ENSSSCG00000004243	ENSSSCT00000064111	ENSSSCG00000004243	protein_coding
1	41998771	42001057	Interval_2406	2.18794	2.19403	1.97112	1.70712	3.93537	3.48372	42000404	41998771	42001057	42000779	Intergenic	Intergenic	-544334	ENSSSCG00000004243	ENSSSCG00000004243	ENSSSCT00000064111	ENSSSCG00000004243	protein_coding
1	42007235	42008352	Interval_2408	2.47733	2.26083	3.90069	2.50753	6.02833	4.3763	42007754	42007235	42008352	42008345	Intergenic	Intergenic	-536454	ENSSSCG00000004243	ENSSSCG00000004243	ENSSSCT00000064111	ENSSSCG00000004243	protein_coding
1	42016166	42016656	Interval_2409	1.9602	2.51038	1.47648	3.42616	3.36851	5.38563	42016166	42016364	42016567	42016656	Intergenic	Intergenic	-527837	ENSSSCG00000004243	ENSSSCG00000004243	ENSSSCT00000064111	ENSSSCG00000004243	protein_coding
1	42018130	42019518	Interval_2410	1.89022	2.03966	1.24223	1.69196	3.08365	3.47706	42018278	42018130	42019205	42019518	Intergenic	Intergenic	-525424	ENSSSCG00000004243	ENSSSCG00000004243	ENSSSCT00000064111	ENSSSCG00000004243	protein_coding
1	42024531	42026824	Interval_2413	2.05077	2.20092	1.78397	2.1311	3.71697	3.97388	42024531	42025157	42026785	42026824	Intergenic	Intergenic	-518570	ENSSSCG00000004243	ENSSSCG00000004243	ENSSSCT00000064111	ENSSSCG00000004243	protein_coding
1	42033955	42036410	Interval_2414	1.94873	2.3318	1.54907	2.83934	3.44404	4.75633	42033955	42034205	42036410	42034632	Intergenic	Intergenic	-509065	ENSSSCG00000004243	ENSSSCG00000004243	ENSSSCT00000064111	ENSSSCG00000004243	protein_coding
1	42055657	42056437	Interval_2420	2.12125	2.25138	2.59432	2.87237	4.62058	4.76633	42055875	42055657	42056437	42056132	Intergenic	Intergenic	-488201	ENSSSCG00000004243	ENSSSCG00000004243	ENSSSCT00000064111	ENSSSCG00000004243	protein_coding
1	42065842	42066917	Interval_2423	1.88935	1.89263	1.28695	1.16607	3.13418	2.85712	42066021	42065842	42066917	42066215	Intergenic	Intergenic	-477868	ENSSSCG00000004243	ENSSSCG00000004243	ENSSSCT00000064111	ENSSSCG00000004243	protein_coding
1	42068758	42069357	Interval_2424	1.94652	1.87878	1.54112	1.12987	3.44113	2.81532	42068758	42068779	42069329	42069357	Intergenic	Intergenic	-475190	ENSSSCG00000004243	ENSSSCG00000004243	ENSSSCT00000064111	ENSSSCG00000004243	protein_coding
1	42075549	42077084	Interval_2425	2.07721	2.03048	1.78403	1.49244	3.72743	3.25535	42075977	42075549	42077084	42076647	Intergenic	Intergenic	-467931	ENSSSCG00000004243	ENSSSCG00000004243	ENSSSCT00000064111	ENSSSCG00000004243	protein_coding
1	42082168	42083801	Interval_2426	1.97845	2.10359	1.41057	1.81202	3.28721	3.61192	42082176	42082168	42083126	42083801	Intergenic	Intergenic	-461263	ENSSSCG00000004243	ENSSSCG00000004243	ENSSSCT00000064111	ENSSSCG00000004243	protein_coding
1	42092467	42093263	Interval_2428	2.19267	2.25644	2.02358	1.8638	4.00523	3.67736	42092467	42092493	42093206	42093263	Intergenic	Intergenic	-451383	ENSSSCG00000004243	ENSSSCG00000004243	ENSSSCT00000064111	ENSSSCG00000004243	protein_coding
1	42103408	42105223	Interval_2431	2.17705	2.41852	1.80891	2.70554	3.74347	4.60775	42103709	42103408	42105223	42104024	Intergenic	Intergenic	-439932	ENSSSCG00000004243	ENSSSCG00000004243	ENSSSCT00000064111	ENSSSCG00000004243	protein_coding
1	42112532	42114629	Interval_2434	2.08438	2.18045	1.73714	1.69196	3.66154	3.48098	42112532	42112673	42114629	42113929	Intergenic	Intergenic	-430667	ENSSSCG00000004243	ENSSSCG00000004243	ENSSSCT00000064111	ENSSSCG00000004243	protein_coding
1	42123535	42124062	Interval_2435	2.01677	2.01431	1.59239	1.34623	3.49301	3.08037	42123632	42123535	42124062	42123760	Intergenic	Intergenic	-420449	ENSSSCG00000004243	ENSSSCG00000004243	ENSSSCT00000064111	ENSSSCG00000004243	protein_coding
1	42130430	42131307	Interval_2437	2.26332	2.44306	2.28732	3.18041	4.28685	5.10491	42130473	42130430	42130940	42131307	Intergenic	Intergenic	-413379	ENSSSCG00000004243	ENSSSCG00000004243	ENSSSCT00000064111	ENSSSCG00000004243	protein_coding
1	42133875	42134677	Interval_2438	2.0499	1.97253	1.30696	1.24651	3.16536	2.95376	42134392	42133875	42134677	42134406	Intergenic	Intergenic	-409972	ENSSSCG00000004243	ENSSSCG00000004243	ENSSSCT00000064111	ENSSSCG00000004243	protein_coding
1	42141224	42142499	Interval_2440	2.07657	2.13376	1.39564	1.70367	3.27188	3.48624	42141224	42141876	42142005	42142499	Intergenic	Intergenic	-402386	ENSSSCG00000004243	ENSSSCG00000004243	ENSSSCT00000064111	ENSSSCG00000004243	protein_coding
1	42151189	42151738	Interval_2441	2.24324	1.94176	2.56338	1.15376	4.58841	2.84508	42151314	42151189	42151738	42151416	Intergenic	Intergenic	-392784	ENSSSCG00000004243	ENSSSCG00000004243	ENSSSCT00000064111	ENSSSCG00000004243	protein_coding
1	42159671	42161564	Interval_2443	2.32931	2.40426	3.09798	3.2711	5.12807	5.19226	42159685	42159671	42161564	42160324	Intergenic	Intergenic	-383630	ENSSSCG00000004243	ENSSSCG00000004243	ENSSSCT00000064111	ENSSSCG00000004243	protein_coding
1	42176103	42178671	Interval_2444	2.10207	2.2694	1.91935	2.33968	3.87587	4.20444	42176103	42176933	42177794	42178671	Intergenic	Intergenic	-366861	ENSSSCG00000004243	ENSSSCG00000004243	ENSSSCT00000064111	ENSSSCG00000004243	protein_coding
1	42182352	42183598	Interval_2445	2.07213	2.01861	1.75816	1.27368	3.68959	2.98876	42182545	42182352	42183598	42182755	Intergenic	Intergenic	-361273	ENSSSCG00000004243	ENSSSCG00000004243	ENSSSCT00000064111	ENSSSCG00000004243	protein_coding
1	42188172	42189005	Interval_2447	2.18944	2.07449	2.15024	1.63993	4.13597	3.4249	42188172	42188187	42188879	42189005	Intergenic	Intergenic	-355659	ENSSSCG00000004243	ENSSSCG00000004243	ENSSSCT00000064111	ENSSSCG00000004243	protein_coding
1	42197954	42198866	Interval_2449	2.14577	2.07004	1.41046	1.25116	3.28538	2.96243	42197954	42198344	42198536	42198866	Intergenic	Intergenic	-345838	ENSSSCG00000004243	ENSSSCG00000004243	ENSSSCT00000064111	ENSSSCG00000004243	protein_coding
1	42224410	42225804	Interval_2453	2.40648	2.46106	1.65824	2.13132	3.58405	3.95609	42224410	42224426	42225053	42225804	Intergenic	Intergenic	-319141	ENSSSCG00000004243	ENSSSCG00000004243	ENSSSCT00000064111	ENSSSCG00000004243	protein_coding
1	42226262	42228077	Interval_2454	2.31948	2.67971	1.87323	3.15966	3.81326	5.09143	42226262	42226832	42228077	42228029	Intergenic	Intergenic	-317078	ENSSSCG00000004243	ENSSSCG00000004243	ENSSSCT00000064111	ENSSSCG00000004243	protein_coding
1	42239821	42240330	Interval_2456	2.44713	2.27731	1.58009	1.50948	3.4842	3.28135	42239821	42239930	42240211	42240330	Intergenic	Intergenic	-304172	ENSSSCG00000004243	ENSSSCG00000004243	ENSSSCT00000064111	ENSSSCG00000004243	protein_coding
1	42310082	42310517	Interval_2464	2.25837	2.39769	1.35707	1.86013	3.21773	3.68059	42310082	42310128	42310310	42310517	Intergenic	Intergenic	-233948	ENSSSCG00000004243	ENSSSCG00000004243	ENSSSCT00000064111	ENSSSCG00000004243	protein_coding
1	42315331	42316742	Interval_2465	2.53334	2.16893	1.37119	1.2163	3.25219	2.93718	42315331	42316041	42316742	42316352	Intergenic	Intergenic	-228211	ENSSSCG00000004243	ENSSSCG00000004243	ENSSSCT00000064111	ENSSSCG00000004243	protein_coding
1	42402651	42404165	Interval_2472	3.13357	3.45774	4.16458	9.39684	6.24026	11.3889	42402651	42402679	42404129	42404165	Intergenic	Intergenic	-140840	ENSSSCG00000004243	ENSSSCG00000004243	ENSSSCT00000064111	ENSSSCG00000004243	protein_coding
1	42466635	42467948	Interval_2474	2.37128	2.27286	1.18537	1.49181	3.0139	3.26346	42466830	42466635	42467948	42466896	Intergenic	Intergenic	-76956	ENSSSCG00000004243	ENSSSCG00000004243	ENSSSCT00000064111	ENSSSCG00000004243	protein_coding
1	42544536	42545375	Interval_2476	2.93805	3.20888	2.34759	4.79229	4.35722	6.80337	42544536	42544547	42545244	42545375	exon (ENSSSCG00000004243, exon 2 of 2)	protein_coding-exon (ENSSSCG00000004243, exon 2 of 2)	708	ENSSSCG00000004243	ENSSSCG00000004243	ENSSSCT00000064111	ENSSSCG00000004243	protein_coding
1	42580254	42581047	Interval_2477	5.84297	5.44258	13.7047	17.8175	16.015	19.982	42580298	42580254	42581047	42580854	Intergenic	Intergenic	36403	ENSSSCG00000004243	ENSSSCG00000004243	ENSSSCT00000064111	ENSSSCG00000004243	protein_coding
1	42729217	42731599	Interval_2482	4.28848	3.66021	117.601	123.624	120.441	126.119	42729227	42729217	42731597	42731599	exon (ENSSSCG00000004244, exon 1 of 12)	protein_coding-exon (ENSSSCG00000004244, exon 1 of 12)	686	ENSSSCG00000004244	ENSSSCG00000004244	ENSSSCT00000004691	MAN1A1	protein_coding
1	42738619	42739504	Interval_2483	5.08637	5.06691	12.4047	30.7827	14.7006	33.0494	42738633	42738619	42739348	42739504	intron (ENSSSCG00000004244, intron 2 of 12)	protein_coding-intron (ENSSSCG00000004244, intron 1 of 11)	9340	ENSSSCG00000004244	ENSSSCG00000004244	ENSSSCT00000004691	MAN1A1	protein_coding
1	42745325	42745979	Interval_2484	4.84517	2.97585	10.1133	6.13189	12.3059	8.04865	42745326	42745325	42745710	42745979	intron (ENSSSCG00000004244, intron 2 of 12)	protein_coding-intron (ENSSSCG00000004244, intron 1 of 11)	15930	ENSSSCG00000004244	ENSSSCG00000004244	ENSSSCT00000004691	MAN1A1	protein_coding
1	42751113	42752056	Interval_2485	6.68048	5.47604	32.7076	32.191	35.2151	34.4962	42751123	42751113	42752056	42752056	intron (ENSSSCG00000004244, intron 2 of 12)	protein_coding-intron (ENSSSCG00000004244, intron 1 of 11)	21863	ENSSSCG00000004244	ENSSSCG00000004244	ENSSSCT00000004691	MAN1A1	protein_coding
1	42770115	42770616	Interval_2486	3.40127	4.27725	3.7951	10.2442	5.86492	12.3613	42770271	42770115	42770513	42770616	intron (ENSSSCG00000004244, intron 2 of 12)	protein_coding-intron (ENSSSCG00000004244, intron 1 of 11)	40644	ENSSSCG00000004244	ENSSSCG00000004244	ENSSSCT00000004691	MAN1A1	protein_coding
1	42847420	42848137	Interval_2488	3.50797	5.2458	4.22967	17.9317	6.30438	20.1151	42847697	42847420	42848129	42848137	intron (ENSSSCG00000004244, intron 6 of 12)	protein_coding-intron (ENSSSCG00000004244, intron 5 of 11)	118057	ENSSSCG00000004244	ENSSSCG00000004244	ENSSSCT00000004691	MAN1A1	protein_coding
1	42909548	42910315	Interval_2490	4.64516	4.46104	8.50733	13.7292	10.7354	15.8645	42909548	42909768	42910315	42910307	Intergenic	Intergenic	-93418	ENSSSCG00000004245	ENSSSCG00000004245	ENSSSCT00000046216	FAM184A	protein_coding
1	42923403	42924179	Interval_2491	5.29197	5.32275	13.3432	25.9866	15.6851	28.2636	42923403	42923453	42924129	42924179	Intergenic	Intergenic	-79559	ENSSSCG00000004245	ENSSSCG00000004245	ENSSSCT00000046216	FAM184A	protein_coding
1	43003391	43004162	Interval_2494	3.93064	3.54171	5.55622	6.39884	7.70202	8.44278	43003391	43003435	43004124	43004162	exon (ENSSSCG00000004245, exon 1 of 18)	protein_coding-exon (ENSSSCG00000004245, exon 1 of 18)	427	ENSSSCG00000004245	ENSSSCG00000004245	ENSSSCT00000046216	FAM184A	protein_coding
1	43171495	43172782	Interval_2496	5.55523	6.47949	132.538	208.902	135.524	211.755	43171496	43171495	43172773	43172782	exon (ENSSSCG00000004246, exon 1 of 7)	protein_coding-exon (ENSSSCG00000004246, exon 1 of 7)	252	ENSSSCG00000004246	ENSSSCG00000004246	ENSSSCT00000004693	ENSSSCG00000004246	protein_coding
1	43213685	43215375	Interval_2497	3.94718	4.65641	89.5886	164.219	92.3668	166.949	43213685	43213685	43215354	43215375	exon (ENSSSCG00000004247, exon 2 of 5)	protein_coding-exon (ENSSSCG00000004247, exon 2 of 5)	-2988	ENSSSCG00000004247	ENSSSCG00000004247	ENSSSCT00000004694	ASF1A	protein_coding
1	43274189	43275471	Interval_2500	5.08825	5.10912	12.4764	30.4198	14.7708	32.6732	43274189	43274189	43275055	43275471	Intergenic	Intergenic	16345	ENSSSCG00000039084	ENSSSCG00000039084	ENSSSCT00000045320	ENSSSCG00000039084	protein_coding
1	43281289	43283089	Interval_2501	5.51869	6.05235	24.5419	87.2323	27.0059	89.8295	43281289	43282161	43283042	43283089	Intergenic	Intergenic	23704	ENSSSCG00000039084	ENSSSCG00000039084	ENSSSCT00000045320	ENSSSCG00000039084	protein_coding
1	43300812	43301666	Interval_2504	4.98624	4.7376	9.49951	13.7965	11.7446	15.96	43300815	43300812	43301666	43301493	Intergenic	Intergenic	42754	ENSSSCG00000039084	ENSSSCG00000039084	ENSSSCT00000045320	ENSSSCG00000039084	protein_coding
1	43309655	43310168	Interval_2505	4.96881	4.75759	9.58607	26.6645	11.8431	28.8882	43309775	43309655	43310011	43310168	Intergenic	Intergenic	51427	ENSSSCG00000039084	ENSSSCG00000039084	ENSSSCT00000045320	ENSSSCG00000039084	protein_coding
1	43334196	43334870	Interval_2506	4.3735	4.58964	7.31049	13.57	9.49468	15.6594	43334290	43334196	43334748	43334870	Intergenic	Intergenic	-58442	ENSSSCG00000004249	ENSSSCG00000004249	ENSSSCT00000004696	CEP85L	protein_coding
1	43339792	43341053	Interval_2507	5.10936	4.45721	15.6688	16.8552	18.0249	19.0539	43339792	43339792	43341053	43341035	Intergenic	Intergenic	-52552	ENSSSCG00000004249	ENSSSCG00000004249	ENSSSCT00000004696	CEP85L	protein_coding
1	43359826	43360512	Interval_2508	4.31381	4.35082	7.96232	11.0982	10.1754	13.2357	43359826	43359965	43360512	43360352	Intergenic	Intergenic	-32806	ENSSSCG00000004249	ENSSSCG00000004249	ENSSSCT00000004696	CEP85L	protein_coding
1	43363739	43364421	Interval_2509	3.65792	2.69687	5.25512	3.14156	7.40964	5.05225	43363739	43363856	43364225	43364421	Intergenic	Intergenic	-28895	ENSSSCG00000004249	ENSSSCG00000004249	ENSSSCT00000004696	CEP85L	protein_coding
1	43392253	43393578	Interval_2510	5.67511	6.29303	146.453	257.198	149.388	260.056	43392265	43392253	43393505	43393578	promoter-TSS (ENSSSCG00000004249)	protein_coding-promoter-TSS (ENSSSCG00000004249)	-59	ENSSSCG00000004249	ENSSSCG00000004249	ENSSSCT00000004696	CEP85L	protein_coding
1	43422514	43423194	Interval_2512	2.83343	2.4769	2.14226	2.14976	4.10139	3.98612	43422784	43422514	43423073	43423194	intron (ENSSSCG00000004249, intron 2 of 13)	protein_coding-intron (ENSSSCG00000004249, intron 2 of 13)	27062	ENSSSCG00000034163	ENSSSCG00000034163	ENSSSCT00000055657	PLN	protein_coding
1	43441257	43441762	Interval_2513	5.02749	4.86175	10.4375	14.0191	12.6343	16.1424	43441267	43441257	43441741	43441762	exon (ENSSSCG00000004249, exon 3 of 14)	protein_coding-exon (ENSSSCG00000004249, exon 3 of 14)	8406	ENSSSCG00000034163	ENSSSCG00000034163	ENSSSCT00000055657	PLN	protein_coding
1	44056927	44058369	Interval_2524	4.51859	4.47975	17.5125	19.1127	19.8436	21.3151	44056927	44056972	44058369	44058301	Intergenic	Intergenic	128581	ENSSSCG00000020885	ENSSSCG00000020885	ENSSSCT00000030561	NUS1	protein_coding
1	44185615	44186502	Interval_2526	7.43126	7.2548	217.775	287.513	221.045	290.442	44185615	44185615	44186420	44186502	exon (ENSSSCG00000020885, exon 1 of 5)	protein_coding-exon (ENSSSCG00000020885, exon 1 of 5)	170	ENSSSCG00000020885	ENSSSCG00000020885	ENSSSCT00000030561	NUS1	protein_coding
1	44238886	44240058	Interval_2529	5.64301	6.18783	122.879	226.175	125.779	228.954	44238940	44238886	44240029	44240058	promoter-TSS (ENSSSCG00000004253)	protein_coding-promoter-TSS (ENSSSCG00000004253)	108	ENSSSCG00000004253	ENSSSCG00000004253	ENSSSCT00000054920	ENSSSCG00000004253	protein_coding
1	44302559	44303432	Interval_2530	7.74652	6.16302	53.0711	40.9472	55.7573	43.3214	44302559	44302606	44303368	44303432	exon (ENSSSCG00000004254, exon 15 of 15)	protein_coding-exon (ENSSSCG00000004254, exon 15 of 15)	63632	ENSSSCG00000004253	ENSSSCG00000004253	ENSSSCT00000054920	ENSSSCG00000004253	protein_coding
1	44372914	44374206	Interval_2531	5.13441	4.54097	26.6395	30.9617	29.0676	33.2162	44373094	44372914	44374206	44374180	exon (ENSSSCG00000004254, exon 1 of 15)	protein_coding-exon (ENSSSCG00000004254, exon 1 of 15)	583	ENSSSCG00000004254	ENSSSCG00000004254	ENSSSCT00000004702	DCBLD1	protein_coding
1	44481337	44481754	Interval_2532	3.14976	2.86668	3.04721	3.57993	5.07558	5.50682	44481337	44481338	44481624	44481754	intron (ENSSSCG00000026978, intron 22 of 38)	protein_coding-intron (ENSSSCG00000026978, intron 27 of 43)	49599	ENSSSCG00000031618	ENSSSCG00000031618	ENSSSCT00000039874	RF00401	snoRNA
1	44822919	44823735	Interval_2535	3.00253	2.61076	2.57844	2.53582	4.58644	4.42593	44822919	44823315	44823735	44823632	exon (ENSSSCG00000039333, exon 1 of 19)	protein_coding-exon (ENSSSCG00000039333, exon 1 of 19)	173	ENSSSCG00000039333	ENSSSCG00000039333	ENSSSCT00000045626	RFX6	protein_coding
1	44889586	44890919	Interval_2536	3.64338	3.04203	4.70974	4.37225	6.87769	6.35399	44889659	44889586	44890742	44890919	exon (ENSSSCG00000038522, exon 2 of 4)	protein_coding-exon (ENSSSCG00000038522, exon 2 of 4)	389	ENSSSCG00000038522	ENSSSCG00000038522	ENSSSCT00000058714	FAM162B	protein_coding
1	44938233	44940446	Interval_2537	5.33379	5.63866	83.8666	117.19	86.6357	119.792	44938257	44938233	44940370	44940446	promoter-TSS (ENSSSCG00000004262)	protein_coding-promoter-TSS (ENSSSCG00000004262)	-602	ENSSSCG00000004263	ENSSSCG00000004263	ENSSSCT00000061721	ZUFSP	protein_coding
1	45169769	45171889	Interval_2538	4.78129	4.88357	108.123	198.397	110.955	201.13	45169796	45169769	45171346	45171889	promoter-TSS (ENSSSCG00000025941)	protein_coding-promoter-TSS (ENSSSCG00000025941)	-1303	ENSSSCG00000025941	ENSSSCG00000025941	ENSSSCT00000063357	PTP4A1	protein_coding
1	45219105	45220216	Interval_2539	7.5481	8.13099	125.118	237.287	128.094	240.16	45219114	45219105	45220149	45220216	TTS (ENSSSCG00000025941)	protein_coding-TTS (ENSSSCG00000025941)	272	ENSSSCG00000035259	ENSSSCG00000035259	ENSSSCT00000040949	PHF3	protein_coding
1	45313339	45313661	Interval_2540	2.88956	3.42556	2.34825	5.80372	4.31027	7.83875	45313367	45313339	45313661	45313641	Intergenic	Intergenic	-28951	ENSSSCG00000036232	ENSSSCG00000036232	ENSSSCT00000065506	ENSSSCG00000036232	protein_coding
1	45609788	45611544	Interval_2553	2.25503	2.15335	1.3746	1.21701	3.24272	2.92256	45609788	45610572	45611153	45611544	Intergenic	Intergenic	268215	ENSSSCG00000036232	ENSSSCG00000036232	ENSSSCT00000065506	ENSSSCG00000036232	protein_coding
1	45634315	45635555	Interval_2556	2.27445	2.25601	1.2607	1.45212	3.10159	3.2139	45634421	45634315	45635555	45634768	Intergenic	Intergenic	292484	ENSSSCG00000036232	ENSSSCG00000036232	ENSSSCT00000065506	ENSSSCG00000036232	protein_coding
1	45647553	45648710	Interval_2558	2.39118	2.25767	1.47515	1.54721	3.34925	3.32236	45647569	45647553	45648710	45648111	Intergenic	Intergenic	305681	ENSSSCG00000036232	ENSSSCG00000036232	ENSSSCT00000065506	ENSSSCG00000036232	protein_coding
1	45650192	45650593	Interval_2559	2.30112	2.42488	1.35844	1.98721	3.23055	3.82326	45650192	45650283	45650561	45650593	Intergenic	Intergenic	307942	ENSSSCG00000036232	ENSSSCG00000036232	ENSSSCT00000065506	ENSSSCG00000036232	protein_coding
1	45776196	45777401	Interval_2573	2.35416	2.25126	1.53467	1.45037	3.44411	3.20967	45777118	45776196	45777401	45777124	Intergenic	Intergenic	235001	ENSSSCG00000032037	ENSSSCG00000032037	ENSSSCT00000038411	ENSSSCG00000032037	lincRNA
1	45785668	45787016	Interval_2574	2.15859	2.45625	1.10259	2.41264	2.90204	4.28568	45785668	45785791	45786341	45787016	Intergenic	Intergenic	225458	ENSSSCG00000032037	ENSSSCG00000032037	ENSSSCT00000038411	ENSSSCG00000032037	lincRNA
1	45807436	45808843	Interval_2577	2.1234	2.2742	1.50232	2.53062	3.4008	4.4028	45807532	45807436	45808073	45808843	Intergenic	Intergenic	203660	ENSSSCG00000032037	ENSSSCG00000032037	ENSSSCT00000038411	ENSSSCG00000032037	lincRNA
1	45815821	45817357	Interval_2578	2.53338	2.16671	2.31742	1.54633	4.31668	3.31722	45816834	45815821	45817357	45817104	Intergenic	Intergenic	195211	ENSSSCG00000032037	ENSSSCG00000032037	ENSSSCT00000038411	ENSSSCG00000032037	lincRNA
1	45835085	45835714	Interval_2583	2.24584	2.23118	1.70281	1.85307	3.62853	3.65408	45835085	45835275	45835714	45835525	Intergenic	Intergenic	176400	ENSSSCG00000032037	ENSSSCG00000032037	ENSSSCT00000038411	ENSSSCG00000032037	lincRNA
1	45843493	45844374	Interval_2585	2.19427	2.10203	1.49447	1.71535	3.39428	3.50966	45843871	45843493	45844149	45844374	Intergenic	Intergenic	167866	ENSSSCG00000032037	ENSSSCG00000032037	ENSSSCT00000038411	ENSSSCG00000032037	lincRNA
1	45853062	45854414	Interval_2587	1.99128	2.29356	1.08448	2.35301	2.87601	4.22072	45853076	45853062	45854083	45854414	Intergenic	Intergenic	158062	ENSSSCG00000032037	ENSSSCG00000032037	ENSSSCT00000038411	ENSSSCG00000032037	lincRNA
1	45861952	45862707	Interval_2591	2.21343	2.08619	1.88097	1.62267	3.8327	3.40463	45862073	45861952	45862582	45862707	intron (ENSSSCG00000032037, intron 3 of 3)	lincRNA-intron (ENSSSCG00000032037, intron 3 of 3)	149470	ENSSSCG00000032037	ENSSSCG00000032037	ENSSSCT00000038411	ENSSSCG00000032037	lincRNA
1	45901483	45901844	Interval_2598	2.54241	2.00187	2.75076	1.19737	4.79099	2.90887	45901599	45901483	45901844	45901833	intron (ENSSSCG00000032037, intron 3 of 3)	lincRNA-intron (ENSSSCG00000032037, intron 3 of 3)	110136	ENSSSCG00000032037	ENSSSCG00000032037	ENSSSCT00000038411	ENSSSCG00000032037	lincRNA
1	45916821	45917174	Interval_2606	2.13054	1.97728	1.3179	1.25804	3.17906	2.96884	45916821	45916828	45917120	45917174	intron (ENSSSCG00000032037, intron 3 of 3)	lincRNA-intron (ENSSSCG00000032037, intron 3 of 3)	94802	ENSSSCG00000032037	ENSSSCG00000032037	ENSSSCT00000038411	ENSSSCG00000032037	lincRNA
1	45919821	45920433	Interval_2608	2.31556	1.99815	1.99479	1.33037	3.96457	3.05583	45919894	45919821	45920166	45920433	intron (ENSSSCG00000032037, intron 3 of 3)	lincRNA-intron (ENSSSCG00000032037, intron 3 of 3)	91673	ENSSSCG00000032037	ENSSSCG00000032037	ENSSSCT00000038411	ENSSSCG00000032037	lincRNA
1	45931595	45933484	Interval_2610	2.18107	2.29786	1.65426	2.21762	3.57849	4.06311	45931595	45932445	45932496	45933484	intron (ENSSSCG00000032037, intron 3 of 3)	lincRNA-intron (ENSSSCG00000032037, intron 3 of 3)	79260	ENSSSCG00000032037	ENSSSCG00000032037	ENSSSCT00000038411	ENSSSCG00000032037	lincRNA
1	45941016	45942686	Interval_2613	2.13018	2.04143	1.56862	1.47161	3.47812	3.22967	45941016	45941812	45942686	45942034	intron (ENSSSCG00000032037, intron 3 of 3)	lincRNA-intron (ENSSSCG00000032037, intron 3 of 3)	69949	ENSSSCG00000032037	ENSSSCG00000032037	ENSSSCT00000038411	ENSSSCG00000032037	lincRNA
1	45946848	45948121	Interval_2615	2.14807	2.08241	1.2936	1.60443	3.14917	3.38105	45946946	45946848	45948111	45948121	intron (ENSSSCG00000032037, intron 3 of 3)	lincRNA-intron (ENSSSCG00000032037, intron 3 of 3)	64315	ENSSSCG00000032037	ENSSSCG00000032037	ENSSSCT00000038411	ENSSSCG00000032037	lincRNA
1	45956986	45958795	Interval_2616	2.1442	2.04879	1.24111	1.28189	3.08713	3.0015	45957591	45956986	45958795	45958522	intron (ENSSSCG00000032037, intron 3 of 3)	lincRNA-intron (ENSSSCG00000032037, intron 3 of 3)	53909	ENSSSCG00000032037	ENSSSCG00000032037	ENSSSCT00000038411	ENSSSCG00000032037	lincRNA
1	46008143	46009927	Interval_2625	2.19622	2.22972	1.80845	2.12962	3.73273	3.95936	46008779	46008143	46009927	46009702	intron (ENSSSCG00000032037, intron 1 of 3)	lincRNA-intron (ENSSSCG00000032037, intron 1 of 3)	2765	ENSSSCG00000032037	ENSSSCG00000032037	ENSSSCT00000038411	ENSSSCG00000032037	lincRNA
1	46024685	46025808	Interval_2629	1.96732	1.92074	1.2145	1.37109	3.05588	3.10297	46024901	46024685	46025808	46025782	Intergenic	Intergenic	-13447	ENSSSCG00000032037	ENSSSCG00000032037	ENSSSCT00000038411	ENSSSCG00000032037	lincRNA
1	46057847	46058339	Interval_2637	2.08956	2.17095	1.2292	1.79291	3.06561	3.59854	46057849	46057847	46058339	46058106	Intergenic	Intergenic	-46293	ENSSSCG00000032037	ENSSSCG00000032037	ENSSSCT00000038411	ENSSSCG00000032037	lincRNA
1	46061283	46062000	Interval_2638	2.12492	2.51195	1.35698	3.27953	3.22109	5.21687	46061283	46061363	46062000	46061686	Intergenic	Intergenic	-49842	ENSSSCG00000032037	ENSSSCG00000032037	ENSSSCT00000038411	ENSSSCG00000032037	lincRNA
1	46071322	46073079	Interval_2639	2.08191	2.32413	1.18425	1.96217	3.01864	3.7829	46071957	46071322	46072669	46073079	Intergenic	Intergenic	-60401	ENSSSCG00000032037	ENSSSCG00000032037	ENSSSCT00000038411	ENSSSCG00000032037	lincRNA
1	46112547	46115643	Interval_2648	2.01463	2.01352	1.32604	1.54875	3.18595	3.31705	46112547	46112648	46112968	46115643	Intergenic	Intergenic	-102295	ENSSSCG00000032037	ENSSSCG00000032037	ENSSSCT00000038411	ENSSSCG00000032037	lincRNA
1	46125307	46126042	Interval_2650	2.15664	1.94741	2.07101	1.52483	4.05031	3.28739	46125307	46125486	46126042	46125997	Intergenic	Intergenic	-113875	ENSSSCG00000032037	ENSSSCG00000032037	ENSSSCT00000038411	ENSSSCG00000032037	lincRNA
1	46136074	46137050	Interval_2652	2.04823	2.09644	1.61902	1.70212	3.52889	3.50094	46136258	46136074	46137050	46136422	Intergenic	Intergenic	-124762	ENSSSCG00000032037	ENSSSCG00000032037	ENSSSCT00000038411	ENSSSCG00000032037	lincRNA
1	46148061	46149371	Interval_2656	1.96738	2.22409	1.28242	2.01828	3.13101	3.85164	46148061	46148087	46148764	46149371	Intergenic	Intergenic	-136916	ENSSSCG00000032037	ENSSSCG00000032037	ENSSSCT00000038411	ENSSSCG00000032037	lincRNA
1	46151906	46155404	Interval_2657	2.05189	2.06926	1.56353	1.56459	3.45069	3.32775	46153505	46151906	46154569	46155404	Intergenic	Intergenic	-141855	ENSSSCG00000032037	ENSSSCG00000032037	ENSSSCT00000038411	ENSSSCG00000032037	lincRNA
1	46187903	46190455	Interval_2665	2.08037	2.2895	1.42152	1.89692	3.30172	3.69533	46187903	46189452	46189858	46190455	Intergenic	Intergenic	-177379	ENSSSCG00000032037	ENSSSCG00000032037	ENSSSCT00000038411	ENSSSCG00000032037	lincRNA
1	46202796	46204119	Interval_2666	3.07669	2.50945	3.79163	2.22296	5.85526	4.07842	46202796	46203312	46204119	46204036	Intergenic	Intergenic	-191658	ENSSSCG00000032037	ENSSSCG00000032037	ENSSSCT00000038411	ENSSSCG00000032037	lincRNA
1	46220281	46220859	Interval_2669	2.12807	2.21956	1.66528	1.98809	3.59674	3.81814	46220281	46220343	46220810	46220859	Intergenic	Intergenic	-208770	ENSSSCG00000032037	ENSSSCG00000032037	ENSSSCT00000038411	ENSSSCG00000032037	lincRNA
1	46224138	46225648	Interval_2670	2.33686	2.40591	2.06589	2.44065	4.0432	4.319	46224138	46224793	46224997	46225648	Intergenic	Intergenic	-213093	ENSSSCG00000032037	ENSSSCG00000032037	ENSSSCT00000038411	ENSSSCG00000032037	lincRNA
1	46242962	46244841	Interval_2674	2.10161	2.02563	1.77971	1.42064	3.72026	3.1689	46243009	46242962	46244841	46244093	Intergenic	Intergenic	-232102	ENSSSCG00000032037	ENSSSCG00000032037	ENSSSCT00000038411	ENSSSCG00000032037	lincRNA
1	46249293	46249642	Interval_2676	1.90815	2.1764	1.08156	1.99768	2.88035	3.82031	46249352	46249293	46249642	46249509	Intergenic	Intergenic	-237668	ENSSSCG00000032037	ENSSSCG00000032037	ENSSSCT00000038411	ENSSSCG00000032037	lincRNA
1	46261039	46261600	Interval_2678	2.04075	2.05784	1.12067	1.20443	2.92533	2.9064	46261039	46261265	46261396	46261600	Intergenic	Intergenic	-249520	ENSSSCG00000032037	ENSSSCG00000032037	ENSSSCT00000038411	ENSSSCG00000032037	lincRNA
1	46262839	46263348	Interval_2679	2.55915	2.30804	2.71041	1.80859	4.7586	3.59838	46262839	46263060	46263111	46263348	Intergenic	Intergenic	-251294	ENSSSCG00000032037	ENSSSCG00000032037	ENSSSCT00000038411	ENSSSCG00000032037	lincRNA
1	46271404	46272621	Interval_2680	2.36887	2.40325	1.80312	1.98195	3.74783	3.80238	46271661	46271404	46272572	46272621	Intergenic	Intergenic	-260213	ENSSSCG00000032037	ENSSSCG00000032037	ENSSSCT00000038411	ENSSSCG00000032037	lincRNA
1	46277478	46278258	Interval_2682	2.03908	2.18194	1.59068	2.10489	3.50239	3.94676	46277784	46277478	46278185	46278258	Intergenic	Intergenic	-266068	ENSSSCG00000032037	ENSSSCG00000032037	ENSSSCT00000038411	ENSSSCG00000032037	lincRNA
1	46280827	46281536	Interval_2683	2.14311	2.3234	1.89068	2.80085	3.84089	4.68638	46280850	46280827	46281128	46281536	Intergenic	Intergenic	-269382	ENSSSCG00000032037	ENSSSCG00000032037	ENSSSCT00000038411	ENSSSCG00000032037	lincRNA
1	46288575	46291675	Interval_2684	2.01604	2.22771	1.47007	2.20796	3.35037	4.05566	46288575	46289466	46291675	46290810	Intergenic	Intergenic	-278325	ENSSSCG00000032037	ENSSSCG00000032037	ENSSSCT00000038411	ENSSSCG00000032037	lincRNA
1	46297421	46299066	Interval_2686	2.09307	2.17253	1.8535	2.00954	3.7944	3.83958	46297560	46297421	46299066	46298220	Intergenic	Intergenic	-286444	ENSSSCG00000032037	ENSSSCG00000032037	ENSSSCT00000038411	ENSSSCG00000032037	lincRNA
1	46305009	46305755	Interval_2688	2.00267	2.39164	1.44887	3.30901	3.33674	5.24811	46305035	46305009	46305678	46305755	Intergenic	Intergenic	-293582	ENSSSCG00000032037	ENSSSCG00000032037	ENSSSCT00000038411	ENSSSCG00000032037	lincRNA
1	46360601	46362093	Interval_2699	2.2475	2.04262	1.75916	1.4067	3.68959	3.15356	46360610	46360601	46361013	46362093	Intergenic	Intergenic	288639	ENSSSCG00000004269	ENSSSCG00000004269	ENSSSCT00000004718	ENSSSCG00000004269	protein_coding
1	46371739	46372470	Interval_2701	2.2159	2.45117	1.61405	2.86272	3.53196	4.76031	46371739	46371821	46372243	46372470	Intergenic	Intergenic	277881	ENSSSCG00000004269	ENSSSCG00000004269	ENSSSCT00000004718	ENSSSCG00000004269	protein_coding
1	46374530	46374935	Interval_2702	2.16791	2.03942	1.55767	1.3783	3.46917	3.1189	46374530	46374576	46374935	46374874	Intergenic	Intergenic	275253	ENSSSCG00000004269	ENSSSCG00000004269	ENSSSCT00000004718	ENSSSCG00000004269	protein_coding
1	46381814	46382523	Interval_2704	1.99117	2.50831	1.18901	3.20408	3.0078	5.11099	46381963	46381814	46382399	46382523	Intergenic	Intergenic	267817	ENSSSCG00000004269	ENSSSCG00000004269	ENSSSCT00000004718	ENSSSCG00000004269	protein_coding
1	46393723	46395016	Interval_2707	1.97744	2.39513	1.13466	2.75359	2.94373	4.65355	46394311	46393723	46394757	46395016	Intergenic	Intergenic	255616	ENSSSCG00000004269	ENSSSCG00000004269	ENSSSCT00000004718	ENSSSCG00000004269	protein_coding
1	46399203	46401064	Interval_2708	1.97267	2.23455	1.20882	2.12546	3.03739	3.965	46399203	46400157	46401011	46401064	Intergenic	Intergenic	249852	ENSSSCG00000004269	ENSSSCG00000004269	ENSSSCT00000004718	ENSSSCG00000004269	protein_coding
1	46409601	46409991	Interval_2709	2.18534	2.05814	2.14023	1.46376	4.1424	3.22366	46409601	46409778	46409929	46409991	Intergenic	Intergenic	240190	ENSSSCG00000004269	ENSSSCG00000004269	ENSSSCT00000004718	ENSSSCG00000004269	protein_coding
1	46428686	46429261	Interval_2714	1.96419	1.96919	1.15552	1.39269	2.98228	3.13542	46428686	46428805	46428945	46429261	Intergenic	Intergenic	221012	ENSSSCG00000004269	ENSSSCG00000004269	ENSSSCT00000004718	ENSSSCG00000004269	protein_coding
1	46434153	46435306	Interval_2715	2.26642	2.41148	2.45501	3.32829	4.46459	5.23441	46434232	46434153	46435241	46435306	Intergenic	Intergenic	215256	ENSSSCG00000004269	ENSSSCG00000004269	ENSSSCT00000004718	ENSSSCG00000004269	protein_coding
1	46443919	46445146	Interval_2719	1.97985	2.03462	1.26857	1.63093	3.1199	3.41373	46444453	46443919	46445146	46445056	Intergenic	Intergenic	205453	ENSSSCG00000004269	ENSSSCG00000004269	ENSSSCT00000004718	ENSSSCG00000004269	protein_coding
1	46489954	46490799	Interval_2731	2.09569	2.08319	1.66072	1.75952	3.5817	3.55026	46489954	46490126	46490799	46490799	Intergenic	Intergenic	159609	ENSSSCG00000004269	ENSSSCG00000004269	ENSSSCT00000004718	ENSSSCG00000004269	protein_coding
1	46518841	46520160	Interval_2741	1.94759	1.90609	1.57307	1.28888	3.48406	3.01351	46518841	46518847	46519098	46520160	Intergenic	Intergenic	130485	ENSSSCG00000004269	ENSSSCG00000004269	ENSSSCT00000004718	ENSSSCG00000004269	protein_coding
1	46526720	46528797	Interval_2743	2.06503	2.03504	2.43359	1.69781	4.434	3.48302	46526720	46527721	46528702	46528797	Intergenic	Intergenic	122227	ENSSSCG00000004269	ENSSSCG00000004269	ENSSSCT00000004718	ENSSSCG00000004269	protein_coding
1	46539036	46540471	Interval_2746	2.05921	2.28393	1.95714	2.81164	3.92002	4.68811	46539241	46539036	46540251	46540471	Intergenic	Intergenic	110232	ENSSSCG00000004269	ENSSSCG00000004269	ENSSSCT00000004718	ENSSSCG00000004269	protein_coding
1	46543892	46545574	Interval_2747	1.85689	2.1324	1.14617	2.14465	2.9724	3.9824	46543892	46544622	46544684	46545574	Intergenic	Intergenic	105253	ENSSSCG00000004269	ENSSSCG00000004269	ENSSSCT00000004718	ENSSSCG00000004269	protein_coding
1	46546092	46546922	Interval_2748	1.91649	1.83179	1.33678	1.04812	3.20071	2.71385	46546092	46546645	46546652	46546922	Intergenic	Intergenic	103479	ENSSSCG00000004269	ENSSSCG00000004269	ENSSSCT00000004718	ENSSSCG00000004269	protein_coding
1	46550900	46552856	Interval_2749	2.26069	2.10405	3.14852	1.87589	5.16834	3.67749	46551419	46550900	46552856	46552517	Intergenic	Intergenic	98108	ENSSSCG00000004269	ENSSSCG00000004269	ENSSSCT00000004718	ENSSSCG00000004269	protein_coding
1	46565998	46568583	Interval_2753	2.14036	2.32852	1.93455	2.66565	3.89286	4.55834	46566932	46565998	46568583	46567155	Intergenic	Intergenic	82695	ENSSSCG00000004269	ENSSSCG00000004269	ENSSSCT00000004718	ENSSSCG00000004269	protein_coding
1	46573079	46573551	Interval_2754	1.98344	2.12067	1.68399	1.72979	3.60646	3.52998	46573106	46573079	46573543	46573551	Intergenic	Intergenic	76671	ENSSSCG00000004269	ENSSSCG00000004269	ENSSSCT00000004718	ENSSSCG00000004269	protein_coding
1	46574801	46575845	Interval_2755	1.97641	2.13305	1.50011	1.71698	3.39623	3.50943	46574810	46574801	46575845	46575578	Intergenic	Intergenic	74663	ENSSSCG00000004269	ENSSSCG00000004269	ENSSSCT00000004718	ENSSSCG00000004269	protein_coding
1	46582128	46582827	Interval_2757	1.97928	2.10083	1.41006	1.65784	3.28524	3.43876	46582251	46582128	46582683	46582827	Intergenic	Intergenic	67508	ENSSSCG00000004269	ENSSSCG00000004269	ENSSSCT00000004718	ENSSSCG00000004269	protein_coding
1	46584809	46585259	Interval_2758	2.11881	2.10919	1.96984	1.76241	3.93286	3.55339	46584950	46584809	46585185	46585259	Intergenic	Intergenic	64952	ENSSSCG00000004269	ENSSSCG00000004269	ENSSSCT00000004718	ENSSSCG00000004269	protein_coding
1	46588674	46589076	Interval_2759	1.96903	1.9207	1.33762	1.18153	3.20326	2.88138	46588774	46588674	46589001	46589076	Intergenic	Intergenic	61111	ENSSSCG00000004269	ENSSSCG00000004269	ENSSSCT00000004718	ENSSSCG00000004269	protein_coding
1	46595048	46597115	Interval_2761	1.95291	2.17526	1.44145	2.40505	3.32092	4.27051	46595048	46595289	46597115	46596424	Intergenic	Intergenic	53904	ENSSSCG00000004269	ENSSSCG00000004269	ENSSSCT00000004718	ENSSSCG00000004269	protein_coding
1	46602352	46603494	Interval_2763	1.94809	2.41735	1.33053	3.40485	3.19484	5.32348	46602352	46602720	46603494	46603191	Intergenic	Intergenic	47063	ENSSSCG00000004269	ENSSSCG00000004269	ENSSSCT00000004718	ENSSSCG00000004269	protein_coding
1	46619943	46621122	Interval_2770	2.43416	2.13349	3.11245	1.82912	5.19135	3.63711	46619943	46620676	46621099	46621122	Intergenic	Intergenic	29453	ENSSSCG00000004269	ENSSSCG00000004269	ENSSSCT00000004718	ENSSSCG00000004269	protein_coding
1	46627901	46629338	Interval_2772	1.96732	2.02275	1.47547	1.59427	3.36632	3.36887	46627901	46628309	46629203	46629338	Intergenic	Intergenic	21366	ENSSSCG00000004269	ENSSSCG00000004269	ENSSSCT00000004718	ENSSSCG00000004269	protein_coding
1	46639964	46642315	Interval_2776	1.963	2.0563	1.5664	1.71382	3.46746	3.50721	46639964	46640755	46641749	46642315	Intergenic	Intergenic	8846	ENSSSCG00000004269	ENSSSCG00000004269	ENSSSCT00000004718	ENSSSCG00000004269	protein_coding
1	46655386	46657470	Interval_2781	1.9342	2.11761	1.44859	2.03285	3.33485	3.85933	46656895	46655386	46657133	46657470	Intergenic	Intergenic	-6442	ENSSSCG00000004269	ENSSSCG00000004269	ENSSSCT00000004718	ENSSSCG00000004269	protein_coding
1	46661221	46662256	Interval_2782	2.10363	1.90624	2.34535	1.14504	4.32444	2.83605	46661221	46661468	46662256	46661914	Intergenic	Intergenic	-11753	ENSSSCG00000004269	ENSSSCG00000004269	ENSSSCT00000004718	ENSSSCG00000004269	protein_coding
1	46684833	46685503	Interval_2792	2.31676	2.36606	3.08251	2.86446	5.13784	4.77585	46684833	46684869	46685503	46685503	Intergenic	Intergenic	-35182	ENSSSCG00000004269	ENSSSCG00000004269	ENSSSCT00000004718	ENSSSCG00000004269	protein_coding
1	46694320	46695193	Interval_2795	2.24472	2.06685	2.9623	1.92109	5.01184	3.73261	46694636	46694320	46695193	46695122	Intergenic	Intergenic	-44771	ENSSSCG00000004269	ENSSSCG00000004269	ENSSSCT00000004718	ENSSSCG00000004269	protein_coding
1	46698255	46699688	Interval_2796	1.87901	2.09519	1.09593	1.87796	2.89564	3.69334	46698551	46698255	46698857	46699688	Intergenic	Intergenic	-48986	ENSSSCG00000004269	ENSSSCG00000004269	ENSSSCT00000004718	ENSSSCG00000004269	protein_coding
1	46701019	46702281	Interval_2797	2.82397	2.29475	3.48844	1.88672	5.57316	3.69552	46701124	46701019	46702117	46702281	Intergenic	Intergenic	-51664	ENSSSCG00000004269	ENSSSCG00000004269	ENSSSCT00000004718	ENSSSCG00000004269	protein_coding
1	46714819	46717464	Interval_2798	2.86754	2.46965	2.99939	2.44621	5.06398	4.30972	46714880	46714819	46715176	46717464	Intergenic	Intergenic	-66156	ENSSSCG00000004269	ENSSSCG00000004269	ENSSSCT00000004718	ENSSSCG00000004269	protein_coding
1	46721420	46722922	Interval_2800	1.95766	1.96985	1.45302	1.43133	3.34632	3.17607	46722571	46721420	46722922	46722613	Intergenic	Intergenic	-72185	ENSSSCG00000004269	ENSSSCG00000004269	ENSSSCT00000004718	ENSSSCG00000004269	protein_coding
1	46725135	46726244	Interval_2801	2.01338	2.07212	1.82161	1.90457	3.75385	3.71213	46725135	46725151	46726019	46726244	Intergenic	Intergenic	-75704	ENSSSCG00000004269	ENSSSCG00000004269	ENSSSCT00000004718	ENSSSCG00000004269	protein_coding
1	46733694	46735123	Interval_2803	1.99464	2.18724	1.46035	2.07015	3.34556	3.88753	46733861	46733694	46735123	46734670	Intergenic	Intergenic	-84423	ENSSSCG00000004269	ENSSSCG00000004269	ENSSSCT00000004718	ENSSSCG00000004269	protein_coding
1	46762133	46762977	Interval_2809	2.14737	2.1096	1.76529	1.61786	3.70497	3.40016	46762187	46762133	46762494	46762977	Intergenic	Intergenic	-112569	ENSSSCG00000004269	ENSSSCG00000004269	ENSSSCT00000004718	ENSSSCG00000004269	protein_coding
1	46770309	46770780	Interval_2811	1.99431	2.25377	1.37876	2.24274	3.24272	4.0956	46770390	46770309	46770780	46770552	Intergenic	Intergenic	-120559	ENSSSCG00000004269	ENSSSCG00000004269	ENSSSCT00000004718	ENSSSCG00000004269	protein_coding
1	46786835	46788110	Interval_2815	2.01655	2.28535	1.26647	2.14452	3.11812	3.98102	46786835	46787655	46787814	46788110	Intergenic	Intergenic	-137487	ENSSSCG00000004269	ENSSSCG00000004269	ENSSSCT00000004718	ENSSSCG00000004269	protein_coding
1	46798080	46798815	Interval_2816	2.21387	2.2497	2.13446	2.04011	4.11811	3.8658	46798080	46798115	46798768	46798815	Intergenic	Intergenic	-148462	ENSSSCG00000004269	ENSSSCG00000004269	ENSSSCT00000004718	ENSSSCG00000004269	protein_coding
1	46817794	46818356	Interval_2822	2.7386	2.38086	4.24504	2.28343	6.39615	4.14074	46817883	46817794	46818347	46818356	Intergenic	Intergenic	-168089	ENSSSCG00000004269	ENSSSCG00000004269	ENSSSCT00000004718	ENSSSCG00000004269	protein_coding
1	46837487	46838428	Interval_2825	2.05865	2.23206	1.23239	1.77101	3.07585	3.57381	46837986	46837487	46838404	46838428	Intergenic	Intergenic	-187972	ENSSSCG00000004269	ENSSSCG00000004269	ENSSSCT00000004718	ENSSSCG00000004269	protein_coding
1	46845402	46846429	Interval_2826	2.04373	2.1818	1.14424	1.41886	2.95446	3.16028	46846129	46845402	46846429	46846133	Intergenic	Intergenic	-195930	ENSSSCG00000004269	ENSSSCG00000004269	ENSSSCT00000004718	ENSSSCG00000004269	protein_coding
1	46867876	46868418	Interval_2830	1.88145	1.97895	1.09226	1.26523	2.88674	2.98005	46867933	46867876	46868367	46868418	Intergenic	Intergenic	-218161	ENSSSCG00000004269	ENSSSCG00000004269	ENSSSCT00000004718	ENSSSCG00000004269	protein_coding
1	46877832	46879192	Interval_2832	1.90291	2.00391	1.36466	1.4325	3.23084	3.17736	46877832	46878847	46879046	46879192	Intergenic	Intergenic	-228526	ENSSSCG00000004269	ENSSSCG00000004269	ENSSSCT00000004718	ENSSSCG00000004269	protein_coding
1	46880390	46881504	Interval_2833	2.01597	2.16224	1.77181	1.96177	3.71741	3.77737	46880404	46880390	46881504	46881388	Intergenic	Intergenic	-230961	ENSSSCG00000004269	ENSSSCG00000004269	ENSSSCT00000004718	ENSSSCG00000004269	protein_coding
1	46886350	46887168	Interval_2834	1.92923	2.07521	1.29295	1.51906	3.1494	3.28892	46886350	46886498	46886805	46887168	Intergenic	Intergenic	-236773	ENSSSCG00000004269	ENSSSCG00000004269	ENSSSCT00000004718	ENSSSCG00000004269	protein_coding
1	46891877	46893425	Interval_2835	1.95751	2.6514	1.42735	4.14201	3.31145	6.08152	46891877	46892617	46893356	46893425	Intergenic	Intergenic	-242665	ENSSSCG00000004269	ENSSSCG00000004269	ENSSSCT00000004718	ENSSSCG00000004269	protein_coding
1	46901313	46902037	Interval_2837	2.02874	2.21184	1.42138	2.15382	3.30891	4.00607	46901313	46901337	46901916	46902037	Intergenic	Intergenic	-251689	ENSSSCG00000004269	ENSSSCG00000004269	ENSSSCT00000004718	ENSSSCG00000004269	protein_coding
1	46920773	46923241	Interval_2839	2.00023	2.20434	1.61604	2.02775	3.53232	3.85451	46920773	46921900	46922229	46923241	Intergenic	Intergenic	-272021	ENSSSCG00000004269	ENSSSCG00000004269	ENSSSCT00000004718	ENSSSCG00000004269	protein_coding
1	46926982	46928680	Interval_2840	2.15131	2.29247	1.98972	2.31567	3.96562	4.17138	46926982	46926985	46927597	46928680	Intergenic	Intergenic	-277845	ENSSSCG00000004269	ENSSSCG00000004269	ENSSSCT00000004718	ENSSSCG00000004269	protein_coding
1	46935214	46937132	Interval_2841	1.97433	2.27457	1.4883	2.65677	3.3796	4.51862	46935407	46935214	46936400	46937132	Intergenic	Intergenic	-286187	ENSSSCG00000004269	ENSSSCG00000004269	ENSSSCT00000004718	ENSSSCG00000004269	protein_coding
1	46960510	46962244	Interval_2847	2.07669	2.09264	1.73765	1.65319	3.65847	3.4299	46960510	46960819	46960926	46962244	Intergenic	Intergenic	271953	ENSSSCG00000020480	ENSSSCG00000020480	ENSSSCT00000022075	RF00026	snRNA
1	46980457	46982510	Interval_2850	2.04764	2.23988	1.51567	1.97716	3.41621	3.80637	46980644	46980457	46982510	46980840	Intergenic	Intergenic	251846	ENSSSCG00000020480	ENSSSCG00000020480	ENSSSCT00000022075	RF00026	snRNA
1	46988709	46989150	Interval_2851	2.30645	2.15739	2.01226	1.65184	3.98525	3.42488	46988709	46988781	46989115	46989150	Intergenic	Intergenic	244400	ENSSSCG00000020480	ENSSSCG00000020480	ENSSSCT00000022075	RF00026	snRNA
1	47004997	47006199	Interval_2855	1.97715	2.21039	1.18617	2.08266	3.00588	3.92011	47004997	47005113	47006199	47005692	Intergenic	Intergenic	227732	ENSSSCG00000020480	ENSSSCG00000020480	ENSSSCT00000022075	RF00026	snRNA
1	47019151	47021831	Interval_2859	2.23689	2.26392	1.98263	2.04426	3.93647	3.87415	47019151	47020013	47020808	47021831	Intergenic	Intergenic	212839	ENSSSCG00000020480	ENSSSCG00000020480	ENSSSCT00000022075	RF00026	snRNA
1	47032551	47033028	Interval_2863	2.61597	2.87303	2.9541	3.56669	5.00433	5.51728	47032581	47032551	47032890	47033028	Intergenic	Intergenic	200540	ENSSSCG00000020480	ENSSSCG00000020480	ENSSSCT00000022075	RF00026	snRNA
1	47034063	47035526	Interval_2864	2.44481	2.19758	2.63673	1.47614	4.67351	3.22587	47034212	47034063	47035394	47035526	Intergenic	Intergenic	198535	ENSSSCG00000020480	ENSSSCG00000020480	ENSSSCT00000022075	RF00026	snRNA
1	47037710	47039134	Interval_2865	2.02396	2.12435	1.59064	1.65375	3.50022	3.44647	47037710	47037828	47037964	47039134	Intergenic	Intergenic	194908	ENSSSCG00000020480	ENSSSCG00000020480	ENSSSCT00000022075	RF00026	snRNA
1	47040304	47040729	Interval_2866	1.87965	2.26568	1.0726	2.15042	2.86846	4.0038	47040461	47040304	47040729	47040510	Intergenic	Intergenic	192813	ENSSSCG00000020480	ENSSSCG00000020480	ENSSSCT00000022075	RF00026	snRNA
1	47048930	47049966	Interval_2868	1.96455	2.04143	1.0765	1.32695	2.87632	3.05661	47049240	47048930	47049966	47049549	Intergenic	Intergenic	183882	ENSSSCG00000020480	ENSSSCG00000020480	ENSSSCT00000022075	RF00026	snRNA
1	47051827	47052261	Interval_2869	2.03892	2.16381	1.33681	1.93199	3.20667	3.75155	47051866	47051827	47052256	47052261	Intergenic	Intergenic	181286	ENSSSCG00000020480	ENSSSCG00000020480	ENSSSCT00000022075	RF00026	snRNA
1	47055471	47056793	Interval_2870	2.05189	2.14936	1.32913	1.96897	3.19203	3.79503	47055471	47055940	47056568	47056793	Intergenic	Intergenic	177198	ENSSSCG00000020480	ENSSSCG00000020480	ENSSSCT00000022075	RF00026	snRNA
1	47072563	47075265	Interval_2875	2.21854	2.24125;2.3168	1.55214	1.84633;1.64013	3.45241	3.65537;3.42209	47072709	47072563;47074750	47074999	47072863;47075265	Intergenic	Intergenic	159416	ENSSSCG00000020480	ENSSSCG00000020480	ENSSSCT00000022075	RF00026	snRNA
1	47082697	47083465	Interval_2876	2.25586	2.41274	1.24344	1.92579	3.08347	3.74507	47083128	47082697	47083465	47083425	Intergenic	Intergenic	150249	ENSSSCG00000020480	ENSSSCG00000020480	ENSSSCT00000022075	RF00026	snRNA
1	47086875	47088248	Interval_2878	2.07574	2.23308	1.24404	1.94574	3.09164	3.74111	47087894	47086875	47088248	47088019	Intergenic	Intergenic	145768	ENSSSCG00000020480	ENSSSCG00000020480	ENSSSCT00000022075	RF00026	snRNA
1	47097191	47097852	Interval_2879	1.98103	2.03677	1.24177	1.3606	3.07773	3.0953	47097191	47097335	47097852	47097799	Intergenic	Intergenic	135808	ENSSSCG00000020480	ENSSSCG00000020480	ENSSSCT00000022075	RF00026	snRNA
1	47114401	47115026	Interval_2883	2.28845	2.64723	1.99095	3.54959	3.95467	5.46315	47114514	47114401	47115026	47114945	Intergenic	Intergenic	118616	ENSSSCG00000020480	ENSSSCG00000020480	ENSSSCT00000022075	RF00026	snRNA
1	47118149	47119610	Interval_2884	2.12633	2.25805	1.78033	2.33032	3.71641	4.17532	47118149	47118250	47118566	47119610	Intergenic	Intergenic	114450	ENSSSCG00000020480	ENSSSCG00000020480	ENSSSCT00000022075	RF00026	snRNA
1	47124468	47125032	Interval_2885	1.99381	1.93718	1.36854	1.05915	3.2352	2.72868	47124468	47124691	47125032	47125024	Intergenic	Intergenic	108580	ENSSSCG00000020480	ENSSSCG00000020480	ENSSSCT00000022075	RF00026	snRNA
1	47126278	47127560	Interval_2886	1.95372	2.21657	1.33717	2.14661	3.20215	3.99246	47126310	47126278	47127203	47127560	Intergenic	Intergenic	106411	ENSSSCG00000020480	ENSSSCG00000020480	ENSSSCT00000022075	RF00026	snRNA
1	47128689	47130526	Interval_2887	1.98118	2.17309	1.39533	1.99436	3.2706	3.80714	47128689	47130008	47130446	47130526	Intergenic	Intergenic	103722	ENSSSCG00000020480	ENSSSCG00000020480	ENSSSCT00000022075	RF00026	snRNA
1	47136382	47137340	Interval_2888	2.31232	2.16972	2.64602	1.84631	4.66531	3.65827	47136633	47136382	47136864	47137340	Intergenic	Intergenic	96469	ENSSSCG00000020480	ENSSSCG00000020480	ENSSSCT00000022075	RF00026	snRNA
1	47147305	47147627	Interval_2890	2.07389	1.99435	1.64644	1.29793	3.57087	3.01613	47147305	47147383	47147547	47147627	Intergenic	Intergenic	85864	ENSSSCG00000020480	ENSSSCG00000020480	ENSSSCT00000022075	RF00026	snRNA
1	47152458	47154825	Interval_2892	1.9945	1.97076	1.34947	1.28766	3.21464	3.01488	47153716	47152458	47154825	47154825	Intergenic	Intergenic	79688	ENSSSCG00000020480	ENSSSCG00000020480	ENSSSCT00000022075	RF00026	snRNA
1	47159695	47160493	Interval_2894	1.91381	2.02778	1.2109	1.53953	3.04037	3.31093	47159695	47159794	47160493	47160014	Intergenic	Intergenic	73236	ENSSSCG00000020480	ENSSSCG00000020480	ENSSSCT00000022075	RF00026	snRNA
1	47170576	47173198	Interval_2897	1.98942	2.0579	1.21634	1.40804	3.0509	3.15193	47170765	47170576	47173198	47172569	Intergenic	Intergenic	61443	ENSSSCG00000020480	ENSSSCG00000020480	ENSSSCT00000022075	RF00026	snRNA
1	47182499	47183049	Interval_2899	1.97372	2.14303	1.09749	1.6227	2.90534	3.40877	47182499	47182657	47183049	47182928	Intergenic	Intergenic	50556	ENSSSCG00000020480	ENSSSCG00000020480	ENSSSCT00000022075	RF00026	snRNA
1	47195614	47197512	Interval_2901	2.2714	2.06554	2.80492	1.61991	4.86099	3.39497	47195683	47195614	47196704	47197512	Intergenic	Intergenic	36767	ENSSSCG00000020480	ENSSSCG00000020480	ENSSSCT00000022075	RF00026	snRNA
1	47211397	47212536	Interval_2906	2.05605	2.22856	1.89446	2.17078	3.85338	4.02205	47211594	47211397	47212536	47212206	Intergenic	Intergenic	21363	ENSSSCG00000020480	ENSSSCG00000020480	ENSSSCT00000022075	RF00026	snRNA
1	47216622	47217438	Interval_2908	1.91126	2.3458	1.23308	2.9127	3.06935	4.81408	47216622	47217130	47217374	47217438	Intergenic	Intergenic	16300	ENSSSCG00000020480	ENSSSCG00000020480	ENSSSCT00000022075	RF00026	snRNA
1	47236675	47237248	Interval_2914	2.20644	2.34608	1.81824	2.39412	3.75834	4.25296	47236840	47236675	47237248	47237162	Intergenic	Intergenic	-3632	ENSSSCG00000020480	ENSSSCG00000020480	ENSSSCT00000022075	RF00026	snRNA
1	47264308	47264886	Interval_2922	1.96232	2.07731	1.26476	1.64836	3.10668	3.43838	47264592	47264308	47264886	47264729	Intergenic	Intergenic	-31267	ENSSSCG00000020480	ENSSSCG00000020480	ENSSSCT00000022075	RF00026	snRNA
1	47279391	47281395	Interval_2927	2.51162	2.23383	4.12041	2.32834	6.22498	4.17253	47280245	47279391	47281395	47280709	Intergenic	Intergenic	-47063	ENSSSCG00000020480	ENSSSCG00000020480	ENSSSCT00000022075	RF00026	snRNA
1	47288883	47290714	Interval_2929	2.24755	2.14274	2.2505	1.75457	4.23908	3.55826	47288883	47289731	47290714	47290710	Intergenic	Intergenic	-56469	ENSSSCG00000020480	ENSSSCG00000020480	ENSSSCT00000022075	RF00026	snRNA
1	47300614	47303453	Interval_2932	2.11532	2.04959	1.83916	1.39449	3.77688	3.13662	47300614	47301447	47302676	47303453	Intergenic	Intergenic	-68704	ENSSSCG00000020480	ENSSSCG00000020480	ENSSSCT00000022075	RF00026	snRNA
1	47322418	47323776	Interval_2936	2.27856	2.27044	2.28437	2.22623	4.29542	4.06426	47323104	47322418	47323692	47323776	Intergenic	Intergenic	-89767	ENSSSCG00000020480	ENSSSCG00000020480	ENSSSCT00000022075	RF00026	snRNA
1	47361229	47362394	Interval_2943	2.03421	2.0722	1.30951	1.42494	3.16789	3.1724	47361427	47361229	47362031	47362394	Intergenic	Intergenic	-128482	ENSSSCG00000020480	ENSSSCG00000020480	ENSSSCT00000022075	RF00026	snRNA
1	47362944	47364027	Interval_2944	2.01032	1.98753	1.2499	1.23357	3.09869	2.95077	47362944	47363455	47363649	47364027	Intergenic	Intergenic	-130156	ENSSSCG00000020480	ENSSSCG00000020480	ENSSSCT00000022075	RF00026	snRNA
1	47368674	47372200	Interval_2945	2.03136	2.36145	1.30603	2.87773	3.15837	4.74698	47369821	47368674	47370651	47372200	Intergenic	Intergenic	-137107	ENSSSCG00000020480	ENSSSCG00000020480	ENSSSCT00000022075	RF00026	snRNA
1	47377602	47378739	Interval_2947	2.06059	1.89637	1.6168	1.17601	3.52696	2.8681	47377723	47377602	47378739	47378383	Intergenic	Intergenic	-144841	ENSSSCG00000020480	ENSSSCG00000020480	ENSSSCT00000022075	RF00026	snRNA
1	47381721	47382662	Interval_2949	2.1341	2.13444	2.03589	2.26996	4.00582	4.11773	47381865	47381721	47382656	47382662	Intergenic	Intergenic	-148862	ENSSSCG00000020480	ENSSSCG00000020480	ENSSSCT00000022075	RF00026	snRNA
1	47399755	47401332	Interval_2955	2.01962	1.9976	1.41489	1.27019	3.29581	2.99517	47400850	47399755	47401332	47400977	Intergenic	Intergenic	-167214	ENSSSCG00000020480	ENSSSCG00000020480	ENSSSCT00000022075	RF00026	snRNA
1	47426378	47426928	Interval_2959	2.00622	2.10043	1.2927	1.5086	3.14889	3.27337	47426378	47426491	47426928	47426739	Intergenic	Intergenic	-193323	ENSSSCG00000020480	ENSSSCG00000020480	ENSSSCT00000022075	RF00026	snRNA
1	47442832	47443462	Interval_2961	2.04732	2.23333	1.15473	1.90547	2.97053	3.72189	47442832	47443010	47443291	47443462	Intergenic	Intergenic	-209817	ENSSSCG00000020480	ENSSSCG00000020480	ENSSSCT00000022075	RF00026	snRNA
1	47464982	47465972	Interval_2965	2.19564	2.08309	2.3894	1.83029	4.39454	3.64006	47465239	47464982	47465972	47465840	Intergenic	Intergenic	-232147	ENSSSCG00000020480	ENSSSCG00000020480	ENSSSCT00000022075	RF00026	snRNA
1	47475074	47476810	Interval_2967	2.00445	2.0232	1.59351	1.56208	3.50173	3.33464	47475074	47475305	47475442	47476810	Intergenic	Intergenic	-242612	ENSSSCG00000020480	ENSSSCG00000020480	ENSSSCT00000022075	RF00026	snRNA
1	47478064	47478654	Interval_2968	1.96401	2.09827	1.54957	2.00408	3.45196	3.82852	47478064	47478126	47478654	47478565	Intergenic	Intergenic	-245029	ENSSSCG00000020480	ENSSSCG00000020480	ENSSSCT00000022075	RF00026	snRNA
1	47487160	47487962	Interval_2970	2.02122	2.09011	1.54154	1.65175	3.44633	3.44135	47487160	47487185	47487833	47487962	Intergenic	Intergenic	-254231	ENSSSCG00000020480	ENSSSCG00000020480	ENSSSCT00000022075	RF00026	snRNA
1	47493804	47496164	Interval_2971	2.05189;2.04371	2.01671	2.01143;1.9248	1.63612	3.98433;3.88383	3.41594	47493804;47495497	47493884	47494529;47496164	47495921	Intergenic	Intergenic	-261654	ENSSSCG00000020480	ENSSSCG00000020480	ENSSSCT00000022075	RF00026	snRNA
1	47521949	47522532	Interval_2979	1.98504	2.04981	1.30839	1.42249	3.16794	3.1656	47521949	47522235	47522532	47522464	Intergenic	Intergenic	-288911	ENSSSCG00000020480	ENSSSCG00000020480	ENSSSCT00000022075	RF00026	snRNA
1	47524198	47525296	Interval_2980	2.06493	2.24431	1.25034	1.66607	3.09881	3.45028	47524198	47524202	47525291	47525296	Intergenic	Intergenic	-291417	ENSSSCG00000020480	ENSSSCG00000020480	ENSSSCT00000022075	RF00026	snRNA
1	47535594	47536259	Interval_2982	2.48775	2.4949	2.09362	2.14343	4.06728	4.00334	47535594	47535679	47536259	47536000	Intergenic	Intergenic	-302597	ENSSSCG00000020480	ENSSSCG00000020480	ENSSSCT00000022075	RF00026	snRNA
1	47537311	47538858	Interval_2983	2.37479	2.48713	2.43856	2.69759	4.44564	4.58928	47537311	47537377	47538741	47538858	Intergenic	Intergenic	-304755	ENSSSCG00000020480	ENSSSCG00000020480	ENSSSCT00000022075	RF00026	snRNA
1	47547501	47549403	Interval_2986	2.13203	2.29971	1.88593	2.21012	3.8425	4.02823	47548894	47547501	47549242	47549403	Intergenic	Intergenic	-315122	ENSSSCG00000020480	ENSSSCG00000020480	ENSSSCT00000022075	RF00026	snRNA
1	47572313	47572728	Interval_2991	2.1361	2.13201	1.62502	1.42747	3.54352	3.16866	47572386	47572313	47572728	47572704	Intergenic	Intergenic	-339191	ENSSSCG00000020480	ENSSSCG00000020480	ENSSSCT00000022075	RF00026	snRNA
1	47586030	47587105	Interval_2995	2.23364	2.1074	1.93333	1.35601	3.89316	3.08556	47586641	47586030	47587105	47586966	Intergenic	Intergenic	-353238	ENSSSCG00000020480	ENSSSCG00000020480	ENSSSCT00000022075	RF00026	snRNA
1	47597353	47597818	Interval_2998	2.12772	2.09958	1.55803	1.37413	3.46381	3.12107	47597353	47597575	47597715	47597818	Intergenic	Intergenic	-364256	ENSSSCG00000020480	ENSSSCG00000020480	ENSSSCT00000022075	RF00026	snRNA
1	47606658	47607732	Interval_3000	2.0601	2.13517	1.59097	1.73721	3.50044	3.53713	47606658	47607267	47607732	47607530	Intergenic	Intergenic	-373865	ENSSSCG00000020480	ENSSSCG00000020480	ENSSSCT00000022075	RF00026	snRNA
1	47615231	47617916	Interval_3003	2.02439	2.02585;2.01899	1.37753	1.28118;1.21998	3.24422	3.00445;2.93828	47616288	47615231;47617235	47617481	47616316;47617916	Intergenic	Intergenic	-383244	ENSSSCG00000020480	ENSSSCG00000020480	ENSSSCT00000022075	RF00026	snRNA
1	47621888	47622904	Interval_3004	2.1393	2.42245	1.83151	2.44015	3.77378	4.32079	47621888	47622511	47622756	47622904	Intergenic	Intergenic	-389066	ENSSSCG00000020480	ENSSSCG00000020480	ENSSSCT00000022075	RF00026	snRNA
1	47633979	47634345	Interval_3006	1.964	2.00102	1.24236	1.31904	3.08683	3.048	47634090	47633979	47634345	47634343	Intergenic	Intergenic	-400832	ENSSSCG00000020480	ENSSSCG00000020480	ENSSSCT00000022075	RF00026	snRNA
1	47635530	47635897	Interval_3007	2.68625	2.10194	4.28427	1.63915	6.42345	3.41884	47635530	47635682	47635834	47635897	Intergenic	Intergenic	-402384	ENSSSCG00000020480	ENSSSCG00000020480	ENSSSCT00000022075	RF00026	snRNA
1	47643856	47645430	Interval_3008	2.03961	2.25023	1.31933	2.26484	3.17314	4.10268	47643856	47644029	47645430	47645313	Intergenic	Intergenic	-411313	ENSSSCG00000020480	ENSSSCG00000020480	ENSSSCT00000022075	RF00026	snRNA
1	47657629	47658886	Interval_3011	2.16862	2.1374	1.82661	1.65098	3.78033	3.43038	47657811	47657629	47658113	47658886	Intergenic	Intergenic	-424928	ENSSSCG00000020480	ENSSSCG00000020480	ENSSSCT00000022075	RF00026	snRNA
1	47669983	47671193	Interval_3014	2.17585	2.21142	1.69463	1.79236	3.60707	3.59738	47670439	47669983	47671091	47671193	Intergenic	Intergenic	-437258	ENSSSCG00000020480	ENSSSCG00000020480	ENSSSCT00000022075	RF00026	snRNA
1	47675916	47676618	Interval_3015	2.15553	2.07836	1.68591	1.39043	3.61413	3.13544	47675916	47676256	47676307	47676618	Intergenic	Intergenic	-442937	ENSSSCG00000020480	ENSSSCG00000020480	ENSSSCT00000022075	RF00026	snRNA
1	47677888	47678665	Interval_3016	2.03652	2.44165	1.32872	2.8413	3.19649	4.74042	47677888	47677889	47678226	47678665	Intergenic	Intergenic	-444947	ENSSSCG00000020480	ENSSSCG00000020480	ENSSSCT00000022075	RF00026	snRNA
1	47688687	47689216	Interval_3017	2.16974	2.08799	2.68481	2.05953	4.71321	3.89606	47688830	47688687	47689092	47689216	Intergenic	Intergenic	-455622	ENSSSCG00000020480	ENSSSCG00000020480	ENSSSCT00000022075	RF00026	snRNA
1	47690847	47694243	Interval_3018	1.92877	2.04389	1.40143	1.82254	3.27702	3.62196	47691640	47690847	47692084	47694243	Intergenic	Intergenic	-459215	ENSSSCG00000020480	ENSSSCG00000020480	ENSSSCT00000022075	RF00026	snRNA
1	47706113	47707094	Interval_3021	1.94459	2.16166	1.58335	2.25112	3.48658	4.10985	47706327	47706113	47707094	47707078	Intergenic	Intergenic	-473274	ENSSSCG00000020480	ENSSSCG00000020480	ENSSSCT00000022075	RF00026	snRNA
1	47726887	47728807	Interval_3028	1.85692	2.19377	1.21896	2.25782	3.05802	4.10959	47726887	47728087	47728568	47728807	Intergenic	Intergenic	-494517	ENSSSCG00000020480	ENSSSCG00000020480	ENSSSCT00000022075	RF00026	snRNA
1	47739069	47740482	Interval_3029	1.99925	2.23059	1.36203	2.20461	3.22698	4.06485	47739069	47739531	47740482	47739883	Intergenic	Intergenic	-506446	ENSSSCG00000020480	ENSSSCG00000020480	ENSSSCT00000022075	RF00026	snRNA
1	47748249	47748991	Interval_3032	1.90574	2.07218	1.26814	1.69937	3.11324	3.48472	47748576	47748249	47748991	47748891	Intergenic	Intergenic	-515290	ENSSSCG00000020480	ENSSSCG00000020480	ENSSSCT00000022075	RF00026	snRNA
1	47750296	47750779	Interval_3033	2.23724	2.14917	2.9681	2.00139	5.00151	3.83571	47750296	47750484	47750779	47750712	Intergenic	Intergenic	-517208	ENSSSCG00000020480	ENSSSCG00000020480	ENSSSCT00000022075	RF00026	snRNA
1	47755678	47757311	Interval_3034	2.32011	2.59503	2.9351	4.43414	4.9966	6.37963	47756257	47755678	47756846	47757311	Intergenic	Intergenic	-523165	ENSSSCG00000020480	ENSSSCG00000020480	ENSSSCT00000022075	RF00026	snRNA
1	47779358	47780471	Interval_3040	2.20756	2.09615	2.49094	1.83193	4.49511	3.63287	47779362	47779358	47780004	47780471	Intergenic	Intergenic	-546585	ENSSSCG00000020480	ENSSSCG00000020480	ENSSSCT00000022075	RF00026	snRNA
1	47790271	47791060	Interval_3045	2.0514	1.9507	1.68963	1.27295	3.61321	2.98807	47790271	47790595	47790943	47791060	Intergenic	Intergenic	-557336	ENSSSCG00000020480	ENSSSCG00000020480	ENSSSCT00000022075	RF00026	snRNA
1	47797312	47797800	Interval_3047	2.37197	2.12786	2.90098	1.6658	4.9646	3.45637	47797312	47797314	47797565	47797800	Intergenic	Intergenic	-564226	ENSSSCG00000020480	ENSSSCG00000020480	ENSSSCT00000022075	RF00026	snRNA
1	47802534	47804244	Interval_3049	1.9717	2.24283	1.19669	2.27725	3.02645	4.13414	47802534	47803708	47803879	47804244	Intergenic	Intergenic	-570059	ENSSSCG00000020480	ENSSSCG00000020480	ENSSSCT00000022075	RF00026	snRNA
1	47812285	47812966	Interval_3051	2.15714	2.13401	2.10787	1.97708	4.08789	3.80832	47812285	47812510	47812716	47812966	Intergenic	Intergenic	-579296	ENSSSCG00000020480	ENSSSCG00000020480	ENSSSCT00000022075	RF00026	snRNA
1	47819641	47821585	Interval_3054	2.19222	2.399	2.2032	3.20628	4.19148	5.1382	47819641	47819939	47821585	47820170	Intergenic	Intergenic	-587283	ENSSSCG00000020480	ENSSSCG00000020480	ENSSSCT00000022075	RF00026	snRNA
1	47829598	47830376	Interval_3057	2.1152	2.14852	1.7011	1.93135	3.62393	3.75266	47829598	47829819	47830147	47830376	Intergenic	Intergenic	-596657	ENSSSCG00000020480	ENSSSCG00000020480	ENSSSCT00000022075	RF00026	snRNA
1	47833852	47834885	Interval_3058	2.03786	2.16023	1.34242	1.94329	3.20716	3.7742	47833852	47834375	47834885	47834731	Intergenic	Intergenic	-601039	ENSSSCG00000020480	ENSSSCG00000020480	ENSSSCT00000022075	RF00026	snRNA
1	47841095	47842145	Interval_3059	2.04794	1.96449	1.53688	1.30974	3.43344	3.03202	47841382	47841095	47842145	47841622	Intergenic	Intergenic	-608290	ENSSSCG00000020480	ENSSSCG00000020480	ENSSSCT00000022075	RF00026	snRNA
1	47875371	47876750	Interval_3065	2.06478	2.134	1.77418	1.92193	3.70783	3.73981	47875699	47875371	47876750	47876178	Intergenic	Intergenic	-642731	ENSSSCG00000020480	ENSSSCG00000020480	ENSSSCT00000022075	RF00026	snRNA
1	47895770	47897087	Interval_3067	1.96113	2.23254	1.39883	2.30536	3.27627	4.16132	47895770	47895916	47896389	47897087	Intergenic	Intergenic	-663099	ENSSSCG00000020480	ENSSSCG00000020480	ENSSSCT00000022075	RF00026	snRNA
1	47909913	47912339	Interval_3071	2.07562	2.14563	2.08497	2.21135	4.07979	4.04508	47909913	47909920	47910291	47912339	Intergenic	Intergenic	-677796	ENSSSCG00000020480	ENSSSCG00000020480	ENSSSCT00000022075	RF00026	snRNA
1	47913901	47915429	Interval_3072	1.84604	1.98812	1.20174	1.62494	3.02705	3.40578	47914271	47913901	47914538	47915429	Intergenic	Intergenic	-681335	ENSSSCG00000020480	ENSSSCG00000020480	ENSSSCT00000022075	RF00026	snRNA
1	47916583	47916982	Interval_3073	2.22887	2.00511	2.88738	1.68387	4.92855	3.46361	47916583	47916603	47916931	47916982	Intergenic	Intergenic	-683453	ENSSSCG00000020480	ENSSSCG00000020480	ENSSSCT00000022075	RF00026	snRNA
1	47921641	47922942	Interval_3074	1.92219	2.03841	1.42743	1.66499	3.30761	3.44928	47922205	47921641	47922942	47922930	Intergenic	Intergenic	-688962	ENSSSCG00000020480	ENSSSCG00000020480	ENSSSCT00000022075	RF00026	snRNA
1	47929094	47930353	Interval_3076	2.0919	1.94524	2.12994	1.34859	4.10381	3.08003	47929094	47929179	47929655	47930353	Intergenic	Intergenic	-696394	ENSSSCG00000020480	ENSSSCG00000020480	ENSSSCT00000022075	RF00026	snRNA
1	47935134	47936242	Interval_3077	1.99534	2.45511	1.43822	3.26227	3.32513	5.19305	47935134	47935293	47935521	47936242	Intergenic	Intergenic	-702358	ENSSSCG00000020480	ENSSSCG00000020480	ENSSSCT00000022075	RF00026	snRNA
1	47944133	47945223	Interval_3079	2.08802	2.11213	1.50536	1.70422	3.3853	3.49152	47944850	47944133	47945223	47944906	Intergenic	Intergenic	-711348	ENSSSCG00000020480	ENSSSCG00000020480	ENSSSCT00000022075	RF00026	snRNA
1	47950497	47951320	Interval_3080	2.52088	2.5655	3.16482	3.65655	5.2476	5.58901	47950538	47950497	47951163	47951320	Intergenic	Intergenic	-717579	ENSSSCG00000020480	ENSSSCG00000020480	ENSSSCT00000022075	RF00026	snRNA
1	47958090	47959980	Interval_3081	1.93035	2.1498	1.00925	1.40963	2.77966	3.1559	47958090	47958857	47959044	47959980	Intergenic	Intergenic	-725705	ENSSSCG00000020480	ENSSSCG00000020480	ENSSSCT00000022075	RF00026	snRNA
1	47974692	47975294	Interval_3084	2.01768	2.74378	1.16854	3.75379	2.98159	5.69695	47974896	47974692	47975294	47975101	Intergenic	Intergenic	-741663	ENSSSCG00000020480	ENSSSCG00000020480	ENSSSCT00000022075	RF00026	snRNA
1	47980102	47980552	Interval_3085	1.96855	2.00236	1.30346	1.18105	3.16433	2.8933	47980202	47980102	47980504	47980552	Intergenic	Intergenic	-746997	ENSSSCG00000020480	ENSSSCG00000020480	ENSSSCT00000022075	RF00026	snRNA
1	47982612	47983229	Interval_3086	2.32426	2.49746	2.80807	3.0008	4.83832	4.92924	47982788	47982612	47983164	47983229	Intergenic	Intergenic	-749591	ENSSSCG00000020480	ENSSSCG00000020480	ENSSSCT00000022075	RF00026	snRNA
1	47996254	47997522	Interval_3089	2.10654	2.17673	1.56869	1.75286	3.47885	3.54496	47996948	47996254	47997522	47996963	Intergenic	Intergenic	-763558	ENSSSCG00000020480	ENSSSCG00000020480	ENSSSCT00000022075	RF00026	snRNA
1	48002578	48003722	Interval_3090	1.95338	2.33574	1.20931	2.53018	3.04803	4.41659	48002578	48003335	48003603	48003722	Intergenic	Intergenic	-769820	ENSSSCG00000020480	ENSSSCG00000020480	ENSSSCT00000022075	RF00026	snRNA
1	48005802	48007342	Interval_3091	1.96715	2.30508	1.32501	2.43609	3.18794	4.31332	48006978	48005802	48007342	48007031	Intergenic	Intergenic	-773242	ENSSSCG00000020480	ENSSSCG00000020480	ENSSSCT00000022075	RF00026	snRNA
1	48020758	48021452	Interval_3094	2.4448	2.17299	3.75437	2.32583	5.87783	4.18988	48021105	48020758	48021353	48021452	Intergenic	Intergenic	-767748	ENSSSCG00000033409	ENSSSCG00000033409	ENSSSCT00000062918	RF00026	snRNA
1	48042434	48043250	Interval_3100	2.06153	1.92325	1.71817	1.41861	3.64686	3.16754	48042434	48042782	48043204	48043250	Intergenic	Intergenic	-746011	ENSSSCG00000033409	ENSSSCG00000033409	ENSSSCT00000062918	RF00026	snRNA
1	48057511	48058267	Interval_3105	2.05802	1.9433	1.49503	1.13025	3.38526	2.81625	48057511	48057560	48058084	48058267	Intergenic	Intergenic	-730964	ENSSSCG00000033409	ENSSSCG00000033409	ENSSSCT00000062918	RF00026	snRNA
1	48072953	48073737	Interval_3108	2.17433	2.51352	1.95482	3.31629	3.90526	5.2507	48072953	48072954	48073737	48073671	Intergenic	Intergenic	-715508	ENSSSCG00000033409	ENSSSCG00000033409	ENSSSCT00000062918	RF00026	snRNA
1	48078291	48079670	Interval_3109	1.9989	2.0334	1.44883	1.34737	3.33393	3.08223	48078291	48078814	48079205	48079670	Intergenic	Intergenic	-709872	ENSSSCG00000033409	ENSSSCG00000033409	ENSSSCT00000062918	RF00026	snRNA
1	48089908	48092987	Interval_3111	2.16443	2.32696	1.63693	2.50519	3.55023	4.36361	48090127	48089908	48091546	48092987	Intergenic	Intergenic	-697405	ENSSSCG00000033409	ENSSSCG00000033409	ENSSSCT00000062918	RF00026	snRNA
1	48102489	48103179	Interval_3114	2.31647	2.07286	1.94203	1.18792	3.9034	2.89709	48102489	48102693	48103032	48103179	Intergenic	Intergenic	-686019	ENSSSCG00000033409	ENSSSCG00000033409	ENSSSCT00000062918	RF00026	snRNA
1	48133490	48134803	Interval_3119	1.99264	2.38942	1.45937	2.89274	3.34742	4.78607	48134389	48133490	48134803	48134745	Intergenic	Intergenic	-654706	ENSSSCG00000033409	ENSSSCG00000033409	ENSSSCT00000062918	RF00026	snRNA
1	48142942	48144581	Interval_3122	2.33663	2.4735	2.71494	2.82753	4.75066	4.73117	48142942	48144038	48144107	48144581	Intergenic	Intergenic	-645091	ENSSSCG00000033409	ENSSSCG00000033409	ENSSSCT00000062918	RF00026	snRNA
1	48152876	48154169	Interval_3123	2.00803	2.04316	1.23989	1.40634	3.07664	3.14943	48152876	48153085	48153844	48154169	Intergenic	Intergenic	-635330	ENSSSCG00000033409	ENSSSCG00000033409	ENSSSCT00000062918	RF00026	snRNA
1	48158551	48159127	Interval_3124	2.24787	1.95516	2.20771	1.18902	4.2107	2.88597	48158551	48158704	48158956	48159127	Intergenic	Intergenic	-630014	ENSSSCG00000033409	ENSSSCG00000033409	ENSSSCT00000062918	RF00026	snRNA
1	48172755	48174735	Interval_3128	2.37355	2.3149;2.48818	2.44199	2.29879;2.78796	4.38789	4.15227;4.67239	48172755	48172757;48174116	48174609	48173163;48174735	Intergenic	Intergenic	-615108	ENSSSCG00000033409	ENSSSCG00000033409	ENSSSCT00000062918	RF00026	snRNA
1	48175576	48175986	Interval_3129	2.31585	2.20238	1.85803	1.58611	3.81721	3.35838	48175640	48175576	48175903	48175986	Intergenic	Intergenic	-613072	ENSSSCG00000033409	ENSSSCG00000033409	ENSSSCT00000062918	RF00026	snRNA
1	48183001	48183829	Interval_3131	2.4081	2.58029	3.02016	3.78418	5.08802	5.74245	48183305	48183001	48183721	48183829	Intergenic	Intergenic	-605438	ENSSSCG00000033409	ENSSSCG00000033409	ENSSSCT00000062918	RF00026	snRNA
1	48185729	48187215	Interval_3132	2.26159	2.13894	2.838	2.30962	4.87129	4.15996	48186896	48185729	48187201	48187215	Intergenic	Intergenic	-602381	ENSSSCG00000033409	ENSSSCG00000033409	ENSSSCT00000062918	RF00026	snRNA
1	48215312	48217397	Interval_3138	2.06371	2.16312	1.64236	1.79421	3.55512	3.58783	48215696	48215312	48216521	48217397	Intergenic	Intergenic	-572498	ENSSSCG00000033409	ENSSSCG00000033409	ENSSSCT00000062918	RF00026	snRNA
1	48247011	48248164	Interval_3145	2.40878	2.29599	1.82089	1.58535	3.77353	3.35824	48247011	48247316	48248058	48248164	Intergenic	Intergenic	-541265	ENSSSCG00000033409	ENSSSCG00000033409	ENSSSCT00000062918	RF00026	snRNA
1	48255192	48256852	Interval_3147	2.15004	2.39387	1.07534	2.06245	2.86991	3.89064	48255365	48255192	48256235	48256852	Intergenic	Intergenic	-532831	ENSSSCG00000033409	ENSSSCG00000033409	ENSSSCT00000062918	RF00026	snRNA
1	48302165	48302473	Interval_3156	2.06621	2.43572	1.65671	2.93231	3.57235	4.84539	48302231	48302165	48302460	48302473	Intergenic	Intergenic	-486534	ENSSSCG00000033409	ENSSSCG00000033409	ENSSSCT00000062918	RF00026	snRNA
1	48322407	48322921	Interval_3159	2.02747	2.05075	1.58354	1.43805	3.49082	3.19408	48322407	48322418	48322921	48322705	Intergenic	Intergenic	-466189	ENSSSCG00000033409	ENSSSCG00000033409	ENSSSCT00000062918	RF00026	snRNA
1	48327342	48328348	Interval_3162	2.01581	2.12031	1.22508	1.67588	3.06487	3.45265	48327342	48327626	48328348	48328345	Intergenic	Intergenic	-461008	ENSSSCG00000033409	ENSSSCG00000033409	ENSSSCT00000062918	RF00026	snRNA
1	48334060	48335669	Interval_3163	1.99527	2.22315	1.37247	2.02862	3.24047	3.83603	48334079	48334060	48335669	48334883	Intergenic	Intergenic	-453988	ENSSSCG00000033409	ENSSSCG00000033409	ENSSSCT00000062918	RF00026	snRNA
1	48349338	48351566	Interval_3168	2.01779	2.14267	1.49224	1.82395	3.38456	3.63232	48349379	48349338	48351566	48351373	Intergenic	Intergenic	-438401	ENSSSCG00000033409	ENSSSCG00000033409	ENSSSCT00000062918	RF00026	snRNA
1	48355233	48356344	Interval_3169	2.14188	2.16037	2.09332	2.13697	4.06308	3.97999	48355712	48355233	48356225	48356344	Intergenic	Intergenic	-433064	ENSSSCG00000033409	ENSSSCG00000033409	ENSSSCT00000062918	RF00026	snRNA
1	48359671	48361014	Interval_3170	1.9659	2.07905	1.26153	1.77164	3.11066	3.56635	48359671	48359772	48361014	48360673	Intergenic	Intergenic	-428510	ENSSSCG00000033409	ENSSSCG00000033409	ENSSSCT00000062918	RF00026	snRNA
1	48375832	48376780	Interval_3176	1.89266	2.01744	1.21841	1.43327	3.05248	3.18853	48376395	48375832	48376780	48376696	Intergenic	Intergenic	-412547	ENSSSCG00000033409	ENSSSCG00000033409	ENSSSCT00000062918	RF00026	snRNA
1	48382856	48384188	Interval_3178	1.85582	2.05579	1.08885	1.67356	2.88299	3.46109	48383210	48382856	48383607	48384188	Intergenic	Intergenic	-405331	ENSSSCG00000033409	ENSSSCG00000033409	ENSSSCT00000062918	RF00026	snRNA
1	48387005	48387554	Interval_3179	2.10283	1.9384	2.08835	1.29257	4.0691	3.01658	48387005	48387348	48387357	48387554	Intergenic	Intergenic	-401573	ENSSSCG00000033409	ENSSSCG00000033409	ENSSSCT00000062918	RF00026	snRNA
1	48396673	48398316	Interval_3182	2.20237	2.11276	2.27769	1.85697	4.25975	3.65954	48396673	48396809	48398316	48398160	Intergenic	Intergenic	-391358	ENSSSCG00000033409	ENSSSCG00000033409	ENSSSCT00000062918	RF00026	snRNA
1	48407225	48408044	Interval_3184	2.32703	2.34253	2.63823	2.44678	4.65531	4.32551	48407225	48407236	48407957	48408044	Intergenic	Intergenic	-381218	ENSSSCG00000033409	ENSSSCG00000033409	ENSSSCT00000062918	RF00026	snRNA
1	48422320	48424143	Interval_3187	2.04905	2.38894	1.54368	2.30933	3.4472	4.16482	48422320	48423186	48423477	48424143	Intergenic	Intergenic	-365621	ENSSSCG00000033409	ENSSSCG00000033409	ENSSSCT00000062918	RF00026	snRNA
1	48442009	48442516	Interval_3189	2.29395	2.7391	1.7816	3.74665	3.71216	5.69168	48442193	48442009	48442516	48442466	Intergenic	Intergenic	-346590	ENSSSCG00000033409	ENSSSCG00000033409	ENSSSCT00000062918	RF00026	snRNA
1	48449512	48450640	Interval_3192	2.25652	2.05449	2.06496	1.19588	4.04112	2.89428	48450191	48449512	48450640	48450629	Intergenic	Intergenic	-338777	ENSSSCG00000033409	ENSSSCG00000033409	ENSSSCT00000062918	RF00026	snRNA
1	48475430	48476052	Interval_3199	1.87709	2.21369	1.13483	2.43401	2.94769	4.31414	48475519	48475430	48475881	48476052	Intergenic	Intergenic	-313112	ENSSSCG00000033409	ENSSSCG00000033409	ENSSSCT00000062918	RF00026	snRNA
1	48477583	48478869	Interval_3200	2.37317	2.22442	3.14921	2.48837	5.22347	4.34517	48478221	48477583	48478869	48478846	Intergenic	Intergenic	-310627	ENSSSCG00000033409	ENSSSCG00000033409	ENSSSCT00000062918	RF00026	snRNA
1	48484075	48485706	Interval_3201	2.21253	2.06104	2.03578	1.44667	4.0042	3.19192	48484075	48484983	48485590	48485706	Intergenic	Intergenic	-303962	ENSSSCG00000033409	ENSSSCG00000033409	ENSSSCT00000062918	RF00026	snRNA
1	48507999	48508679	Interval_3204	2.23036	2.15703	1.7418	1.5379	3.67264	3.30895	48508058	48507999	48508590	48508679	Intergenic	Intergenic	-280514	ENSSSCG00000033409	ENSSSCG00000033409	ENSSSCT00000062918	RF00026	snRNA
1	48544582	48545651	Interval_3209	1.98365	2.41608	1.71797	3.30065	3.64978	5.22049	48544875	48544582	48545496	48545651	Intergenic	Intergenic	-243736	ENSSSCG00000033409	ENSSSCG00000033409	ENSSSCT00000062918	RF00026	snRNA
1	48551401	48552070	Interval_3211	1.91011	2.29488	1.28407	2.41208	3.13045	4.28836	48551611	48551401	48552070	48551840	Intergenic	Intergenic	-237117	ENSSSCG00000033409	ENSSSCG00000033409	ENSSSCT00000062918	RF00026	snRNA
1	48555508	48556877	Interval_3212	2.09191	2.00771	1.85904	1.32035	3.81239	3.05036	48555508	48555508	48556877	48556629	Intergenic	Intergenic	-232660	ENSSSCG00000033409	ENSSSCG00000033409	ENSSSCT00000062918	RF00026	snRNA
1	48558016	48558528	Interval_3213	2.05578	2.2346	1.57495	2.056	3.4787	3.8902	48558021	48558016	48558302	48558528	Intergenic	Intergenic	-230581	ENSSSCG00000033409	ENSSSCG00000033409	ENSSSCT00000062918	RF00026	snRNA
1	48564212	48565475	Interval_3214	2.22944	2.22016	1.85521	1.72078	3.80441	3.51381	48564334	48564212	48565338	48565475	Intergenic	Intergenic	-224009	ENSSSCG00000033409	ENSSSCG00000033409	ENSSSCT00000062918	RF00026	snRNA
1	48571367	48573787	Interval_3215	2.09045	2.14388	1.34056	1.5124	3.20366	3.27712	48571415	48571367	48573065	48573787	Intergenic	Intergenic	-216276	ENSSSCG00000033409	ENSSSCG00000033409	ENSSSCT00000062918	RF00026	snRNA
1	48579042	48579796	Interval_3216	1.93173	2.15156	1.09113	1.68459	2.88568	3.47269	48579330	48579042	48579571	48579796	Intergenic	Intergenic	-209434	ENSSSCG00000033409	ENSSSCG00000033409	ENSSSCT00000062918	RF00026	snRNA
1	48580712	48582140	Interval_3217	2.08119	2.32107	1.6264	2.41979	3.52794	4.28823	48580948	48580712	48582140	48581848	Intergenic	Intergenic	-207427	ENSSSCG00000033409	ENSSSCG00000033409	ENSSSCT00000062918	RF00026	snRNA
1	48589334	48591305	Interval_3220	2.0845	2.13643	1.77962	1.78598	3.70994	3.58901	48590201	48589334	48591305	48590620	Intergenic	Intergenic	-198533	ENSSSCG00000033409	ENSSSCG00000033409	ENSSSCT00000062918	RF00026	snRNA
1	48603905	48604596	Interval_3222	2.00066	2.00948	1.23744	1.30162	3.08285	3.03515	48604286	48603905	48604596	48604293	Intergenic	Intergenic	-184602	ENSSSCG00000033409	ENSSSCG00000033409	ENSSSCT00000062918	RF00026	snRNA
1	48618325	48618766	Interval_3227	2.2661	2.24819	2.75369	2.78952	4.80584	4.67994	48618382	48618325	48618766	48618706	Intergenic	Intergenic	-170307	ENSSSCG00000033409	ENSSSCG00000033409	ENSSSCT00000062918	RF00026	snRNA
1	48646478	48647659	Interval_3232	1.98135	1.97874	1.1467	1.36214	2.95627	3.09441	48646571	48646478	48647659	48647490	Intergenic	Intergenic	-141784	ENSSSCG00000033409	ENSSSCG00000033409	ENSSSCT00000062918	RF00026	snRNA
1	48651081	48653085	Interval_3234	2.31566	2.09828	2.02885	1.51031	4.00105	3.26744	48651372	48651081	48652573	48653085	Intergenic	Intergenic	-136770	ENSSSCG00000033409	ENSSSCG00000033409	ENSSSCT00000062918	RF00026	snRNA
1	48663692	48665826	Interval_3236	2.12258	2.04418	1.50607	1.40437	3.39979	3.14532	48663692	48664972	48665826	48665315	Intergenic	Intergenic	-124094	ENSSSCG00000033409	ENSSSCG00000033409	ENSSSCT00000062918	RF00026	snRNA
1	48669877	48671475	Interval_3237	1.97754	2.15938	1.2847	2.00391	3.13583	3.8318	48670179	48669877	48671465	48671475	Intergenic	Intergenic	-118177	ENSSSCG00000033409	ENSSSCG00000033409	ENSSSCT00000062918	RF00026	snRNA
1	48681118	48682791	Interval_3238	2.03735	2.25257	1.56284	2.15396	3.4725	3.99894	48681118	48681578	48682791	48682686	Intergenic	Intergenic	-106898	ENSSSCG00000033409	ENSSSCG00000033409	ENSSSCT00000062918	RF00026	snRNA
1	48694325	48695522	Interval_3240	2.18483	2.02082	2.50423	1.54306	4.51053	3.31861	48694325	48695161	48695404	48695522	Intergenic	Intergenic	-93929	ENSSSCG00000033409	ENSSSCG00000033409	ENSSSCT00000062918	RF00026	snRNA
1	48696413	48697393	Interval_3241	2.13368	2.16325	2.09904	2.12114	4.08379	3.97101	48696489	48696413	48696766	48697393	Intergenic	Intergenic	-91950	ENSSSCG00000033409	ENSSSCG00000033409	ENSSSCT00000062918	RF00026	snRNA
1	48721302	48721741	Interval_3248	2.07432	2.04705	1.43764	1.40598	3.31884	3.15694	48721447	48721302	48721741	48721694	Intergenic	Intergenic	-67331	ENSSSCG00000033409	ENSSSCG00000033409	ENSSSCT00000062918	RF00026	snRNA
1	48728210	48729231	Interval_3250	1.97954	1.97903	1.48018	1.35453	3.3751	3.08618	48728210	48728807	48729023	48729231	Intergenic	Intergenic	-60132	ENSSSCG00000033409	ENSSSCG00000033409	ENSSSCT00000062918	RF00026	snRNA
1	48731722	48732818	Interval_3252	2.12867	2.25954	2.0877	2.24322	4.05022	4.10061	48731722	48731833	48732148	48732818	Intergenic	Intergenic	-56583	ENSSSCG00000033409	ENSSSCG00000033409	ENSSSCT00000062918	RF00026	snRNA
1	48736364	48737375	Interval_3253	2.08981	2.01811	1.79836	1.31475	3.74102	3.0369	48736365	48736364	48737363	48737375	Intergenic	Intergenic	-51983	ENSSSCG00000033409	ENSSSCG00000033409	ENSSSCT00000062918	RF00026	snRNA
1	48739525	48740443	Interval_3254	2.09975	2.0915	1.82149	1.64157	3.77195	3.41721	48739533	48739525	48740171	48740443	Intergenic	Intergenic	-48869	ENSSSCG00000033409	ENSSSCG00000033409	ENSSSCT00000062918	RF00026	snRNA
1	48749389	48751336	Interval_3256	2.17048	2.10749	2.24805	1.88499	4.22376	3.69858	48749389	48749620	48750752	48751336	Intergenic	Intergenic	-38490	ENSSSCG00000033409	ENSSSCG00000033409	ENSSSCT00000062918	RF00026	snRNA
1	48753610	48755003	Interval_3257	1.98655	1.94188	1.42212	1.27817	3.30052	2.99953	48753610	48753888	48754096	48755003	Intergenic	Intergenic	-34546	ENSSSCG00000033409	ENSSSCG00000033409	ENSSSCT00000062918	RF00026	snRNA
1	48758647	48760528	Interval_3258	2.14203	2.0921	1.91299	1.66565	3.86452	3.45973	48758894	48758647	48760528	48759113	Intergenic	Intergenic	-29265	ENSSSCG00000033409	ENSSSCG00000033409	ENSSSCT00000062918	RF00026	snRNA
1	48766558	48767350	Interval_3260	1.97014	1.96328	1.22147	1.19687	3.06444	2.9024	48766558	48766839	48767036	48767350	Intergenic	Intergenic	-21899	ENSSSCG00000033409	ENSSSCG00000033409	ENSSSCT00000062918	RF00026	snRNA
1	48772051	48774545	Interval_3261	1.98731	2.13695;2.18129	1.46131	1.98178;2.1143	3.34165	3.80469;3.94912	48772303	48772051;48773281	48774167	48772406;48774545	Intergenic	Intergenic	-15555	ENSSSCG00000033409	ENSSSCG00000033409	ENSSSCT00000062918	RF00026	snRNA
1	48783305	48785025	Interval_3264	2.32561	2.25265	2.34656	1.97627	4.3477	3.79331	48783305	48783423	48784388	48785025	Intergenic	Intergenic	-4688	ENSSSCG00000033409	ENSSSCG00000033409	ENSSSCT00000062918	RF00026	snRNA
1	48808308	48809307	Interval_3266	2.33988	2.09612	2.40007	1.42363	4.4164	3.1681	48808308	48808352	48808743	48809307	Intergenic	Intergenic	19955	ENSSSCG00000033409	ENSSSCG00000033409	ENSSSCT00000062918	RF00026	snRNA
1	48941586	48942741	Interval_3288	2.34462	2.33096	2.06915	1.76175	4.03597	3.56037	48941586	48942123	48942411	48942741	Intergenic	Intergenic	144283	ENSSSCG00000038704	ENSSSCG00000038704	ENSSSCT00000065620	RF00026	snRNA
1	48971307	48972522	Interval_3290	2.39896	2.23885	1.46371	1.44946	3.35262	3.19542	48971815	48971307	48972341	48972522	Intergenic	Intergenic	114532	ENSSSCG00000038704	ENSSSCG00000038704	ENSSSCT00000065620	RF00026	snRNA
1	49025482	49027208	Interval_3298	2.41678	2.32793	1.44638	1.67159	3.33142	3.4592	49025686	49025482	49027208	49026143	Intergenic	Intergenic	60102	ENSSSCG00000038704	ENSSSCG00000038704	ENSSSCT00000065620	RF00026	snRNA
1	49072928	49073487	Interval_3306	2.10785	2.06548	1.10337	1.09998	2.90031	2.77471	49072928	49073094	49073164	49073487	Intergenic	Intergenic	13239	ENSSSCG00000038704	ENSSSCG00000038704	ENSSSCT00000065620	RF00026	snRNA
1	49090191	49091039	Interval_3309	2.14974	2.54053	1.50386	2.56128	3.40121	4.44557	49090191	49090717	49091039	49090940	Intergenic	Intergenic	-4168	ENSSSCG00000038704	ENSSSCG00000038704	ENSSSCT00000065620	RF00026	snRNA
1	49107383	49108382	Interval_3310	2.43539	2.12493	2.30213	1.29685	4.29094	3.02067	49107431	49107383	49108382	49107991	Intergenic	Intergenic	-21436	ENSSSCG00000038704	ENSSSCG00000038704	ENSSSCT00000065620	RF00026	snRNA
1	49114891	49115918	Interval_3312	2.31884	2.53246	1.95392	2.66942	3.91259	4.54722	49114971	49114891	49115918	49115727	Intergenic	Intergenic	-28958	ENSSSCG00000038704	ENSSSCG00000038704	ENSSSCT00000065620	RF00026	snRNA
1	49121374	49123425	Interval_3315	2.07697	2.65986	1.19876	2.88185	3.03184	4.80097	49121374	49122314	49123425	49122645	Intergenic	Intergenic	-35953	ENSSSCG00000038704	ENSSSCG00000038704	ENSSSCT00000065620	RF00026	snRNA
1	49143563	49145270	Interval_3317	2.21956	2.12201	1.49401	1.33873	3.38735	3.07127	49143563	49143887	49144099	49145270	Intergenic	Intergenic	-45410	ENSSSCG00000004270	ENSSSCG00000004270	ENSSSCT00000004719	ADGRB3	protein_coding
1	49159692	49160497	Interval_3319	2.30897	2.61547	1.6987	3.07447	3.62947	4.99051	49160053	49159692	49160497	49160290	Intergenic	Intergenic	-29732	ENSSSCG00000004270	ENSSSCG00000004270	ENSSSCT00000004719	ADGRB3	protein_coding
1	49169777	49170678	Interval_3322	2.46137	2.72889	2.12501	3.00618	4.11006	4.91286	49169777	49169818	49170678	49170450	Intergenic	Intergenic	-19599	ENSSSCG00000004270	ENSSSCG00000004270	ENSSSCT00000004719	ADGRB3	protein_coding
1	49172755	49176011	Interval_3323	2.12945	2.24024	1.66546	2.03203	3.59367	3.85915	49173460	49172755	49173801	49176011	Intergenic	Intergenic	-15444	ENSSSCG00000004270	ENSSSCG00000004270	ENSSSCT00000004719	ADGRB3	protein_coding
1	49188669	49189616	Interval_3325	2.16226	2.1021	1.85154	1.50753	3.79842	3.27065	49188669	49188693	49189616	49189112	promoter-TSS (ENSSSCG00000004270)	protein_coding-promoter-TSS (ENSSSCG00000004270)	-684	ENSSSCG00000004270	ENSSSCG00000004270	ENSSSCT00000004719	ADGRB3	protein_coding
1	49204546	49206111	Interval_3328	2.11314	2.77108	1.31809	3.92952	3.17087	5.8606	49204715	49204546	49206111	49205350	intron (ENSSSCG00000004270, intron 3 of 28)	protein_coding-intron (ENSSSCG00000004270, intron 3 of 27)	15502	ENSSSCG00000004270	ENSSSCG00000004270	ENSSSCT00000004719	ADGRB3	protein_coding
1	49313951	49314352	Interval_3342	2.4147	2.20668	2.22075	1.39524	4.21618	3.14447	49313951	49314005	49314313	49314352	intron (ENSSSCG00000004270, intron 12 of 28)	protein_coding-intron (ENSSSCG00000004270, intron 12 of 27)	124325	ENSSSCG00000004270	ENSSSCG00000004270	ENSSSCT00000004719	ADGRB3	protein_coding
1	49359105	49359788	Interval_3347	1.98843	2.08502	1.14728	1.31604	2.96341	3.04982	49359105	49359411	49359788	49359617	intron (ENSSSCG00000004270, intron 14 of 28)	protein_coding-intron (ENSSSCG00000004270, intron 14 of 27)	169620	ENSSSCG00000004270	ENSSSCG00000004270	ENSSSCT00000004719	ADGRB3	protein_coding
1	49376813	49377183	Interval_3352	2.12645	2.07648	1.4382	1.12193	3.32214	2.80086	49376858	49376813	49377183	49377052	intron (ENSSSCG00000004270, intron 14 of 28)	protein_coding-intron (ENSSSCG00000004270, intron 14 of 27)	187171	ENSSSCG00000004270	ENSSSCG00000004270	ENSSSCT00000004719	ADGRB3	protein_coding
1	49437855	49438152	Interval_3359	2.1798	2.41233	1.14097	2.12615	2.96112	3.96908	49437855	49437857	49438152	49438066	intron (ENSSSCG00000004270, intron 14 of 28)	protein_coding-intron (ENSSSCG00000004270, intron 14 of 27)	248177	ENSSSCG00000004270	ENSSSCG00000004270	ENSSSCT00000004719	ADGRB3	protein_coding
1	49443105	49445076	Interval_3361	2.23022	2.16642	1.27964	1.26651	3.1238	2.98089	49443105	49443211	49444276	49445076	intron (ENSSSCG00000004270, intron 14 of 28)	protein_coding-intron (ENSSSCG00000004270, intron 14 of 27)	254264	ENSSSCG00000004270	ENSSSCG00000004270	ENSSSCT00000004719	ADGRB3	protein_coding
1	49470017	49470724	Interval_3365	2.91572	2.85843	5.41483	4.43933	7.51032	6.39672	49470017	49470159	49470601	49470724	intron (ENSSSCG00000004270, intron 14 of 28)	protein_coding-intron (ENSSSCG00000004270, intron 14 of 27)	280544	ENSSSCG00000004270	ENSSSCG00000004270	ENSSSCT00000004719	ADGRB3	protein_coding
1	49489466	49490184	Interval_3367	2.30607	2.3118	1.49897	1.6055	3.39003	3.39271	49489466	49489957	49490184	49490175	intron (ENSSSCG00000004270, intron 17 of 28)	protein_coding-intron (ENSSSCG00000004270, intron 17 of 27)	299998	ENSSSCG00000004270	ENSSSCG00000004270	ENSSSCT00000004719	ADGRB3	protein_coding
1	49543570	49545406	Interval_3378	2.18674	2.21575	1.25259	1.6669	3.0997	3.45385	49543570	49543861	49544169	49545406	intron (ENSSSCG00000004270, intron 17 of 28)	protein_coding-intron (ENSSSCG00000004270, intron 17 of 27)	354661	ENSSSCG00000004270	ENSSSCG00000004270	ENSSSCT00000004719	ADGRB3	protein_coding
1	49548942	49550991	Interval_3379	3.14708	2.29823	5.30891	1.63352	7.48268	3.42247	49549484	49548942	49549995	49550991	intron (ENSSSCG00000004270, intron 17 of 28)	protein_coding-intron (ENSSSCG00000004270, intron 17 of 27)	360140	ENSSSCG00000004270	ENSSSCG00000004270	ENSSSCT00000004719	ADGRB3	protein_coding
1	49559311	49559874	Interval_3381	2.11374	2.34812	1.11074	1.73251	2.90738	3.52708	49559522	49559311	49559874	49559752	intron (ENSSSCG00000004270, intron 18 of 28)	protein_coding-intron (ENSSSCG00000004270, intron 18 of 27)	369766	ENSSSCG00000004270	ENSSSCG00000004270	ENSSSCT00000004719	ADGRB3	protein_coding
1	49577563	49578289	Interval_3383	2.52354	2.16357	2.04007	1.22835	3.99965	2.93564	49577651	49577563	49578289	49577964	intron (ENSSSCG00000004270, intron 23 of 28)	protein_coding-intron (ENSSSCG00000004270, intron 22 of 27)	388099	ENSSSCG00000004270	ENSSSCG00000004270	ENSSSCT00000004719	ADGRB3	protein_coding
1	49690981	49692130	Interval_3391	2.18643	2.3425	1.06002	1.6994	2.84335	3.49761	49691252	49690981	49692130	49691781	Intergenic	Intergenic	286433	ENSSSCG00000004272	ENSSSCG00000004272	ENSSSCT00000042299	LMBRD1	protein_coding
1	49734953	49735400	Interval_3396	2.65089	2.16075	1.84619	1.19539	3.79049	2.91202	49734953	49735071	49735400	49735292	Intergenic	Intergenic	242812	ENSSSCG00000004272	ENSSSCG00000004272	ENSSSCT00000042299	LMBRD1	protein_coding
1	49952967	49953387	Interval_3398	3.81473	3.6171	5.23092	7.30981	7.3661	9.31222	49952967	49952967	49953387	49953259	intron (ENSSSCG00000004272, intron 3 of 15)	protein_coding-intron (ENSSSCG00000004272, intron 3 of 16)	24812	ENSSSCG00000004272	ENSSSCG00000004272	ENSSSCT00000042299	LMBRD1	protein_coding
1	49959172	49959965	Interval_3399	5.95348	5.26114	13.0633	17.4191	15.4126	19.6272	49959255	49959172	49959944	49959965	intron (ENSSSCG00000004272, intron 3 of 15)	protein_coding-intron (ENSSSCG00000004272, intron 3 of 16)	18420	ENSSSCG00000004272	ENSSSCG00000004272	ENSSSCT00000042299	LMBRD1	protein_coding
1	49977337	49978199	Interval_3400	8.76637	9.83028	303.436	553.186	306.894	556.525	49977385	49977337	49978199	49978196	promoter-TSS (ENSSSCG00000004272)	protein_coding-promoter-TSS (ENSSSCG00000004272)	221	ENSSSCG00000004272	ENSSSCG00000004272	ENSSSCT00000042299	LMBRD1	protein_coding
1	50012097	50012403	Interval_3401	3.93153	3.39676	5.73611	5.57548	7.87379	7.61646	50012097	50012129	50012384	50012403	Intergenic	Intergenic	-34261	ENSSSCG00000004272	ENSSSCG00000004272	ENSSSCT00000042299	LMBRD1	protein_coding
1	50044813	50046198	Interval_3402	3.59171	3.80671	5.18858	9.33312	7.32608	11.4536	50044813	50044819	50046159	50046198	Intergenic	Intergenic	-67517	ENSSSCG00000004272	ENSSSCG00000004272	ENSSSCT00000042299	LMBRD1	protein_coding
1	50060230	50061006	Interval_3403	6.78809	5.83035	16.5149	20.0516	18.9274	22.2619	50060238	50060230	50060838	50061006	Intergenic	Intergenic	-82629	ENSSSCG00000004272	ENSSSCG00000004272	ENSSSCT00000042299	LMBRD1	protein_coding
1	50537767	50538318	Interval_3408	5.04854	5.24244	9.9297	16.9759	12.1918	19.1375	50537793	50537767	50538143	50538318	Intergenic	Intergenic	-41778	ENSSSCG00000004275	ENSSSCG00000004275	ENSSSCT00000048904	FAM135A	protein_coding
1	50567563	50568226	Interval_3409	5.19247	5.55783	10.0964	31.3976	12.3693	33.6876	50567725	50567563	50568210	50568226	Intergenic	Intergenic	-11926	ENSSSCG00000004275	ENSSSCG00000004275	ENSSSCT00000048904	FAM135A	protein_coding
1	50579050	50580359	Interval_3411	6.72023	6.6519	135.075	232.876	138.1	235.751	50579074	50579050	50580210	50580359	promoter-TSS (ENSSSCG00000004275)	protein_coding-promoter-TSS (ENSSSCG00000004275)	-116	ENSSSCG00000004275	ENSSSCG00000004275	ENSSSCT00000048904	FAM135A	protein_coding
1	50677788	50678624	Interval_3413	4.74624	4.70343	13.3498	17.4993	15.6394	19.6663	50677812	50677788	50678507	50678624	intron (ENSSSCG00000004275, intron 14 of 23)	protein_coding-intron (ENSSSCG00000004275, intron 12 of 21)	-43495	ENSSSCG00000004276	ENSSSCG00000004276	ENSSSCT00000051535	SMAP1	protein_coding
1	50721375	50722123	Interval_3416	6.77215	7.75017	74.2593	96.9944	76.9848	99.5582	50721376	50721375	50722106	50722123	promoter-TSS (ENSSSCG00000004276)	protein_coding-promoter-TSS (ENSSSCG00000004276)	48	ENSSSCG00000004276	ENSSSCG00000004276	ENSSSCT00000051535	SMAP1	protein_coding
1	50781218	50782108	Interval_3417	7.19718	7.67393	103.249	159.288	106.121	161.989	50781268	50781218	50782101	50782108	promoter-TSS (ENSSSCG00000004276)	protein_coding-promoter-TSS (ENSSSCG00000004276)	59962	ENSSSCG00000004276	ENSSSCG00000004276	ENSSSCT00000051535	SMAP1	protein_coding
1	50793881	50795211	Interval_3418	4.27658	3.55813	6.87634	6.66661	9.07442	8.68465	50793881	50793923	50795211	50795207	intron (ENSSSCG00000004276, intron 1 of 8)	protein_coding-intron (ENSSSCG00000004276, intron 1 of 11)	72845	ENSSSCG00000004276	ENSSSCG00000004276	ENSSSCT00000051535	SMAP1	protein_coding
1	50804959	50805361	Interval_3419	2.71747	2.51586	1.87661	2.3442	3.79407	4.17499	50804970	50804959	50805361	50805192	intron (ENSSSCG00000004276, intron 1 of 8)	protein_coding-intron (ENSSSCG00000004276, intron 1 of 11)	83459	ENSSSCG00000004276	ENSSSCG00000004276	ENSSSCT00000051535	SMAP1	protein_coding
1	50825362	50826026	Interval_3420	5.11829	3.84768	9.88676	8.29115	12.1722	10.3347	50825376	50825362	50825879	50826026	intron (ENSSSCG00000004276, intron 1 of 8)	protein_coding-intron (ENSSSCG00000004276, intron 1 of 11)	103993	ENSSSCG00000004276	ENSSSCG00000004276	ENSSSCT00000051535	SMAP1	protein_coding
1	51040185	51041523	Interval_3421	5.3134	4.39638	18.4529	16.8039	20.8377	18.9549	51040185	51040214	51041441	51041523	exon (ENSSSCG00000026246, exon 1 of 4)	protein_coding-exon (ENSSSCG00000026246, exon 1 of 4)	729	ENSSSCG00000026246	ENSSSCG00000026246	ENSSSCT00000024170	B3GAT2	protein_coding
1	51231962	51232418	Interval_3422	3.38832	3.73152	3.54662	7.20587	5.66395	9.2737	51231996	51231962	51232242	51232418	Intergenic	Intergenic	-34941	ENSSSCG00000004278	ENSSSCG00000004278	ENSSSCT00000058947	ENSSSCG00000004278	protein_coding
1	51268951	51269583	Interval_3423	4.01871	6.61212	5.85328	28.606	8.01404	30.8914	51268951	51268953	51269529	51269583	Intergenic	Intergenic	-43747	ENSSSCG00000004279	ENSSSCG00000004279	ENSSSCT00000060364	OGFRL1	protein_coding
1	51304499	51305761	Interval_3426	3.11282	4.21531	2.90383	12.8354	4.93544	14.9324	51304539	51304499	51305761	51305748	Intergenic	Intergenic	-7884	ENSSSCG00000004279	ENSSSCG00000004279	ENSSSCT00000060364	OGFRL1	protein_coding
1	51312409	51313638	Interval_3427	5.58871	5.99041	138.8	193.687	141.779	196.481	51312412	51312409	51313554	51313638	promoter-TSS (ENSSSCG00000004279)	protein_coding-promoter-TSS (ENSSSCG00000004279)	10	ENSSSCG00000004279	ENSSSCG00000004279	ENSSSCT00000060364	OGFRL1	protein_coding
1	51345561	51345979	Interval_3428	2.93548	3.33601	2.37613	5.66578	4.37329	7.65501	51345568	51345561	51345922	51345979	Intergenic	Intergenic	32756	ENSSSCG00000004279	ENSSSCG00000004279	ENSSSCT00000060364	OGFRL1	protein_coding
1	51427959	51429182	Interval_3430	5.30571	5.79736	69.0703	89.3585	71.8036	91.896	51428021	51427959	51429106	51429182	exon (ENSSSCG00000035593, exon 1 of 5)	lincRNA-exon (ENSSSCG00000035593, exon 1 of 5)	1016	ENSSSCG00000035593	ENSSSCG00000035593	ENSSSCT00000044507	ENSSSCG00000035593	lincRNA
1	51714747	51715212	Interval_3443	2.81597	2.50857	2.27089	2.21779	4.26233	4.07238	51714747	51714765	51715212	51715014	Intergenic	Intergenic	113538	ENSSSCG00000018440	ENSSSCG00000018440	ENSSSCT00000020035	RF00026	snRNA
1	51881043	51882050	Interval_3449	2.3887	2.21783	1.09822	1.34394	2.90115	3.08935	51881043	51881254	51882050	51881956	intron (ENSSSCG00000004280, intron 2 of 29)	protein_coding-intron (ENSSSCG00000004280, intron 2 of 31)	-53029	ENSSSCG00000018440	ENSSSCG00000018440	ENSSSCT00000020035	RF00026	snRNA
1	52041376	52042239	Interval_3454	3.40325	3.22677	3.67212	4.95372	5.77213	6.95288	52041692	52041376	52042222	52042239	promoter-TSS (ENSSSCG00000004280)	protein_coding-promoter-TSS (ENSSSCG00000004280)	165	ENSSSCG00000004280	ENSSSCG00000004280	ENSSSCT00000039201	RIMS1	protein_coding
1	52133048	52133570	Interval_3461	2.54083	2.20107	1.70263	1.29843	3.64136	3.03601	52133048	52133332	52133400	52133570	intron (ENSSSCG00000004280, intron 16 of 20)	protein_coding-intron (ENSSSCG00000004280, intron 24 of 31)	91666	ENSSSCG00000004280	ENSSSCG00000004280	ENSSSCT00000039201	RIMS1	protein_coding
1	52256788	52257643	Interval_3463	4.27825	3.65172	7.1236	7.44306	9.31212	9.47406	52256788	52256858	52257643	52257629	Intergenic	Intergenic	10815	ENSSSCG00000032539	ENSSSCG00000032539	ENSSSCT00000044722	ENSSSCG00000032539	protein_coding
1	52433309	52436641	Interval_3464	2.93249	2.62928	22.4835	22.9994	24.8805	25.1972	52433622	52433309	52436613	52436641	promoter-TSS (ENSSSCG00000033341)	protein_coding-promoter-TSS (ENSSSCG00000033341)	-459	ENSSSCG00000033341	ENSSSCG00000033341	ENSSSCT00000040649	ENSSSCG00000033341	protein_coding
1	52492365	52493017	Interval_3467	4.10734	3.81177	6.02682	7.84829	8.20601	9.91079	52492372	52492365	52492813	52493017	Intergenic	Intergenic	57257	ENSSSCG00000033341	ENSSSCG00000033341	ENSSSCT00000040649	ENSSSCG00000033341	protein_coding
1	52557876	52558365	Interval_3468	3.56227	2.71689	4.4364	2.91977	6.51347	4.83407	52558076	52557876	52558365	52558346	Intergenic	Intergenic	122687	ENSSSCG00000033341	ENSSSCG00000033341	ENSSSCT00000040649	ENSSSCG00000033341	protein_coding
1	52591095	52591915	Interval_3470	4.0676	4.10284	6.5162	9.98476	8.61592	12.0526	52591265	52591095	52591578	52591915	Intergenic	Intergenic	-141270	ENSSSCG00000004281	ENSSSCG00000004281	ENSSSCT00000026479	KCNQ5	protein_coding
1	52608614	52609473	Interval_3471	3.4045	2.39656	3.7259	1.89776	5.81726	3.70634	52608979	52608614	52609473	52609473	Intergenic	Intergenic	-123731	ENSSSCG00000004281	ENSSSCG00000004281	ENSSSCT00000026479	KCNQ5	protein_coding
1	52705286	52705873	Interval_3472	2.96481	2.77662	2.40031	3.13607	4.42262	5.06467	52705613	52705286	52705873	52705862	Intergenic	Intergenic	-27195	ENSSSCG00000004281	ENSSSCG00000004281	ENSSSCT00000026479	KCNQ5	protein_coding
1	52806548	52807266	Interval_3476	5.2674	5.25305	11.2516	28.3995	13.5295	30.6702	52806616	52806548	52807256	52807266	intron (ENSSSCG00000004281, intron 3 of 12)	protein_coding-intron (ENSSSCG00000004281, intron 1 of 11)	74132	ENSSSCG00000004281	ENSSSCG00000004281	ENSSSCT00000026479	KCNQ5	protein_coding
1	52921515	52921982	Interval_3477	4.29887	2.84904	7.23541	4.91297	9.40999	6.83666	52921515	52921684	52921857	52921982	intron (ENSSSCG00000004281, intron 10 of 12)	protein_coding-intron (ENSSSCG00000004281, intron 9 of 11)	23411	ENSSSCG00000038552	ENSSSCG00000038552	ENSSSCT00000065769	ENSSSCG00000038552	protein_coding
1	52965182	52966665	Interval_3479	4.99257	4.38117	21.5431	24.0775	23.9931	26.3667	52965226	52965182	52966595	52966665	Intergenic	Intergenic	-20764	ENSSSCG00000038552	ENSSSCG00000038552	ENSSSCT00000065769	ENSSSCG00000038552	protein_coding
1	52995845	52998973	Interval_3480	3.2238	2.54615	5.48715	4.21232	7.63182	6.16156	52995923	52995845	52998973	52998649	intron (ENSSSCG00000004284, intron 2 of 4)	protein_coding-intron (ENSSSCG00000004284, intron 2 of 4)	462	ENSSSCG00000004284	ENSSSCG00000004284	ENSSSCT00000004736	ENSSSCG00000004284	protein_coding
1	53091818	53092350	Interval_3481	2.55884	2.41436	1.4289	1.95942	3.31906	3.7726	53091976	53091818	53092232	53092350	exon (ENSSSCG00000022994, exon 1 of 16)	protein_coding-exon (ENSSSCG00000022994, exon 1 of 16)	665	ENSSSCG00000022994	ENSSSCG00000022994	ENSSSCT00000037924	CYB5R4	protein_coding
1	53097257	53098141	Interval_3482	7.98158	7.75303	160.098	248.895	163.126	251.718	53097271	53097257	53097986	53098141	intron (ENSSSCG00000022994, intron 2 of 15)	protein_coding-intron (ENSSSCG00000022994, intron 2 of 15)	6280	ENSSSCG00000022994	ENSSSCG00000022994	ENSSSCT00000037924	CYB5R4	protein_coding
1	53256114	53257860	Interval_3484	4.03567	2.95014	5.90307	4.4533	8.06205	6.42829	53256320	53256114	53257120	53257860	intron (ENSSSCG00000026943, intron 1 of 3)	protein_coding-intron (ENSSSCG00000026943, intron 1 of 3)	-1455	ENSSSCG00000026943	ENSSSCG00000026943	ENSSSCT00000025979	MRAP2	protein_coding
1	53441820	53442796	Interval_3485	8.67505	9.26815	126.834	179.792	129.805	182.582	53441820	53441821	53442796	53442796	exon (ENSSSCG00000004289, exon 1 of 27)	protein_coding-exon (ENSSSCG00000004289, exon 1 of 27)	403	ENSSSCG00000004289	ENSSSCG00000004289	ENSSSCT00000038085	CEP162	protein_coding
1	53866543	53867654	Interval_3487	2.86919	2.30962	2.21157	1.62435	4.19065	3.40277	53866543	53866618	53867654	53867623	promoter-TSS (ENSSSCG00000004290)	protein_coding-promoter-TSS (ENSSSCG00000004290)	-44	ENSSSCG00000004290	ENSSSCG00000004290	ENSSSCT00000004744	TBX18	protein_coding
1	54341483	54342741	Interval_3490	5.06262	4.26901	12.1656	10.5506	14.4473	12.6173	54341779	54341483	54342638	54342741	Intergenic	Intergenic	-58677	ENSSSCG00000004291	ENSSSCG00000004291	ENSSSCT00000034230	NT5E	protein_coding
1	54395644	54396105	Interval_3491	4.84725	2.96304	10.3748	4.11007	12.6666	6.06095	54395658	54395644	54396088	54396105	Intergenic	Intergenic	-4914	ENSSSCG00000004291	ENSSSCG00000004291	ENSSSCT00000034230	NT5E	protein_coding
1	54400217	54401269	Interval_3492	5.80232	4.5734	16.6859	14.4661	19.0708	16.6631	54400365	54400217	54401206	54401269	promoter-TSS (ENSSSCG00000004291)	protein_coding-promoter-TSS (ENSSSCG00000004291)	-46	ENSSSCG00000004291	ENSSSCG00000004291	ENSSSCT00000034230	NT5E	protein_coding
1	54437796	54438727	Interval_3493	6.30072	4.26226	14.4527	12.7776	16.837	14.8918	54437940	54437796	54438727	54438689	intron (ENSSSCG00000004291, intron 3 of 8)	protein_coding-intron (ENSSSCG00000004291, intron 3 of 8)	37473	ENSSSCG00000004291	ENSSSCG00000004291	ENSSSCT00000034230	NT5E	protein_coding
1	54546503	54547977	Interval_3496	6.67779	7.16719	126.141	241.868	129.151	244.757	54546507	54546503	54547858	54547977	intron (ENSSSCG00000004293, intron 1 of 28)	protein_coding-intron (ENSSSCG00000004293, intron 1 of 28)	2069	ENSSSCG00000004293	ENSSSCG00000004293	ENSSSCT00000004747	SNX14	protein_coding
1	54597096	54598598	Interval_3497	5.1207	5.51616	140.108	224.424	143.042	227.242	54597159	54597096	54598514	54598598	promoter-TSS (ENSSSCG00000004294)	protein_coding-promoter-TSS (ENSSSCG00000004294)	565	ENSSSCG00000004294	ENSSSCG00000004294	ENSSSCT00000004748	SYNCRIP	protein_coding
1	54633118	54634326	Interval_3498	6.12238	6.87618	149.705	282.127	152.792	285.095	54633128	54633118	54634326	54634326	Intergenic	Intergenic	-1125	ENSSSCG00000037982	ENSSSCG00000037982	ENSSSCT00000045669	RF00278	snoRNA
1	55450298	55450732	Interval_3506	3.77485	2.5278	4.92219	2.31281	7.07556	4.16623	55450426	55450298	55450732	55450705	intron (ENSSSCG00000035251, intron 1 of 1)	protein_coding-intron (ENSSSCG00000035251, intron 1 of 1)	42403	ENSSSCG00000035251	ENSSSCG00000035251	ENSSSCT00000050259	HTR1E	protein_coding
1	55544856	55545358	Interval_3508	6.35879	5.14003	16.2685	16.7282	18.6086	18.8568	55544856	55544861	55545358	55545228	Intergenic	Intergenic	23678	ENSSSCG00000025434	ENSSSCG00000025434	ENSSSCT00000031283	CGA	protein_coding
1	55561247	55561661	Interval_3509	4.20845	3.33744	6.55849	5.61004	8.74109	7.60772	55561247	55561275	55561593	55561661	intron (ENSSSCG00000025434, intron 1 of 3)	protein_coding-intron (ENSSSCG00000025434, intron 1 of 3)	7331	ENSSSCG00000025434	ENSSSCG00000025434	ENSSSCT00000031283	CGA	protein_coding
1	55568626	55569153	Interval_3510	4.25256	2.30496	6.64747	1.59085	8.82771	3.37369	55568626	55568677	55569153	55568933	promoter-TSS (ENSSSCG00000025434)	protein_coding-promoter-TSS (ENSSSCG00000025434)	-105	ENSSSCG00000025434	ENSSSCG00000025434	ENSSSCT00000031283	CGA	protein_coding
1	55598936	55599274	Interval_3511	2.87027	2.52566	2.16098	2.24531	4.15634	4.11375	55598936	55598993	55599251	55599274	Intergenic	Intergenic	-18897	ENSSSCG00000035281	ENSSSCG00000035281	ENSSSCT00000045846	ZNF292	protein_coding
1	55609096	55609743	Interval_3512	2.63546	2.32022	1.6065	1.6367	3.52351	3.42836	55609120	55609096	55609736	55609743	Intergenic	Intergenic	-8582	ENSSSCG00000035281	ENSSSCG00000035281	ENSSSCT00000045846	ZNF292	protein_coding
1	55617866	55619116	Interval_3514	5.83704	6.25188	145.331	234.155	148.34	236.99	55617866	55617885	55619066	55619116	promoter-TSS (ENSSSCG00000035281)	protein_coding-promoter-TSS (ENSSSCG00000035281)	489	ENSSSCG00000035281	ENSSSCG00000035281	ENSSSCT00000045846	ZNF292	protein_coding
1	55689416	55689774	Interval_3516	3.94582	3.58463	5.65414	6.83587	7.80533	8.86406	55689416	55689464	55689748	55689774	promoter-TSS (ENSSSCG00000035281)	protein_coding-promoter-TSS (ENSSSCG00000035281)	-64338	ENSSSCG00000004300	ENSSSCG00000004300	ENSSSCT00000004754	SMIM8	protein_coding
1	55753683	55754473	Interval_3517	9.11903	8.53509	109.653	108.369	112.491	110.911	55753683	55753712	55754409	55754473	intron (ENSSSCG00000004300, intron 1 of 2)	protein_coding-intron (ENSSSCG00000004300, intron 1 of 2)	145	ENSSSCG00000004300	ENSSSCG00000004300	ENSSSCT00000004754	SMIM8	protein_coding
1	55821209	55822085	Interval_3519	4.73169	4.63936	8.19591	12.7618	10.4525	14.8618	55821536	55821209	55822085	55822085	intron (ENSSSCG00000004302, intron 1 of 11)	protein_coding-intron (ENSSSCG00000004302, intron 1 of 12)	101	ENSSSCG00000004302	ENSSSCG00000004302	ENSSSCT00000059405	ENSSSCG00000004302	protein_coding
1	55850766	55851196	Interval_3520	2.96617	2.85474	2.47782	3.54408	4.47825	5.46183	55850766	55850873	55851058	55851196	intron (ENSSSCG00000004302, intron 12 of 12)	protein_coding-intron (ENSSSCG00000004302, intron 12 of 12)	29435	ENSSSCG00000004302	ENSSSCG00000004302	ENSSSCT00000059405	ENSSSCG00000004302	protein_coding
1	55859335	55860427	Interval_3521	7.7637	8.2305	179.373	242.162	182.505	245.023	55859403	55859335	55860427	55860421	exon (ENSSSCG00000004304, exon 1 of 8)	protein_coding-exon (ENSSSCG00000004304, exon 1 of 8)	-21038	ENSSSCG00000004304	ENSSSCG00000004304	ENSSSCT00000004759	SLC35A1	protein_coding
1	55951418	55951801	Interval_3522	3.86904	3.33307	5.09282	5.95865	7.27172	7.97411	55951418	55951421	55951779	55951801	intron (ENSSSCG00000004303, intron 3 of 18)	protein_coding-intron (ENSSSCG00000004303, intron 3 of 18)	-30611	ENSSSCG00000004306	ENSSSCG00000004306	ENSSSCT00000037698	ORC3	protein_coding
1	55954053	55954455	Interval_3523	4.75033	3.34406	8.36819	5.92513	10.6184	7.95523	55954053	55954137	55954455	55954428	intron (ENSSSCG00000004303, intron 3 of 20)	protein_coding-intron (ENSSSCG00000004303, intron 2 of 18)	-27967	ENSSSCG00000004306	ENSSSCG00000004306	ENSSSCT00000037698	ORC3	protein_coding
1	55981668	55982539	Interval_3524	8.98573	8.74588	126.293	166.211	129.249	168.946	55981710	55981668	55982513	55982539	promoter-TSS (ENSSSCG00000004303)	protein_coding-promoter-TSS (ENSSSCG00000004303)	-117	ENSSSCG00000004306	ENSSSCG00000004306	ENSSSCT00000037698	ORC3	protein_coding
1	56068877	56070736	Interval_3526	4.17741	4.56271	69.3238	148.795	71.9189	151.378	56068877	56068904	56070714	56070736	promoter-TSS (ENSSSCG00000032114)	protein_coding-promoter-TSS (ENSSSCG00000032114)	-225	ENSSSCG00000004307	ENSSSCG00000004307	ENSSSCT00000004762	AKIRIN2	protein_coding
1	56079675	56080316	Interval_3527	4.24453	4.36281	6.5508	12.2353	8.73492	14.3808	56079744	56079675	56080235	56080316	Intergenic	Intergenic	-10414	ENSSSCG00000004307	ENSSSCG00000004307	ENSSSCT00000004762	AKIRIN2	protein_coding
1	56092563	56093707	Interval_3529	4.88195	5.86373	20.9042	78.8652	23.3168	81.3825	56092759	56092563	56093693	56093707	intron (ENSSSCG00000038663, intron 1 of 3)	lincRNA-intron (ENSSSCG00000038663, intron 1 of 3)	591	ENSSSCG00000038663	ENSSSCG00000038663	ENSSSCT00000043574	ENSSSCG00000038663	lincRNA
1	56102594	56103219	Interval_3530	4.43068	4.87541	7.49516	21.1112	9.68835	23.3023	56102773	56102594	56103184	56103219	intron (ENSSSCG00000038663, intron 1 of 3)	lincRNA-intron (ENSSSCG00000038663, intron 1 of 3)	10363	ENSSSCG00000038663	ENSSSCG00000038663	ENSSSCT00000043574	ENSSSCG00000038663	lincRNA
[truncated: 56,035 more rows]

## Sheet: Consensus_narrow_peaks
Supplementary File 4. Consensus ATAC-seq narrow peaks in neutrophils
[truncated: 41,208 more rows]
