# Supplementary material for: Integrative profiling of gene expression and chromatin accessibility elucidates specific transcriptional networks in porcine neutrophils
Source: Front Genet. 2023 May 23;14:1107462. doi: 10.3389/fgene.2023.1107462 (PMC10242145; doi:10.3389/fgene.2023.1107462)
Supplement: Supplementary file 2 [file DataSheet6.XLSX]

## Sheet: neutrophil_enrGene_lmrGene_anno
Supplementary file XX. Low Methylated Regions (LMRs) found in porcine neutrophils compared with DNA methylation data from 8 porcine immune cell types
gene_id	gene_name	region_id	chr	start	end	Pig1_B21N	Pig2_B21N	Pig1_B21P	Pig2_B21P	Pig1_Mono	Pig2_Mono	Pig1_NEUT	Pig2_NEUT	Pig1_NK	Pig2_NK	Pig1_T8N4P	Pig2_T8N4P	Pig1_T8P4N	Pig2_T8P4N	Pig1_T8P4P	Pig2_T8P4P	Pig1_TGDP	Pig2_TGDP	feature	tpm_cor	tpm_pval	cell_clmr
ENSSSCG00000000233	ACVR1B	5:17316001:17317000	5	17316001	17317000	67.5862	72.2973	77.7778	71.2329	43.3333	54.8387	56.25	53.5354	56.6667	63.2184	73.2759	70.1863	65.9722	70.5882	74.1758	80.6897	68.3721	68.6131	Promoter	-0.749892	0.000527256	Mono,Neut
ENSSSCG00000000289	NFE2	5:19498001:19499000	5	19498001	19499000	76.6355	95.4545	88.6364	88.6076	41.8803	41.2371	77.5194	48.5915	84.2105	92.2222	95.5556	94.697	93.5252	92.6702	93.3884	95.7447	91.5584	98.4375	Promoter	-0.793535	0.00014363	Mono,Neut
ENSSSCG00000001078	MBOAT1	7:15642001:15643000	7	15642001	15643000	55.6522	69.3333	51.25	57.2581	43.5897	45	51.6667	50.4274	76.7857	73.913	77.5281	82.9545	81.5385	77.9874	67.2269	63.7168	76.3441	84.1121	Promoter	-0.632038	0.00648847	Mono,Neut
ENSSSCG00000002697		6:10172001:10173000	6	10172001	10173000	88.9908	89.7727	80.3419	86.1702	78.4173	75.6757	79.7297	69.0323	86.25	86.5385	93.2039	94.1558	93.2773	90.566	93.1624	93.1624	94.0171	93.5897	Promoter	-0.811436	7.69241e-05	Neut
ENSSSCG00000003644	FHL3	6:93986001:93987000	6	93986001	93987000	43.0556	37.2549	61.25	61.6438	21.519	23.913	34.375	30.137	50	68.2353	67	64.5161	73.0337	66.6667	56.701	71.7391	26.4706	48.0769	Promoter	-0.805066	9.67548e-05	Mono,Neut
ENSSSCG00000003950	TIE1	6:167939001:167940000	6	167939001	167940000	49.5614	74.7967	62.3457	47.9798	18.9474	26.875	33	22.9592	59.2593	65.5405	77.8481	82.3045	86.802	85.214	77.1429	86.747	77.2021	81.5385	Promoter	-0.712262	0.00133667	Mono,Neut
ENSSSCG00000004191	MOXD1	1:31282001:31283000	1	31282001	31283000	1.6835	1.94175	2.52708	1.30435	1.35747	3.44828	2.08333	0.540541	2.49221	3.3557	3.97554	5.62249	5.06329	4.44444	8.4507	8.72483	4.662	6.19946	Promoter	-0.55701	0.0201969	Neut
ENSSSCG00000008820	TEC	8:38179001:38180000	8	38179001	38180000	68.8525	76.2376	70.3125	81	42.1053	30.3571	51.087	43.5897	73.3333	72.9323	NA	64.0777	70.8029	60.5096	63.6364	63.1579	73.8462	76.5957	Promoter	-0.176587	0.512968	Mono,Neut
ENSSSCG00000008842	KIT	8:41404001:41405000	8	41404001	41405000	11.3924	13.1148	22.6994	22.7612	9.95671	6.72646	10.6796	5.62914	23.7179	23.7918	12.8099	13.2653	22.7074	18.3544	15.2985	9.02778	18.5874	12.6394	Promoter	-0.519956	0.0324005	Mono,Neut
ENSSSCG00000010521	UBTD1	14:108907001:108908000	14	108907001	108908000	75	71.0145	76.9912	77.931	44.9664	50	45.9184	41.6667	77.2727	79.3103	70.7865	60.7143	76.7123	70.8333	69.6203	62.5	66.3158	62.8205	Promoter	-0.771793	0.000284254	Mono,Neut
ENSSSCG00000013079	DAGLA	2:9858001:9859000	2	9858001	9859000	70.1245	66.0839	75.4941	76.8293	67.3846	63.1841	43.7908	44.0171	69.6429	68.6192	72.6457	66.7883	69.5418	68.6869	74.031	75.2941	81.7143	76.2411	Promoter	-0.240513	0.352434	Neut
ENSSSCG00000013418	CFD	2:77513001:77514000	2	77513001	77514000	89.3333	82.2222	68.5185	63.3028	65.0602	69.5652	63.4921	45.1613	80.5556	93.2432	92.1875	91.8367	88.0435	92.0455	95.0617	86.0465	95.2941	98.1651	Promoter	-0.812423	7.41826e-05	B21P,Neut
ENSSSCG00000013620	PLPPR2	2:70038001:70039000	2	70038001	70039000	85.3659	88.764	91.8182	94.6809	54.9451	55.4054	77.5701	61.165	79.7619	89.4118	97.5309	94.7826	96.9072	90.3226	86.3014	93.75	91.8605	92.8	Promoter	-0.445027	0.0734498	Mono,Neut
ENSSSCG00000014168	ELL2	2:102590001:102591000	2	102590001	102591000	2.10526	1.41844	1.22449	0.367647	2.12766	1.5625	0.571429	0	1.3986	0.619195	1.80723	1	1.38249	0.636943	2.25564	1.82648	1.04895	1.10865	Promoter	-0.538472	0.0257468	Neut
ENSSSCG00000014203	MCC	2:116487001:116488000	2	116487001	116488000	88.5246	90.0662	83.7607	86.3636	72	54.3011	77.9221	64.0741	93.8053	88	90.625	90.7285	95.0549	91.1877	82.7586	77.2532	93.5252	89.7436	Promoter	0.342367	0.17857	Mono,Neut
ENSSSCG00000014441	CSF1R	2:151129001:151130000	2	151129001	151130000	79.8165	79.4872	74.0741	76.652	42.1053	46.0526	69.3694	51.0638	70.8661	80.5263	87	84.4828	81.8436	88.8112	73.0435	86.8778	86.0987	88.2591	Promoter	-0.831463	3.52536e-05	Mono,Neut
ENSSSCG00000015617	G0S2	9:133289001:133290000	9	133289001	133290000	72	84	71.8182	72.1212	42.6036	32.7586	64.1026	34.8018	72.4138	79.5349	84.1808	87.0748	79.8165	87.9121	78	78.7565	86.4198	83.5391	Promoter	-0.329382	0.196696	Mono,Neut
ENSSSCG00000016504	TBXAS1	18:9886001:9887000	18	9886001	9887000	28.1437	40	49.1228	51.7949	25.3968	29.4118	25.5814	22.6277	41.0853	40.5594	35.0427	43.6975	44.9612	45.122	49.2857	42.953	41.8919	39.7661	Promoter	-0.568517	0.0172533	Mono,Neut
ENSSSCG00000016655	GPR141	18:36661001:36662000	18	36661001	36662000	67.6471	65.3846	76.8595	71.7241	45.9677	46.8927	59.1398	42.1429	44.5312	53.0612	65.1376	70.1389	71.9424	83.7209	85.4271	77.8481	70.8955	70.297	Promoter	-0.511002	0.0360561	Mono,Neut,NK
ENSSSCG00000017300		12:16117001:16118000	12	16117001	16118000	79.4118	70.4918	NA	86.7925	34.2857	NA	55.102	43.75	64.2857	69.7917	80.7018	78.5714	92.7273	73.8095	74.1935	73.4694	86.4407	80.7692	Promoter	-0.682798	0.00502749	Neut
ENSSSCG00000017475	RARA	12:22073001:22074000	12	22073001	22074000	49.6241	44.4444	69.8113	65.7143	24.1758	29.5082	38.4615	36.2637	80.3279	76.7241	68.1818	74.1071	53.3333	64.1791	75.2	74.3119	38.8235	48.8372	Promoter	-0.809342	8.30235e-05	Mono,Neut
ENSSSCG00000017475	RARA	12:22074001:22075000	12	22074001	22075000	85.4545	70.8861	92.5466	91.3978	53.9535	31.5789	63.4146	54.6296	78.75	80	92.4242	88.2022	83.7696	85.7143	86.2745	82.0276	78.4884	73.301	Promoter	-0.849852	1.56809e-05	Mono,Neut
ENSSSCG00000023762	TRPM2	13:207210001:207211000	13	207210001	207211000	90.1361	88.2716	87.2852	83.5391	38.9831	50.9615	75.9036	50.7246	85.3211	90.8163	93.199	95.2	90.8046	92.1788	87.5576	84.9057	95.5102	92.0765	Promoter	-0.873408	4.6837e-06	Mono,Neut
ENSSSCG00000026547	SLC45A3	9:66364001:66365000	9	66364001	66365000	71.4286	70	83.9286	88.0734	73.1959	59.375	43.1818	36.1905	80.7018	70.5882	70.7547	65.5556	84	76.8116	85.5072	78.4314	46.729	67.2131	Promoter	-0.383597	0.128514	Neut
ENSSSCG00000027911	LTB4R	7:74975001:74976000	7	74975001	74976000	89	95.6522	88.5714	90.4762	72.8155	61.2903	73.8095	64.1667	87.9518	93.913	93.3884	94.5055	94.3182	97.5207	91.954	89.6825	95.6522	95.6989	Promoter	-0.839221	2.53549e-05	Mono,Neut
ENSSSCG00000028331	IL1R2	3:52405001:52406000	3	52405001	52406000	69.8113	85.5263	83.3333	87.5	44.2623	35.8025	63.2353	57.5758	83.5616	82.7586	90.9091	85.2459	89.5833	90.7216	90.411	87.6712	72.5275	95.5357	Promoter	-0.806783	9.10295e-05	Mono,Neut
ENSSSCG00000030882		7:23709001:23710000	7	23709001	23710000	10.7143	15	12.3288	6.66667	1.8018	0.813008	6.75676	2.22222	12.0879	8.88889	31.25	26.9663	15.9574	13.3333	21.1111	17.8571	15.4639	18.9873	Promoter	-0.425752	0.0883981	Mono,Neut
ENSSSCG00000030882		7:23711001:23712000	7	23711001	23712000	75	91.6667	79.5455	80.5825	59.6154	46.6019	61.1111	55.7522	48.9796	60.1852	77.4436	80.315	76.3441	80.5085	83.3333	81.4159	83.8235	86.5672	Promoter	-0.467274	0.0585995	Mono,Neut,NK
ENSSSCG00000032527	FOSL2	3:110841001:110842000	3	110841001	110842000	82.9457	81.3725	78.2609	89.8551	45.045	39.759	68.6275	48.5714	62.5	64.5833	86.4407	100	81.9672	88.3333	85.5072	79.5181	92.1739	88.2716	Promoter	-0.893004	1.40736e-06	Mono,Neut
ENSSSCG00000033251	TREM1	7:36531001:36532000	7	36531001	36532000	77.4436	89.8876	81.3333	83.9286	30.9353	35.0515	65.4135	44.7552	61.0169	81.8182	85.2941	88.6179	73.4848	90.9091	81.3187	80.3571	90.3226	91.6667	Promoter	-0.455929	0.0658637	Mono,Neut
ENSSSCG00000034664	MPIG6B	7:23834001:23835000	7	23834001	23835000	84.4538	78.733	79.6296	80.7692	75.3623	75.2174	70.5202	66.474	79.0393	82.0896	90.604	86.5772	82.3529	84.2324	85.8757	79.397	79.2969	76.3578	Promoter	-0.39142	0.120258	Neut
ENSSSCG00000036201	NPR3	16:18844001:18845000	16	18844001	18845000	11.0687	9.54545	10.1695	12.5	1.72414	1.47783	4.32099	2.87081	4.54545	5.39419	5.83658	6.30631	7.17703	8.73786	9.35673	8.33333	7.61905	6.3745	Promoter	-0.702077	0.00167868	Mono,Neut
ENSSSCG00000037168	TMEM92	12:26467001:26468000	12	26467001	26468000	62.8866	66.3462	63.2353	57.2816	41.0853	37.3134	28.9062	14.6497	42.8571	42.7083	28.125	25.3333	34.6154	36.5672	29.1971	35.3846	43.5897	42.268	Promoter	-0.632543	0.00643296	Neut
ENSSSCG00000038429		10:66434001:66435000	10	66434001	66435000	86.3354	84.6535	68.5039	83.2558	59.447	53.9877	72.807	60.4096	86.7403	90.6977	94	95.7746	91.3706	94.2424	84.7222	95.1807	95.0192	94.8837	Promoter	-0.659984	0.00393882	Mono,Neut
ENSSSCG00000040845	AGPAT2	AEMK02000682.1:1093001:1094000	AEMK02000682.1	1093001	1094000	92.3077	93.662	89.0244	79.8701	43.5065	49.4505	63.5294	47.1545	85.7143	78.75	90	81.8966	90.1639	89.0052	85.2814	89.4737	87.9121	92.9134	Promoter	-0.969476	1.44876e-10	Mono,Neut
ENSSSCG00000000137	NCF4	5:10908001:10909000	5	10908001	10909000	76.1421	73.0263	85.5556	76.8657	57.6	59.5745	56.7568	45.5172	68.6869	70.8075	73.8095	73.0964	78.0488	71.0843	71.0345	76.2887	65.2174	72.2543	Intragenic	-0.0776599	0.767033	Mono,Neut
ENSSSCG00000000171	CKAP4	5:14030001:14031000	5	14030001	14031000	68.1034	85.5895	72.7273	67.3684	63.4409	60.6838	66.6667	59.1837	79.2079	75.7009	90.5759	90.1024	84.5714	89.4389	74.7619	80.1047	94.8498	90.9434	Intragenic	-0.618674	0.00810584	Mono,Neut
ENSSSCG00000000864	CHPT1	5:82539001:82540000	5	82539001	82540000	89.9281	94.4444	88.5417	87.4172	68.8312	66.2921	77.4194	60.3604	88	86.4516	92.1569	97.2222	92.8	93.1973	92	89.916	89.3204	95.122	Intragenic	-0.743506	0.00062415	Mono,Neut
ENSSSCG00000000907	PLXNC1	5:88928001:88929000	5	88928001	88929000	85.625	93.8272	84.8958	88.4477	42.381	21.0784	61.1111	42.0712	77.3399	85.5705	88.2353	88.535	88.4375	92.0118	81.7919	89.3993	89.3836	90.0862	Intragenic	-0.933563	4.45208e-08	Mono,Neut
ENSSSCG00000000907	PLXNC1	5:88995001:88996000	5	88995001	88996000	72.3404	95.2381	82.0896	87.8788	31.0345	19.3277	62.963	34.5794	57.2816	62.6263	91.8919	95.4023	84.375	90.4762	93.0556	76.4228	86.6667	94.0171	Intragenic	-0.890448	1.66712e-06	Mono,Neut
ENSSSCG00000000907	PLXNC1	5:89032001:89033000	5	89032001	89033000	92	89.1304	88.4615	88.6486	63.522	77.7778	70.9677	69.2737	80.5556	90.9091	94.9045	94.1935	93.5484	93.4066	91.5888	87.9195	96.732	92.8571	Intragenic	-0.877933	3.61375e-06	Mono,Neut
ENSSSCG00000001076	RNF144B	7:14089001:14090000	7	14089001	14090000	57.7922	57.3248	68.8889	71.8391	33.8843	27.7778	38.6555	28.8136	65.0485	78.6047	53.012	61.6541	60.5	68.6567	59.7938	71.134	53.4091	60.6987	Intragenic	-0.735331	0.000769348	Mono,Neut
ENSSSCG00000001835	ABHD2	7:54721001:54722000	7	54721001	54722000	86.6197	86.6667	75	83.5443	42.446	50.5976	55.3763	56.8047	90.2439	91.8367	92.3913	88.6957	83.5294	90.6832	83.6538	83.2461	92.1811	91.6996	Intragenic	-0.551821	0.0216458	Mono,Neut
ENSSSCG00000001993	TGM1	7:75036001:75037000	7	75036001	75037000	84.7458	87.5	78.5714	87.4172	48.2759	35	45	43.75	72.973	75.974	89.5161	91.6667	79.4393	85.6061	83.9286	71.4286	84.127	79.2899	Intragenic	-0.630243	0.00668928	Mono,Neut
ENSSSCG00000002329	MAP3K9	7:94373001:94374000	7	94373001	94374000	91.8239	95.7983	93.4307	99.0476	67.7273	53.4351	76.3158	68.3962	86.3309	92.6829	91.4894	95.0249	95.7895	93.4911	91.0569	93.5185	92.4686	94.0367	Intragenic	-0.552114	0.021562	Mono,Neut
ENSSSCG00000002666	KIAA0513	6:3749001:3750000	6	3749001	3750000	87.6033	93.0041	88.8298	88.835	87.6147	90.2597	70.3704	75	91.2621	94.0559	92.4731	95.5696	90.5109	93.0796	91.1243	93.6508	97.0588	96.2963	Intragenic	-0.460546	0.0628314	Neut
ENSSSCG00000002666	KIAA0513	6:3757001:3758000	6	3757001	3758000	76.1733	85.6287	72.9064	62.2047	90.0709	90.7216	74.1935	75.6364	85.7778	86.1878	90.2857	91.2621	84.9315	85.4369	90.0277	88.1295	88.716	87.2428	Intragenic	0.182836	0.482437	B21P,Neut
ENSSSCG00000002954	SPINT2	6:47208001:47209000	6	47208001	47209000	92.5926	90	87.1429	87.3874	80.2721	66.6667	73.3333	60.2564	97.1429	91	90.9091	96.4286	86.7925	86.8687	81.5789	80.2469	93.1373	92.7536	Intragenic	-0.43237	0.0830382	Mono,Neut
ENSSSCG00000003402	PGD	6:70689001:70690000	6	70689001	70690000	58.9958	68.5315	80	81	6.33803	9.1954	46.2121	19.9134	50.5952	74.1463	66.3415	63.6364	72.1893	71.6312	83.4043	82.1596	61.7778	67.4641	Intragenic	-0.926435	9.36253e-08	Mono,Neut
ENSSSCG00000003437	TNFRSF8	6:72148001:72149000	6	72148001	72149000	80.9917	88.4058	78.9954	88.3978	78.8043	84.9558	70.0441	78.5047	75.9563	85.5469	85.5124	91.8782	83.6502	91.9355	81.3115	88.5496	83.3333	91.133	Intragenic	-0.48154	0.0503309	Neut
ENSSSCG00000003644	FHL3	6:93983001:93984000	6	93983001	93984000	60.2151	57.3529	71.4286	67.1233	21.4286	15.5556	41.4634	39.726	57.1429	71.2766	76.6234	74.6269	86.2069	84.9315	83.7209	89.1089	60.3448	67.7778	Intragenic	-0.90451	6.20544e-07	Mono,Neut
ENSSSCG00000003761	ADGRL2	6:131895001:131896000	6	131895001	131896000	75.1479	82.8402	65.3061	75.1351	77.9343	82.5472	64.4295	71.4286	64.2857	72.9167	68.7943	80.9783	71.0784	77.0751	65.8182	67.6471	74.026	84.1808	Intragenic	0.266953	0.300301	Neut,T8P4P
ENSSSCG00000004022	RPS6KA2	1:2249001:2250000	1	2249001	2250000	69.5489	72.9614	71.3004	61.2245	44.4444	40.3846	51.6556	34.891	65.7005	72.3127	74.5	72.1925	66.3043	75	61.0497	68.3274	78.2222	72	Intragenic	-0.928763	7.40681e-08	Mono,Neut
ENSSSCG00000004022	RPS6KA2	1:2356001:2357000	1	2356001	2357000	86.5854	86.8687	87.5	80.2395	62.1951	78.481	66.9811	61.4907	80.315	84.9673	88.9503	89.5954	91.0526	89.0625	89.7436	86.1538	95.092	93.2773	Intragenic	-0.854748	1.24127e-05	Mono,Neut
ENSSSCG00000004022	RPS6KA2	1:2357001:2358000	1	2357001	2358000	73.8095	87.7863	79.0698	76.087	50.9579	61.0169	64.6465	48.503	84.4037	82.8571	84.127	92.3077	84.8214	88.4	76.4368	81.8182	88.6792	91.6667	Intragenic	-0.906325	5.40274e-07	Mono,Neut
ENSSSCG00000004065	TIAM2	1:11667001:11668000	1	11667001	11668000	81.893	84.2105	81.5476	83.4171	68.4729	62.963	61.6541	64.0777	79.8913	79.638	81.8182	79.0055	81.6239	86.2069	84.2553	77.4436	77.8302	82.6446	Intragenic	-0.678013	0.00277828	Mono,Neut
ENSSSCG00000004065	TIAM2	1:11679001:11680000	1	11679001	11680000	55.8442	61.6667	59.2593	61.9048	44.1341	38.1679	48.3051	47.6636	56.0345	49.2424	60.6742	72.619	68.3761	68.8525	66.9014	63.2911	65.0407	72.807	Intragenic	-0.398869	0.112749	Mono,Neut
ENSSSCG00000004065	TIAM2	1:11683001:11684000	1	11683001	11684000	62.1622	67.1756	60.4478	60.7735	34.8485	33.0882	53.6913	36.646	64.2857	70.4663	74.3017	74.4186	71.9298	67.6768	74.026	68.3544	61.7647	72.2826	Intragenic	-0.309872	0.226129	Mono,Neut
ENSSSCG00000004199	EPB41L2	1:32576001:32577000	1	32576001	32577000	92.3077	87.395	77.1084	78.4173	83.6957	87.8261	71.4286	77.9874	90.678	90.3509	87.5	89.4231	90.1786	87.5	88.4848	84.2932	90.5405	88.3562	Intragenic	-0.0500772	0.848631	Neut
ENSSSCG00000004236	PKIB	1:39920001:39921000	1	39920001	39921000	40.5172	29.5238	65.5172	46.8354	21.0526	NA	31.8182	19.8473	31.6327	32.1839	34.5794	32.5843	43.662	40.6452	60.6667	51.4793	26.8908	30	Intragenic	-0.499775	0.0486976	Neut
ENSSSCG00000004464	TENT5A	1:84551001:84552000	1	84551001	84552000	88.6667	67.1642	84.9462	90.2985	96.6667	100	66.6667	76.2376	93.7931	86.7257	96.9231	95.5752	90.0763	89.6104	87.5	88.9764	62.9213	58.209	Intragenic	-0.369256	0.14466	Neut,TGDP
ENSSSCG00000004728	CAPN3	1:129005001:129006000	1	129005001	129006000	91.7949	89.0909	96.4029	90.303	69.863	69.1781	80.9249	68.0556	90.4412	91.3978	97.2789	94.3662	95.6	96.9432	95.3488	91.3043	97.191	97.6879	Intragenic	-0.841468	2.29731e-05	Mono,Neut
ENSSSCG00000005737	GFI1B	1:272706001:272707000	1	272706001	272707000	82.3755	78.3019	83.871	82.243	51.9553	35.7724	53.5211	66.2393	77.381	78.6957	82.0084	84.507	87.5458	79.4466	76.9231	86.7769	82.716	82.6087	Intragenic	-0.357013	0.159502	Mono,Neut
ENSSSCG00000005737	GFI1B	1:272707001:272708000	1	272707001	272708000	82.8431	84.5238	83.1169	93.3333	62.069	57.2581	73.4694	65.8915	72.0588	80.6034	86.4516	80.1136	77.6978	85.5263	92.5	86.4865	88.3212	87.3563	Intragenic	-0.321103	0.208862	Mono,Neut
ENSSSCG00000006233	CA8	4:73074001:73075000	4	73074001	73075000	66.879	69.3878	77.7778	89.1667	56.8182	58.6957	47.1698	51.4085	62.5	58.4746	68.6869	68.0851	71.9101	65.5844	51.0638	48.0392	60.177	54.4304	Intragenic	0.70945	0.00142478	Neut,T8P4P
ENSSSCG00000006237	SDCBP	4:74326001:74327000	4	74326001	74327000	87.5	89.9329	93.038	93.4783	65.1584	68.9474	72.4138	75.2809	78.0142	83.0409	87.6777	91.2821	89.3939	89.4737	88.6792	90.8537	78.2609	85.9296	Intragenic	-0.655339	0.00429408	Mono,Neut
ENSSSCG00000006250	LYN	4:75838001:75839000	4	75838001	75839000	92.562	93.5484	96.6667	95.0355	45.6522	47.0588	72.973	52.451	69.2308	79.3548	90.3226	93.1707	86.8132	88.412	91.7031	91.3043	89.6739	91.7808	Intragenic	-0.81601	6.48995e-05	Mono,Neut
ENSSSCG00000006250	LYN	4:75870001:75871000	4	75870001	75871000	80.6061	77.9412	71.4286	69.6203	52.8302	57.7778	64.7887	56.4516	89.8734	79.5455	95.3125	95.5414	84.8315	88.5714	86.0963	86.0294	87.8378	83.7209	Intragenic	-0.939368	2.28137e-08	Mono,Neut
ENSSSCG00000006250	LYN	4:75900001:75901000	4	75900001	75901000	20.9302	25.5319	NA	21.2121	21.9178	14.7541	14.8148	17.0732	47.7612	44.2857	52.459	55.5556	42.029	NA	60.3604	41.25	35.7143	39.1304	Intragenic	-0.781536	0.000579186	Mono,Neut
ENSSSCG00000008103	MERTK	3:44355001:44356000	3	44355001	44356000	79.4643	87	82.0225	87.6543	60.8247	67.3267	64.1026	68.2635	83.5938	81.8182	83.1579	80	76.9784	78.1457	82.5	86.7647	84.2105	84.3537	Intragenic	-0.659745	0.00395655	Mono,Neut
ENSSSCG00000008168	RNF149	3:53037001:53038000	3	53037001	53038000	62.6374	70.2128	44.4444	46.5116	63.3028	51.8519	51.8519	51.5152	72.973	68.1818	81.6667	73.2143	69.0476	67.3267	65.5738	63.5294	69.0141	73.3333	Intragenic	-0.278443	0.279169	B21P,Neut
ENSSSCG00000008334	MXD1	3:72542001:72543000	3	72542001	72543000	81.4815	79.5181	86.4407	86.4	87.5	88.1481	77.5862	70.5426	NA	93.8776	85.5769	89.0625	87.8788	87.6812	89.7436	94.186	69.7674	78.0952	Intragenic	-0.567688	0.0218029	Neut,TGDP
ENSSSCG00000008820	TEC	8:38126001:38127000	8	38126001	38127000	93.1677	92.5234	97.8947	100	93.2886	86.4583	64	49.4118	94.5946	95.0617	95.7265	87.7049	92.7835	90	90.8497	91.1243	97.0149	95.3757	Intragenic	-0.376099	0.136791	Neut
ENSSSCG00000008842	KIT	8:41429001:41430000	8	41429001	41430000	64.8221	58.1081	65.3571	61.0738	42.2741	47.8088	41.8367	40.2667	50.9434	48.9736	50	54.2234	54.6429	56.6396	52.6316	52.4675	41.9014	45.3515	Intragenic	-0.171477	0.510495	Neut,TGDP
ENSSSCG00000008842	KIT	8:41430001:41431000	8	41430001	41431000	61.8257	66.875	74.1722	68.5714	47.7833	48.6301	51.8797	50.5576	43.4109	53.5714	66.5385	70.3971	66.6667	66.2824	63.7209	65.7895	67.5	60.4839	Intragenic	-0.5242	0.0307704	Mono,Neut,NK
ENSSSCG00000008981		8:71986001:71987000	8	71986001	71987000	86.1538	87.8571	81.7568	90.7407	58.8235	61.2069	71.3043	66.8966	94.898	89.4472	90.1734	94.4785	95.3947	94.0828	90.4762	89.3939	88.0342	91.018	Intragenic	-0.790326	0.000159632	Mono,Neut
ENSSSCG00000008983	CCDC158	8:71986001:71987000	8	71986001	71987000	86.1538	87.8571	81.7568	90.7407	58.8235	61.2069	71.3043	66.8966	94.898	89.4472	90.1734	94.4785	95.3947	94.0828	90.4762	89.3939	88.0342	91.018	Intragenic	0.169654	0.515069	Mono,Neut
ENSSSCG00000009029	ARHGAP10	8:80874001:80875000	8	80874001	80875000	80.4348	86.2069	81.9149	83.7398	70	69.7248	71.6216	68.8679	81.0127	78.3784	81.3725	90.1961	82.7586	82.6087	82.1138	NA	87.6712	85.9504	Intragenic	-0.792597	0.000250745	Mono,Neut
ENSSSCG00000009029	ARHGAP10	8:80970001:80971000	8	80970001	80971000	85.7143	97.561	88.9831	88.7417	73.8806	70.4082	73.9726	74.4444	88.3495	84.0909	98.7952	97.0588	89.4737	91.8919	96.6292	85.7143	94.6237	95.9538	Intragenic	-0.670384	0.00322947	Mono,Neut
ENSSSCG00000009229	ARHGAP24	8:133007001:133008000	8	133007001	133008000	91.7355	91.7526	95.5357	88.6598	89.9225	92.7419	73.3333	75.7812	NA	75.4237	89.9329	90.1639	80	78.9189	NA	69.6721	94.0741	86.1842	Intragenic	0.496331	0.0598555	Neut
ENSSSCG00000009256	ANTXR2	8:137668001:137669000	8	137668001	137669000	48.6381	49.4048	61.1111	55.2846	19.3548	30.0395	37.037	29.7203	56.0976	46.6063	40.4682	37.8947	41.0377	41.0774	58.4656	63.2959	47.4708	50.2762	Intragenic	-0.697223	0.00186526	Mono,Neut
ENSSSCG00000009256	ANTXR2	8:137753001:137754000	8	137753001	137754000	89.5928	97.3262	90.3226	87.9464	58.4158	52.5253	79.7546	60	91.8033	94.8864	98.0892	98.7952	94.8718	97.8339	97.093	96.1832	95.092	97.4359	Intragenic	-0.741034	0.000665424	Mono,Neut
ENSSSCG00000009256	ANTXR2	8:137800001:137801000	8	137800001	137801000	72.332	71.3514	82.2581	83.2215	69.3431	76.2115	61.2022	55.2036	83.1395	76.3441	67.4897	66.9643	79.3427	74.1135	54.0084	51.3158	64.3564	66.7665	Intragenic	-0.423689	0.0901193	Neut,T8P4P
ENSSSCG00000009542	TNFSF13B	11:75625001:75626000	11	75625001	75626000	83.5	82.2785	74.6575	84.8485	42.5197	57.8947	68	50.4386	76.087	81.2865	84.0708	89.8113	86.3874	86.6426	88.0952	86.3636	87.9581	89.7196	Intragenic	-0.884535	2.42933e-06	Mono,Neut
ENSSSCG00000010280	VSIR	14:74667001:74668000	14	74667001	74668000	69.6296	92.5373	72.7273	85.2713	50.6494	48.5294	66.055	51.0067	46.4286	62.1951	90.3614	92.8	84.1463	87.4172	92.053	87.6923	92.233	91.0112	Intragenic	-0.623229	0.00752193	Mono,Neut,NK
ENSSSCG00000010404	ALOX5	14:90866001:90867000	14	90866001	90867000	10.7807	17.7665	4.0724	4.29185	2.20049	5.09259	5.20833	3.53698	5.37634	15.6522	21.6216	26.7658	32.1918	23.8806	34.5324	33.6788	17.7019	24.8421	Intragenic	-0.468801	0.0576691	B21P,Mono,Neut
ENSSSCG00000010521	UBTD1	14:108891001:108892000	14	108891001	108892000	91.6667	88.4615	73.8095	66.2338	66.6667	69.0909	68.5714	61.5385	73.2394	72.8571	91.1392	87.9121	97.8723	87.619	95.0495	86.5169	80.2632	85.5072	Intragenic	-0.632849	0.00639942	Mono,Neut
ENSSSCG00000011600	SLC6A6	13:70135001:70136000	13	70135001	70136000	85.5319	91.1765	88.5057	83.6257	72.4138	71.9298	78.8462	68.984	81.7568	87.7193	89.1892	92.623	90.625	89.7196	90.2439	93.3333	89.5833	90.1786	Intragenic	-0.87844	3.50811e-06	Mono,Neut
ENSSSCG00000012257	MAOA	X:38960001:38961000	X	38960001	38961000	92.0635	94.2308	94.3662	89.5349	93.9024	NA	72.2222	73.4375	90.566	90.9091	92.9577	89.011	92.2414	97.1698	88.6076	89.0244	94.8052	93.6508	Intragenic	-0.573681	0.0201503	Neut
ENSSSCG00000012847	TALDO1	2:468001:469000	2	468001	469000	91.1932	88.9571	83.1606	82.2674	49.2492	56.1728	65.5172	61.3636	83.4711	81.5217	93.733	90.8257	87.3932	92.02	88.2619	86.715	88.0282	90.2439	Intragenic	-0.961454	8.14338e-10	Mono,Neut
ENSSSCG00000013237	SPI1	2:15243001:15244000	2	15243001	15244000	79.5699	67.5676	85.3801	79.6053	31.0559	24.3243	42.3729	22.0339	48.4277	41.1429	54.023	57.3991	57.0093	50	59.6685	51.4793	47.3029	38.535	Intragenic	-0.6021	0.0105432	Mono,Neut
ENSSSCG00000013775	ADGRE5	2:64846001:64847000	2	64846001	64847000	86.1538	85.0575	83.1858	82.5243	79.8387	80.8696	69.3069	75	78.1818	78.3133	90.5172	85.7143	87.3684	86.5248	81.7073	86.4407	88.5906	86.6667	Intragenic	-0.795187	0.000135932	Neut
ENSSSCG00000013853	HSH2D	2:61423001:61424000	2	61423001	61424000	82.2917	75.2688	NA	88.7931	NA	62.5	73.1707	67.2727	69.6429	72.7273	86.4583	84.8214	86.0759	81.8182	93.75	87.8788	69.8795	72.6316	Intragenic	-0.308894	0.262616	Neut
ENSSSCG00000014184	PAM	2:108262001:108263000	2	108262001	108263000	79.7619	82.5581	76.087	77.2277	56.3107	49.1667	65.7895	56.962	NA	82.1053	85.3333	87.3684	77.1739	80.7018	88.3721	88.6792	83.6538	78.7234	Intragenic	-0.923084	3.47842e-07	Mono,Neut
ENSSSCG00000014184	PAM	2:108340001:108341000	2	108340001	108341000	66.087	65.4676	69.5122	75	44.5783	36.4486	42.2222	49.6241	49.1803	62.8571	63.8462	65.6716	61.0738	61.1511	64.9635	75.9259	69.2982	72.7891	Intragenic	-0.798871	0.000120004	Mono,Neut
ENSSSCG00000014441	CSF1R	2:151116001:151117000	2	151116001	151117000	79.4643	74.6575	74.8252	74.0385	84.4106	82.716	76.2712	73.3918	82.9932	75.9494	86.2816	82.2581	77.6978	76.0563	80.5461	78.5235	79.7665	77.6316	Intragenic	0.407632	0.104344	B21P,Neut
ENSSSCG00000014891	GAB2	9:12833001:12834000	9	12833001	12834000	NA	69.0476	86.8421	80.7229	57.7465	41.5094	56.4706	45.2991	67.0732	68.8406	80.8219	74	80.5556	86.0927	79.3478	88.2979	72	77.5362	Intragenic	-0.8361	5.45918e-05	Mono,Neut
ENSSSCG00000015089	JAML	9:45519001:45520000	9	45519001	45520000	93.662	94.7368	93.6	94.3182	58.5987	57.7465	77.5	61.7021	92.6606	94.0299	96.0784	97.4619	90.9677	90.411	94.9239	94.5205	94.8276	93.8462	Intragenic	-0.203684	0.432972	Mono,Neut
ENSSSCG00000015238	ARHGAP32	9:56102001:56103000	9	56102001	56103000	87.9195	90.991	80	89.7638	40.7895	27.7228	64.9485	46.2185	72.5806	76.3441	98.8636	91.1111	85	91.4894	83.871	78.6765	87.1795	92.7711	Intragenic	-0.896493	1.10913e-06	Mono,Neut
ENSSSCG00000016141	PLEKHM3	15:111170001:111171000	15	111170001	111171000	77.8325	71.6981	88.75	82.3944	57.0796	64.7436	63	64.4068	76.259	80.7947	81.0811	82.1192	72.0779	72.2034	86.8852	77.4194	74.2574	77.8846	Intragenic	-0.581384	0.014372	Mono,Neut
ENSSSCG00000016141	PLEKHM3	15:111174001:111175000	15	111174001	111175000	76.6234	85.1485	83.6957	85.7143	43.7086	42.6471	63.9344	42.9577	69.8925	70.9677	82.8283	80.4734	73.6486	80.8511	74.359	71.5789	72.6027	79.8561	Intragenic	-0.694116	0.00199334	Mono,Neut
ENSSSCG00000016175	MREG	15:118226001:118227000	15	118226001	118227000	79.661	80.4878	88.5417	77.3333	59.4595	55.8824	56.8182	50.4673	73.2143	77.3913	83.908	79.5031	78.6885	78.5714	79.8077	67.4419	82	80	Intragenic	-0.472912	0.0552191	Mono,Neut
ENSSSCG00000016175	MREG	15:118238001:118239000	15	118238001	118239000	74.8031	80.8081	77.381	69.4215	31.4815	18.2609	58.75	31.7829	80.7692	72.3404	85	69	74.7748	83.5938	69.1667	59.8214	80	81.25	Intragenic	-0.50255	0.0397874	Mono,Neut
ENSSSCG00000016502	PARP12	18:9678001:9679000	18	9678001	9679000	76.5217	75.8865	79.0055	77.6536	62.3596	54.8718	60	56.0209	55.8011	58.1081	70.2703	73.494	56.5217	69.8582	70.6522	73.0337	79.878	78.9256	Intragenic	-0.657674	0.00411239	Mono,Neut,NK
ENSSSCG00000016504	TBXAS1	18:9789001:9790000	18	9789001	9790000	42.7481	65.896	48.2014	39.7849	24.7934	25.7812	38.1818	31.2139	57.037	56.6176	71.4286	68.9394	60.5769	68.5824	71.7105	76.1628	69.7778	72.8155	Intragenic	-0.673684	0.0030275	Mono,Neut
ENSSSCG00000016620	TSPAN12	18:26062001:26063000	18	26062001	26063000	83.5938	88.3721	90.9722	89.8089	61.1399	61.9565	60.7143	46.8254	77.193	77.8409	89.8551	87.4074	85.7143	84.6847	89.0173	83.6364	90.5325	93.3333	Intragenic	-0.678556	0.0027482	Mono,Neut
ENSSSCG00000016708	SKAP2	18:45644001:45645000	18	45644001	45645000	7.23982	6.76692	6.62983	6.78466	5.81818	3.95257	3.92857	2.38095	15.7025	12.1771	5.09804	5.57491	9.0301	4.78589	4.67626	5.74413	6.13718	5.3125	Intragenic	0.105615	0.686637	Neut
ENSSSCG00000016708	SKAP2	18:45770001:45771000	18	45770001	45771000	76.3158	74.0741	80.3571	80.7107	67.0807	60.9091	66.6667	59.4595	81.1765	84.0237	87.234	79.4521	77.5194	81.2155	74.1722	78.4	79.845	79.1667	Intragenic	-0.696305	0.00190236	Mono,Neut
ENSSSCG00000016725	TNS3	18:48967001:48968000	18	48967001	48968000	89.1892	88.1119	81.7568	73.0337	78.5088	73.6486	76.6871	71.1009	89.0411	81.3433	91.6667	88.5167	85.4839	79.2952	90.5172	82.967	91.2442	90.5941	Intragenic	-0.47527	0.0538492	Neut
ENSSSCG00000016725	TNS3	18:48968001:48969000	18	48968001	48969000	91.9463	89.2157	88.4354	93.2515	74.7619	75.7764	69.4915	69.3141	84.1727	83.0409	90.7563	90.7692	91.0314	92.2156	87.7778	84.2424	88.764	92.5466	Intragenic	-0.518277	0.0330634	Neut
ENSSSCG00000017036	CCNJL	16:63243001:63244000	16	63243001	63244000	75.4386	83.3333	71.6814	72.5926	63.3333	57.7236	67.2131	56.213	80.7339	82.0896	85.8491	92.3077	90.4412	83.5979	80.9091	85.2113	90.5512	86.4198	Intragenic	-0.317182	0.214789	Mono,Neut
ENSSSCG00000017036	CCNJL	16:63279001:63280000	16	63279001	63280000	62.2857	69.3431	54.1935	48.6726	58.871	57.732	62.2951	51.7647	76.7123	67.9688	81.0219	76.7123	74.1497	78.2178	74.8201	76.7241	76.4706	70.2703	Intragenic	-0.114544	0.661568	B21P,Neut
ENSSSCG00000017475	RARA	12:22070001:22071000	12	22070001	22071000	50.4132	56.0606	51.0204	57.8431	17	23.913	32.7586	33.6449	43.4783	58.0645	78.481	84.8101	56.25	70.9091	78.9474	81.8182	55	57.8512	Intragenic	-0.783002	0.00020183	Mono,Neut
ENSSSCG00000017873	CAMKK1	12:49923001:49924000	12	49923001	49924000	69.4915	93.8776	44.5545	46.5217	47.541	33.5329	52.439	44.8087	78.7565	91.7695	96.0265	91.4141	94.3182	95.7529	92.5311	94.2675	97.7778	96.5517	Intragenic	-0.559448	0.0195426	B21P,Mono,Neut
ENSSSCG00000017962	KDM6B	12:53061001:53062000	12	53061001	53062000	67.5862	55.2941	74.269	68.7117	60.4762	54.7368	57.4257	50.6579	68.9655	67.7419	76.0331	65.9091	60.6195	61.2613	82.6087	76.7677	70.073	62.5	Intragenic	-0.534065	0.0272249	Mono,Neut
ENSSSCG00000021203	PIK3CB	13:79467001:79468000	13	79467001	79468000	83.3333	83.3333	78.7879	85.6	40	41.8367	62.7273	47.205	68.1818	79.5276	78.7879	79.3388	80.1653	84	78.2895	NA	80.1527	85.3503	Intragenic	-0.878409	7.59532e-06	Mono,Neut
ENSSSCG00000022178		7:96692001:96693000	7	96692001	96693000	67.6647	67.2131	76.3514	72.8814	51.1628	54.1096	63.6364	55.1724	79.7386	73.8739	71.4286	75.1938	70.8333	78.7709	68.4848	69.8413	66.4286	73.6196	Intragenic	-0.654975	0.00432292	Mono,Neut
ENSSSCG00000022230	CD9	5:64447001:64448000	5	64447001	64448000	74.7826	71.4286	60.8108	66.3366	56.5217	50.9434	57.8313	62.0438	65.1163	69.3694	80.9917	71.9512	76.5152	66.9065	85.4839	81.8182	81.3725	79.562	Intragenic	-0.67175	0.00314456	Mono,Neut
ENSSSCG00000022318	ERG	13:202055001:202056000	13	202055001	202056000	78.7234	81.8966	NA	72.6496	62.5551	66.4634	67.4797	68.0934	73.0769	80.6283	85.567	84.6667	77.7778	86.2944	76.5823	75	81.3084	81.1404	Intragenic	-0.186577	0.489011	Mono,Neut
ENSSSCG00000022986	CCSER1	8:128540001:128541000	8	128540001	128541000	92.517	87.5	88.3333	91.9355	85.2564	81.1881	71.6216	63.3508	82.1138	81.7143	98.5714	93	87.3418	91.5254	84.6847	81.9355	95.7265	94.2446	Intragenic	-0.278135	0.279724	Neut
ENSSSCG00000023762	TRPM2	13:207221001:207222000	13	207221001	207222000	80.303	86.8313	90.2027	91.6898	61.8182	61.3963	76.3265	62.6632	87.2131	91.8919	92.9577	95.6835	91.5423	92.5059	93.3168	89.0547	94.2308	98.5043	Intragenic	-0.846749	1.81084e-05	Mono,Neut
ENSSSCG00000024614	ITSN1	13:197416001:197417000	13	197416001	197417000	57.1429	62.6374	61	64.0449	55.4455	59.7826	29.7619	46.6667	52.5	55.0847	49.3333	57.5472	65.0602	63.1579	38.9474	43.9394	NA	45.4545	Intragenic	-0.199185	0.45956	Neut,T8P4P
ENSSSCG00000024614	ITSN1	13:197443001:197444000	13	197443001	197444000	92.8571	93.3921	89.6739	94.9239	62.9121	55	77.1523	70.9571	82.6291	92.8218	97.3494	96.7816	92.623	92.5481	95.5128	92.2727	96.4497	96.648	Intragenic	-0.841546	2.28934e-05	Mono,Neut
ENSSSCG00000025087	ASPH	4:71941001:71942000	4	71941001	71942000	88.1944	91.8519	95.8333	92.2156	85.1351	82.0809	77.4775	68.0556	85.4839	83.5821	99.115	91.8033	89.6552	92.6471	89.6	82.5243	94.9275	94.8052	Intragenic	-0.448245	0.0711471	Neut
ENSSSCG00000026383	NRP2	15:109028001:109029000	15	109028001	109029000	85.0267	83.8509	89.4366	90.5172	80.7692	77.4834	66.6667	67.7885	80.5687	76.5766	82.8358	77.5229	84.375	88.2155	79.5848	78.0303	86.6667	83.2669	Intragenic	-0.232459	0.369273	Neut
ENSSSCG00000027505	ESYT3	13:79266001:79267000	13	79266001	79267000	73.9583	69.3878	81.1881	64.3617	80.2395	74.5098	48.8889	50.5051	51.4563	47.1698	64.1026	64.4737	75	69.2913	56.1224	61.4583	67.4603	67.9487	Intragenic	0.519622	0.0325316	Neut,NK
ENSSSCG00000028461		17:33601001:33602000	17	33601001	33602000	84.8341	74.4526	88.3495	83.1683	64.0244	53.9007	65.0943	48.062	77.8689	76.6917	90.2439	85.6287	83.4225	76.0684	76.5101	75.8065	89.8649	83.0065	Intragenic	-0.820836	5.39682e-05	Mono,Neut
ENSSSCG00000029249	NAV3	5:103135001:103136000	5	103135001	103136000	90.7104	94.2105	84.8837	89.604	95.6284	95.3917	75.1678	73.1801	89.2857	92.8571	96.5909	96.7347	91.2621	91.1111	90.9871	89.7959	97.4359	92.9104	Intragenic	0.26602	0.302058	Neut
ENSSSCG00000029371	C5AR1	6:53111001:53112000	6	53111001	53112000	90.0344	92.9293	94.9275	91.0569	60	73.2558	66.8831	64.9606	86.7021	86.8644	92.4171	91.8919	89.9441	94.2492	85.5596	88.6228	94.7368	89.5455	Intragenic	-0.961714	7.74748e-10	Mono,Neut
ENSSSCG00000029482	CHST15	14:133503001:133504000	14	133503001	133504000	34.0426	31.2195	57.2816	61.6216	19.0722	15	16.8367	16.5803	45.3202	45.098	30.814	23.6607	31.0185	25.6579	52.8302	50.2591	19.0299	23.4043	Intragenic	-0.37553	0.137434	Mono,Neut
ENSSSCG00000030388	UPP1	18:48436001:48437000	18	48436001	48437000	80.3571	82.0896	84.7328	85.0394	67.2316	64.0523	66.25	67.4556	78.5714	82.2695	86.6667	88.3562	82.4324	84.4961	81.1966	81.1189	82.9787	87.234	Intragenic	-0.47946	0.0514781	Mono,Neut
ENSSSCG00000031831	CADM1	9:42793001:42794000	9	42793001	42794000	92.3077	87.3563	84.0426	90.8571	78.3439	78.5714	73.2558	62.3853	82.3529	85.7143	88.1944	92	90.5172	89.0476	81.7391	82.4074	87.8788	91.5789	Intragenic	-0.333915	0.190236	Neut
ENSSSCG00000032741	TBC1D9	8:86426001:86427000	8	86426001	86427000	75.3012	73.3333	75.5906	75.2809	60.8974	49.2683	66.3866	59.7765	78.7611	69.1275	82.8767	78.2609	73.2143	80	68.0473	64.6667	85.8974	78.9883	Intragenic	-0.609888	0.00933414	Mono,Neut
ENSSSCG00000036246		X:33648001:33649000	X	33648001	33649000	71.9101	82.5397	69.8925	72.5	83.8235	76.9231	57.3333	58.8889	83.3333	87.0968	91.9355	84.7826	88.1579	84.1463	83.5165	80.7692	80.9524	87.6543	Intragenic	-0.123759	0.636049	Neut
ENSSSCG00000036443	HECW1	18:51470001:51471000	18	51470001	51471000	80.7229	87.234	85.4839	88.9831	30.9524	32.7586	65.8537	43.3071	81.25	78.75	82.8571	89.8876	84.9057	81.6993	79.3651	83.6538	81.7391	82.9457	Intragenic	-0.436082	0.0801369	Mono,Neut
ENSSSCG00000036751	PPM1H	5:27488001:27489000	5	27488001	27489000	89.3333	88.2353	85.9155	90.2542	68.4211	66.4179	82.069	67.052	86	90.0552	93.6	94.2857	88.9381	92.1769	90.5138	84.127	91.0526	97.1564	Intragenic	-0.837977	2.67612e-05	Mono,Neut
ENSSSCG00000037264	RAB31	6:98334001:98335000	6	98334001	98335000	90.5882	94.1176	96.5517	90.6977	59.6491	51.3043	48.6486	39.7959	87.5	88.8889	84.4156	83.9416	84.127	84.7458	82.1429	80.1136	93.6893	92.5676	Intragenic	-0.920772	1.60572e-07	Mono,Neut
ENSSSCG00000037449	CSF1	4:110180001:110181000	4	110180001	110181000	57.5269	57.6271	68.8679	58.7156	58.5859	51.9231	52.9412	46.0526	47.3684	56.3636	85.3659	73.2143	61.7647	60.241	75.2475	78.3784	48.75	55.4286	Intragenic	0.301454	0.239652	Neut
ENSSSCG00000037449	CSF1	4:110189001:110190000	4	110189001	110190000	66.9903	64.7887	84.3023	75.7246	59.0361	46.0123	58.6957	55.137	68.6567	62.9464	74.3697	73.1928	70.4453	73.7705	78.1513	77.6536	65.3061	70.6294	Intragenic	-0.044501	0.865333	Mono,Neut
ENSSSCG00000037466		6:55803001:55804000	6	55803001	55804000	76.5517	83.2061	84.4828	78.4615	59.7122	47.7876	56.9231	66.3462	79.1667	82.2034	84.2857	81.1966	81.6176	84.375	76	77.3196	84.1584	75.8389	Intragenic	-0.907009	5.12449e-07	Mono,Neut
ENSSSCG00000037475		7:74762001:74763000	7	74762001	74763000	35.8824	42.8571	37	38.806	17.8771	11.7647	9.27835	11.5942	66.129	53.7572	39.6552	39.4231	69.8529	59.6154	55.102	58.6207	42.1053	27.0386	Intragenic	-0.143139	0.583652	Mono,Neut
ENSSSCG00000037475		7:74763001:74764000	7	74763001	74764000	44.5545	59.5238	77.7778	73.0769	24.5283	17.7419	46.1538	28	69.2308	83.9506	87.1795	82.9787	88.3721	93.2432	77.1429	91.5493	57.8431	53.8462	Intragenic	-0.186027	0.474693	Mono,Neut
ENSSSCG00000037598	SNX10	18:46066001:46067000	18	46066001	46067000	78.9474	89.7959	90.1515	93.3333	50.7042	46.7066	70.5882	52.4272	92	89.9329	87.1795	81.5951	88.3598	86.7841	89.1753	89.9408	82.2581	80.7692	Intragenic	-0.599624	0.0109526	Mono,Neut
ENSSSCG00000037598	SNX10	18:46096001:46097000	18	46096001	46097000	85.3403	84.2767	82.6087	80.3653	23.9796	12.782	63.4328	37.1041	81.295	91.5584	94.0217	94.2197	94.5545	94.6281	87.5	81.9905	95.5696	94.0887	Intragenic	-0.724843	0.000995524	Mono,Neut
ENSSSCG00000037598	SNX10	18:46104001:46105000	18	46104001	46105000	73.3333	72.2772	71.4286	79.7203	58.8652	70.5426	68.1818	63.8655	90.2439	87.4016	86.4198	91.1111	90.1639	81.9876	89.726	90.5263	78.4211	84.3137	Intragenic	-0.778405	0.0002328	Mono,Neut
ENSSSCG00000039609	ANKRD33B	16:205001:206000	16	205001	206000	80.1136	93.1818	79.7468	85	56.7568	60.3306	68.8406	69.0583	70	80.4348	85.5346	90.2439	81.3559	89.2216	75.1111	85.0394	82.4	87.013	Intragenic	-0.246666	0.339869	Mono,Neut
ENSSSCG00000039798	SLC11A1	15:120438001:120439000	15	120438001	120439000	66.3366	68.3544	74.6032	75.5556	25.8993	10.1695	41.3793	27.193	78.75	78.6667	75.2941	66.6667	71.9626	70.4918	60.1504	73.6111	66.6667	64.3478	Intragenic	-0.845867	1.88537e-05	Mono,Neut
ENSSSCG00000040181	ELL	2:59301001:59302000	2	59301001	59302000	71.5447	78.0488	85.1485	86.1538	39.4737	35.4839	69.3333	40.6977	65.7143	73.1092	92.5234	86.5854	76.6234	84.0909	91.1111	86.2385	81.6092	81.6993	Intragenic	-0.486344	0.0477537	Mono,Neut
ENSSSCG00000040673	TMEM140	18:14141001:14142000	18	14141001	14142000	36.0656	56.7568	66.8367	59.1398	29.3333	17.0732	41.8367	31.6514	56.8182	79.6813	75.1111	75.1479	75.8794	78.0269	78.4232	88.8889	67.364	63.5897	Intragenic	-0.455275	0.0663016	Mono,Neut
ENSSSCG00000040673	TMEM140	18:14144001:14145000	18	14144001	14145000	76.2887	67.2566	81.25	81.25	36.9369	37.0968	60.4651	46.988	69.8413	79.7468	76.5217	75.8242	81.0345	79.1667	81.4815	82.4561	78.9157	68.6391	Intragenic	-0.499084	0.0413999	Mono,Neut
ENSSSCG00000040967	NACC2	AEMK02000682.1:1563001:1564000	AEMK02000682.1	1563001	1564000	52.6316	70.936	65.2632	60.0806	35.8974	31.3725	54.2714	39.5652	66.8966	70.4545	73.5577	61.9048	75.7692	73.5409	70	71.8367	74.1935	74.1627	Intragenic	-0.800376	0.000113966	Mono,Neut
ENSSSCG00000000171	CKAP4	5:14030001:14031000	5	14030001	14031000	68.1034	85.5895	72.7273	67.3684	63.4409	60.6838	66.6667	59.1837	79.2079	75.7009	90.5759	90.1024	84.5714	89.4389	74.7619	80.1047	94.8498	90.9434	TTS	-0.618674	0.00810584	Mono,Neut
ENSSSCG00000002954	SPINT2	6:47208001:47209000	6	47208001	47209000	92.5926	90	87.1429	87.3874	80.2721	66.6667	73.3333	60.2564	97.1429	91	90.9091	96.4286	86.7925	86.8687	81.5789	80.2469	93.1373	92.7536	TTS	-0.43237	0.0830382	Mono,Neut
ENSSSCG00000003437	TNFRSF8	6:72173001:72174000	6	72173001	72174000	76.3441	77.1429	75.8621	71.1538	40	55.5556	58.3333	30.1205	82.0225	86.3636	91.4634	91.7526	94.2857	93.4426	91.129	NA	95.5056	88.4892	TTS	-0.916193	6.2246e-07	Mono,Neut
ENSSSCG00000004464	TENT5A	1:84551001:84552000	1	84551001	84552000	88.6667	67.1642	84.9462	90.2985	96.6667	100	66.6667	76.2376	93.7931	86.7257	96.9231	95.5752	90.0763	89.6104	87.5	88.9764	62.9213	58.209	TTS	-0.369256	0.14466	Neut,TGDP
ENSSSCG00000007757	TRIM72	3:17285001:17286000	3	17285001	17286000	66.2651	66.6667	71.0526	71.5278	44.0367	43.3628	50.6849	47.2	83.3333	71.6578	68.5185	57.3427	68.4524	64.8045	72.4719	64.3564	65.6051	66.8919	TTS	-0.725993	0.000968326	Mono,Neut
ENSSSCG00000008981		8:71986001:71987000	8	71986001	71987000	86.1538	87.8571	81.7568	90.7407	58.8235	61.2069	71.3043	66.8966	94.898	89.4472	90.1734	94.4785	95.3947	94.0828	90.4762	89.3939	88.0342	91.018	TTS	-0.790326	0.000159632	Mono,Neut
ENSSSCG00000008983	CCDC158	8:71986001:71987000	8	71986001	71987000	86.1538	87.8571	81.7568	90.7407	58.8235	61.2069	71.3043	66.8966	94.898	89.4472	90.1734	94.4785	95.3947	94.0828	90.4762	89.3939	88.0342	91.018	TTS	0.169654	0.515069	Mono,Neut
ENSSSCG00000010280	VSIR	14:74667001:74668000	14	74667001	74668000	69.6296	92.5373	72.7273	85.2713	50.6494	48.5294	66.055	51.0067	46.4286	62.1951	90.3614	92.8	84.1463	87.4172	92.053	87.6923	92.233	91.0112	TTS	-0.623229	0.00752193	Mono,Neut,NK
ENSSSCG00000013237	SPI1	2:15243001:15244000	2	15243001	15244000	79.5699	67.5676	85.3801	79.6053	31.0559	24.3243	42.3729	22.0339	48.4277	41.1429	54.023	57.3991	57.0093	50	59.6685	51.4793	47.3029	38.535	TTS	-0.6021	0.0105432	Mono,Neut
ENSSSCG00000013775	ADGRE5	2:64846001:64847000	2	64846001	64847000	86.1538	85.0575	83.1858	82.5243	79.8387	80.8696	69.3069	75	78.1818	78.3133	90.5172	85.7143	87.3684	86.5248	81.7073	86.4407	88.5906	86.6667	TTS	-0.795187	0.000135932	Neut
ENSSSCG00000017873	CAMKK1	12:49923001:49924000	12	49923001	49924000	69.4915	93.8776	44.5545	46.5217	47.541	33.5329	52.439	44.8087	78.7565	91.7695	96.0265	91.4141	94.3182	95.7529	92.5311	94.2675	97.7778	96.5517	TTS	-0.559448	0.0195426	B21P,Mono,Neut
ENSSSCG00000021220	CKB	AEMK02000452.1:2068001:2069000	AEMK02000452.1	2068001	2069000	84.153	91.4894	78.3505	82.3129	71.1409	68.8172	75.2577	59.589	86.3248	88.5246	93.1507	95.935	89.7727	88.024	91.5094	84.4262	92.1986	94.3925	TTS	-0.590943	0.0124885	Mono,Neut
ENSSSCG00000029371	C5AR1	6:53111001:53112000	6	53111001	53112000	90.0344	92.9293	94.9275	91.0569	60	73.2558	66.8831	64.9606	86.7021	86.8644	92.4171	91.8919	89.9441	94.2492	85.5596	88.6228	94.7368	89.5455	TTS	-0.961714	7.74748e-10	Mono,Neut
ENSSSCG00000032857	S100A12	4:96231001:96232000	4	96231001	96232000	83.9286	89.3333	77.2727	72.5	74.3243	72.0588	72.5191	61.7021	79.6117	77.0992	89.7436	84.6939	88	85.7143	82.3899	76.3158	86.8852	88.1481	TTS	-0.74615	0.000582383	Neut
ENSSSCG00000033913	C1RL	5:63642001:63643000	5	63642001	63643000	64.2857	69.8795	65.625	71.2963	57.8947	64.7887	57.377	55.1724	70	73.1183	86.8421	77.1429	75.6757	76.6234	79.8077	79.3103	79.4118	72.6496	TTS	-0.783884	0.000196301	Mono,Neut
ENSSSCG00000036246		X:33648001:33649000	X	33648001	33649000	71.9101	82.5397	69.8925	72.5	83.8235	76.9231	57.3333	58.8889	83.3333	87.0968	91.9355	84.7826	88.1579	84.1463	83.5165	80.7692	80.9524	87.6543	TTS	-0.123759	0.636049	Neut
ENSSSCG00000037168	TMEM92	12:26476001:26477000	12	26476001	26477000	86.3388	86.3946	87.3786	81.4159	81.3433	77.5701	74.5902	73.2394	82.1429	82.1705	85.3801	86.8852	89.9371	83.4483	86.1244	81.8966	89.1667	89.4737	TTS	-0.65916	0.00400008	Neut
ENSSSCG00000037475		7:74762001:74763000	7	74762001	74763000	35.8824	42.8571	37	38.806	17.8771	11.7647	9.27835	11.5942	66.129	53.7572	39.6552	39.4231	69.8529	59.6154	55.102	58.6207	42.1053	27.0386	TTS	-0.143139	0.583652	Mono,Neut
ENSSSCG00000037475		7:74763001:74764000	7	74763001	74764000	44.5545	59.5238	77.7778	73.0769	24.5283	17.7419	46.1538	28	69.2308	83.9506	87.1795	82.9787	88.3721	93.2432	77.1429	91.5493	57.8431	53.8462	TTS	-0.186027	0.474693	Mono,Neut
ENSSSCG00000037598	SNX10	18:46066001:46067000	18	46066001	46067000	78.9474	89.7959	90.1515	93.3333	50.7042	46.7066	70.5882	52.4272	92	89.9329	87.1795	81.5951	88.3598	86.7841	89.1753	89.9408	82.2581	80.7692	TTS	-0.599624	0.0109526	Mono,Neut
