# Supplementary material for: Integrative profiling of gene expression and chromatin accessibility elucidates specific transcriptional networks in porcine neutrophils
Source: Front Genet. 2023 May 23;14:1107462. doi: 10.3389/fgene.2023.1107462 (PMC10242145; doi:10.3389/fgene.2023.1107462)
Supplement: Supplementary file 3 [file DataSheet3.XLSX]

## Sheet: List of genes in the clusters
Supplementary file 3. The list of genes that made up each cluster in Figure 2. O= gene present in that list
GeneID	Cluster1	Cluster2	Cluster3	SEG (new NSGs)
ENSSSCG00000000136	O	X	X	X
ENSSSCG00000000137	O	X	X	X
ENSSSCG00000000171	O	X	X	X
ENSSSCG00000000232	O	X	X	X
ENSSSCG00000000233	O	X	X	X
ENSSSCG00000000289	O	X	X	X
ENSSSCG00000015784	O	X	X	O
ENSSSCG00000000368	O	X	X	X
ENSSSCG00000000433	O	X	X	X
ENSSSCG00000000492	O	X	X	X
ENSSSCG00000000588	O	X	X	X
ENSSSCG00000000600	O	X	X	X
ENSSSCG00000000601	O	X	X	X
ENSSSCG00000000623	O	X	X	X
ENSSSCG00000012583	O	X	X	O
ENSSSCG00000000648	O	X	X	X
ENSSSCG00000010772	O	X	X	O
ENSSSCG00000000660	O	X	X	X
ENSSSCG00000000675	O	X	X	X
ENSSSCG00000000706	O	X	X	X
ENSSSCG00000000708	O	X	X	X
ENSSSCG00000000759	O	X	X	X
ENSSSCG00000000839	O	X	X	X
ENSSSCG00000000864	O	X	X	X
ENSSSCG00000000907	O	X	X	X
ENSSSCG00000001011	O	X	X	X
ENSSSCG00000001052	O	X	X	X
ENSSSCG00000001076	O	X	X	X
ENSSSCG00000001078	O	X	X	X
ENSSSCG00000001422	O	X	X	X
ENSSSCG00000001565	O	X	X	X
ENSSSCG00000001613	O	X	X	X
ENSSSCG00000001727	O	X	X	X
ENSSSCG00000001782	O	X	X	X
ENSSSCG00000001818	O	X	X	X
ENSSSCG00000001835	O	X	X	X
ENSSSCG00000001989	O	X	X	X
ENSSSCG00000001993	O	X	X	X
ENSSSCG00000002041	O	X	X	X
ENSSSCG00000017923	O	X	X	O
ENSSSCG00000002252	O	X	X	X
ENSSSCG00000002257	O	X	X	X
ENSSSCG00000002666	O	X	X	X
ENSSSCG00000002669	O	X	X	X
ENSSSCG00000002697	O	X	X	X
ENSSSCG00000002814	O	X	X	X
ENSSSCG00000002866	O	X	X	X
ENSSSCG00000002919	O	X	X	X
ENSSSCG00000002954	O	X	X	X
ENSSSCG00000002960	O	X	X	X
ENSSSCG00000003088	O	X	X	X
ENSSSCG00000003226	O	X	X	X
ENSSSCG00000003236	O	X	X	X
ENSSSCG00000003267	O	X	X	X
ENSSSCG00000003272	O	X	X	X
ENSSSCG00000003278	O	X	X	X
ENSSSCG00000003282	O	X	X	X
ENSSSCG00000003402	O	X	X	X
ENSSSCG00000003433	O	X	X	X
ENSSSCG00000003435	O	X	X	X
ENSSSCG00000003437	O	X	X	X
ENSSSCG00000003483	O	X	X	X
ENSSSCG00000003486	O	X	X	X
ENSSSCG00000003584	O	X	X	X
ENSSSCG00000003644	O	X	X	X
ENSSSCG00000003694	O	X	X	X
ENSSSCG00000007022	O	X	X	O
ENSSSCG00000003761	O	X	X	X
ENSSSCG00000003795	O	X	X	X
ENSSSCG00000003950	O	X	X	X
ENSSSCG00000003983	O	X	X	X
ENSSSCG00000004022	O	X	X	X
ENSSSCG00000039609	O	X	X	O
ENSSSCG00000004087	O	X	X	X
ENSSSCG00000004125	O	X	X	X
ENSSSCG00000004156	O	X	X	X
ENSSSCG00000015671	O	X	X	O
ENSSSCG00000004181	O	X	X	X
ENSSSCG00000004199	O	X	X	X
ENSSSCG00000004236	O	X	X	X
ENSSSCG00000004275	O	X	X	X
ENSSSCG00000004497	O	X	X	X
ENSSSCG00000004520	O	X	X	X
ENSSSCG00000004584	O	X	X	X
ENSSSCG00000004610	O	X	X	X
ENSSSCG00000004646	O	X	X	X
ENSSSCG00000004670	O	X	X	X
ENSSSCG00000004728	O	X	X	X
ENSSSCG00000004789	O	X	X	X
ENSSSCG00000004888	O	X	X	X
ENSSSCG00000004889	O	X	X	X
ENSSSCG00000005055	O	X	X	X
ENSSSCG00000005122	O	X	X	X
ENSSSCG00000005229	O	X	X	X
ENSSSCG00000028359	O	X	X	O
ENSSSCG00000005472	O	X	X	X
ENSSSCG00000005503	O	X	X	X
ENSSSCG00000015662	O	X	X	O
ENSSSCG00000005614	O	X	X	X
ENSSSCG00000005617	O	X	X	X
ENSSSCG00000016535	O	X	X	O
ENSSSCG00000005762	O	X	X	X
ENSSSCG00000005828	O	X	X	X
ENSSSCG00000006040	O	X	X	X
ENSSSCG00000006074	O	X	X	X
ENSSSCG00000006143	O	X	X	X
ENSSSCG00000006175	O	X	X	X
ENSSSCG00000006197	O	X	X	X
ENSSSCG00000006206	O	X	X	X
ENSSSCG00000006237	O	X	X	X
ENSSSCG00000006250	O	X	X	X
ENSSSCG00000006296	O	X	X	X
ENSSSCG00000006308	O	X	X	X
ENSSSCG00000006344	O	X	X	X
ENSSSCG00000006345	O	X	X	X
ENSSSCG00000006357	O	X	X	X
ENSSSCG00000006369	O	X	X	X
ENSSSCG00000006398	O	X	X	X
ENSSSCG00000006588	O	X	X	X
ENSSSCG00000006651	O	X	X	X
ENSSSCG00000011550	O	X	X	O
ENSSSCG00000006748	O	X	X	X
ENSSSCG00000006781	O	X	X	X
ENSSSCG00000006788	O	X	X	X
ENSSSCG00000024408	O	X	X	O
ENSSSCG00000006995	O	X	X	X
ENSSSCG00000007019	O	X	X	X
ENSSSCG00000006734	O	X	X	O
ENSSSCG00000007043	O	X	X	X
ENSSSCG00000007058	O	X	X	X
ENSSSCG00000007115	O	X	X	X
ENSSSCG00000007140	O	X	X	X
ENSSSCG00000007185	O	X	X	X
ENSSSCG00000007186	O	X	X	X
ENSSSCG00000007239	O	X	X	X
ENSSSCG00000007334	O	X	X	X
ENSSSCG00000007410	O	X	X	X
ENSSSCG00000013595	O	X	X	O
ENSSSCG00000007456	O	X	X	X
ENSSSCG00000007508	O	X	X	X
ENSSSCG00000007523	O	X	X	X
ENSSSCG00000007644	O	X	X	X
ENSSSCG00000007700	O	X	X	X
ENSSSCG00000027849	O	X	X	O
ENSSSCG00000007757	O	X	X	X
ENSSSCG00000007795	O	X	X	X
ENSSSCG00000017624	O	X	X	O
ENSSSCG00000007932	O	X	X	X
ENSSSCG00000008103	O	X	X	X
ENSSSCG00000008953	O	X	X	O
ENSSSCG00000008240	O	X	X	X
ENSSSCG00000008312	O	X	X	X
ENSSSCG00000008316	O	X	X	X
ENSSSCG00000008319	O	X	X	X
ENSSSCG00000034102	O	X	X	O
ENSSSCG00000008336	O	X	X	X
ENSSSCG00000008486	O	X	X	X
ENSSSCG00000008491	O	X	X	X
ENSSSCG00000008602	O	X	X	X
ENSSSCG00000008753	O	X	X	X
ENSSSCG00000008796	O	X	X	X
ENSSSCG00000008874	O	X	X	X
ENSSSCG00000008937	O	X	X	X
ENSSSCG00000035971	O	X	X	O
ENSSSCG00000008966	O	X	X	X
ENSSSCG00000008981	O	X	X	X
ENSSSCG00000009002	O	X	X	X
ENSSSCG00000029484	O	X	X	O
ENSSSCG00000009048	O	X	X	X
ENSSSCG00000009051	O	X	X	X
ENSSSCG00000009169	O	X	X	X
ENSSSCG00000009216	O	X	X	X
ENSSSCG00000009230	O	X	X	X
ENSSSCG00000009231	O	X	X	X
ENSSSCG00000009233	O	X	X	X
ENSSSCG00000009283	O	X	X	X
ENSSSCG00000009314	O	X	X	X
ENSSSCG00000009330	O	X	X	X
ENSSSCG00000009357	O	X	X	X
ENSSSCG00000009399	O	X	X	X
ENSSSCG00000009457	O	X	X	X
ENSSSCG00000009542	O	X	X	X
ENSSSCG00000009592	O	X	X	X
ENSSSCG00000009601	O	X	X	X
ENSSSCG00000009644	O	X	X	X
ENSSSCG00000009666	O	X	X	X
ENSSSCG00000009793	O	X	X	X
ENSSSCG00000009832	O	X	X	X
ENSSSCG00000009872	O	X	X	X
ENSSSCG00000009881	O	X	X	X
ENSSSCG00000010146	O	X	X	X
ENSSSCG00000010280	O	X	X	X
ENSSSCG00000010292	O	X	X	X
ENSSSCG00000010312	O	X	X	X
ENSSSCG00000010381	O	X	X	X
ENSSSCG00000010404	O	X	X	X
ENSSSCG00000032438	O	X	X	O
ENSSSCG00000027237	O	X	X	O
ENSSSCG00000010454	O	X	X	X
ENSSSCG00000010459	O	X	X	X
ENSSSCG00000005277	O	X	X	O
ENSSSCG00000010497	O	X	X	X
ENSSSCG00000010504	O	X	X	X
ENSSSCG00000010521	O	X	X	X
ENSSSCG00000010638	O	X	X	X
ENSSSCG00000010665	O	X	X	X
ENSSSCG00000010739	O	X	X	X
ENSSSCG00000005737	O	X	X	O
ENSSSCG00000010826	O	X	X	X
ENSSSCG00000010915	O	X	X	X
ENSSSCG00000010952	O	X	X	X
ENSSSCG00000011038	O	X	X	X
ENSSSCG00000000291	O	X	X	O
ENSSSCG00000011251	O	X	X	X
ENSSSCG00000011263	O	X	X	X
ENSSSCG00000011296	O	X	X	X
ENSSSCG00000011297	O	X	X	X
ENSSSCG00000011322	O	X	X	X
ENSSSCG00000036443	O	X	X	O
ENSSSCG00000030548	O	X	X	O
ENSSSCG00000011600	O	X	X	X
ENSSSCG00000011713	O	X	X	X
ENSSSCG00000011721	O	X	X	X
ENSSSCG00000011752	O	X	X	X
ENSSSCG00000011810	O	X	X	X
ENSSSCG00000011819	O	X	X	X
ENSSSCG00000011876	O	X	X	X
ENSSSCG00000011950	O	X	X	X
ENSSSCG00000012029	O	X	X	X
ENSSSCG00000012112	O	X	X	X
ENSSSCG00000012114	O	X	X	X
ENSSSCG00000012118	O	X	X	X
ENSSSCG00000012137	O	X	X	X
ENSSSCG00000012201	O	X	X	X
ENSSSCG00000012229	O	X	X	X
ENSSSCG00000012257	O	X	X	X
ENSSSCG00000012278	O	X	X	X
ENSSSCG00000003714	O	X	X	O
ENSSSCG00000010452	O	X	X	O
ENSSSCG00000010451	O	X	X	O
ENSSSCG00000012631	O	X	X	X
ENSSSCG00000012633	O	X	X	X
ENSSSCG00000012637	O	X	X	X
ENSSSCG00000012699	O	X	X	X
ENSSSCG00000012847	O	X	X	X
ENSSSCG00000012853	O	X	X	X
ENSSSCG00000013079	O	X	X	X
ENSSSCG00000013100	O	X	X	X
ENSSSCG00000013114	O	X	X	X
ENSSSCG00000013144	O	X	X	X
ENSSSCG00000013147	O	X	X	X
ENSSSCG00000013174	O	X	X	X
ENSSSCG00000013181	O	X	X	X
ENSSSCG00000013237	O	X	X	X
ENSSSCG00000013418	O	X	X	X
ENSSSCG00000008157	O	X	X	O
ENSSSCG00000011528	O	X	X	O
ENSSSCG00000013551	O	X	X	X
ENSSSCG00000013556	O	X	X	X
ENSSSCG00000040575	O	X	X	O
ENSSSCG00000013620	O	X	X	X
ENSSSCG00000013632	O	X	X	X
ENSSSCG00000013655	O	X	X	X
ENSSSCG00000013775	O	X	X	X
ENSSSCG00000013787	O	X	X	X
ENSSSCG00000013940	O	X	X	X
ENSSSCG00000014048	O	X	X	X
ENSSSCG00000014136	O	X	X	X
ENSSSCG00000014184	O	X	X	X
ENSSSCG00000037413	O	X	X	O
ENSSSCG00000014269	O	X	X	X
ENSSSCG00000014275	O	X	X	X
ENSSSCG00000014316	O	X	X	X
ENSSSCG00000014369	O	X	X	X
ENSSSCG00000014391	O	X	X	X
ENSSSCG00000014441	O	X	X	X
ENSSSCG00000014540	O	X	X	X
ENSSSCG00000014825	O	X	X	X
ENSSSCG00000014878	O	X	X	X
ENSSSCG00000014891	O	X	X	X
ENSSSCG00000015037	O	X	X	X
ENSSSCG00000015039	O	X	X	X
ENSSSCG00000015083	O	X	X	X
ENSSSCG00000016491	O	X	X	O
ENSSSCG00000015238	O	X	X	X
ENSSSCG00000035101	O	X	X	O
ENSSSCG00000015324	O	X	X	X
ENSSSCG00000015335	O	X	X	X
ENSSSCG00000015353	O	X	X	X
ENSSSCG00000015362	O	X	X	X
ENSSSCG00000015405	O	X	X	X
ENSSSCG00000015411	O	X	X	X
ENSSSCG00000015413	O	X	X	X
ENSSSCG00000015476	O	X	X	X
ENSSSCG00000015544	O	X	X	X
ENSSSCG00000015545	O	X	X	X
ENSSSCG00000015549	O	X	X	X
ENSSSCG00000015579	O	X	X	X
ENSSSCG00000015617	O	X	X	X
ENSSSCG00000015652	O	X	X	X
ENSSSCG00000006968	O	X	X	O
ENSSSCG00000013514	O	X	X	O
ENSSSCG00000014249	O	X	X	O
ENSSSCG00000015839	O	X	X	X
ENSSSCG00000015907	O	X	X	X
ENSSSCG00000015930	O	X	X	X
ENSSSCG00000016141	O	X	X	X
ENSSSCG00000016174	O	X	X	X
ENSSSCG00000016183	O	X	X	X
ENSSSCG00000037803	O	X	X	O
ENSSSCG00000016420	O	X	X	X
ENSSSCG00000016431	O	X	X	X
ENSSSCG00000005506	O	X	X	O
ENSSSCG00000016502	O	X	X	X
ENSSSCG00000016504	O	X	X	X
ENSSSCG00000007436	O	X	X	O
ENSSSCG00000016570	O	X	X	X
ENSSSCG00000016620	O	X	X	X
ENSSSCG00000016678	O	X	X	X
ENSSSCG00000016725	O	X	X	X
ENSSSCG00000016928	O	X	X	X
ENSSSCG00000017052	O	X	X	X
ENSSSCG00000017156	O	X	X	X
ENSSSCG00000017164	O	X	X	X
ENSSSCG00000034664	O	X	X	O
ENSSSCG00000017237	O	X	X	X
ENSSSCG00000017245	O	X	X	X
ENSSSCG00000017257	O	X	X	X
ENSSSCG00000017300	O	X	X	X
ENSSSCG00000017355	O	X	X	X
ENSSSCG00000017389	O	X	X	X
ENSSSCG00000017401	O	X	X	X
ENSSSCG00000017475	O	X	X	X
ENSSSCG00000008334	O	X	X	O
ENSSSCG00000017749	O	X	X	X
ENSSSCG00000017750	O	X	X	X
ENSSSCG00000017873	O	X	X	X
ENSSSCG00000017920	O	X	X	X
ENSSSCG00000007722	O	X	X	O
ENSSSCG00000017956	O	X	X	X
ENSSSCG00000017962	O	X	X	X
ENSSSCG00000020813	O	X	X	X
ENSSSCG00000020864	O	X	X	X
ENSSSCG00000020941	O	X	X	X
ENSSSCG00000021075	O	X	X	X
ENSSSCG00000021203	O	X	X	X
ENSSSCG00000021206	O	X	X	X
ENSSSCG00000021220	O	X	X	X
ENSSSCG00000021259	O	X	X	X
ENSSSCG00000021443	O	X	X	X
ENSSSCG00000021557	O	X	X	X
ENSSSCG00000021569	O	X	X	X
ENSSSCG00000021606	O	X	X	X
ENSSSCG00000021675	O	X	X	X
ENSSSCG00000021712	O	X	X	X
ENSSSCG00000021866	O	X	X	X
ENSSSCG00000022162	O	X	X	X
ENSSSCG00000022178	O	X	X	X
ENSSSCG00000022208	O	X	X	X
ENSSSCG00000022230	O	X	X	X
ENSSSCG00000022236	O	X	X	X
ENSSSCG00000022258	O	X	X	X
ENSSSCG00000012408	O	X	X	O
ENSSSCG00000022361	O	X	X	X
ENSSSCG00000022370	O	X	X	X
ENSSSCG00000022446	O	X	X	X
ENSSSCG00000022483	O	X	X	X
ENSSSCG00000022536	O	X	X	X
ENSSSCG00000022719	O	X	X	X
ENSSSCG00000022784	O	X	X	X
ENSSSCG00000000647	O	X	X	O
ENSSSCG00000022895	O	X	X	X
ENSSSCG00000022925	O	X	X	X
ENSSSCG00000022986	O	X	X	X
ENSSSCG00000022993	O	X	X	X
ENSSSCG00000023010	O	X	X	X
ENSSSCG00000023165	O	X	X	X
ENSSSCG00000023178	O	X	X	X
ENSSSCG00000023349	O	X	X	X
ENSSSCG00000023479	O	X	X	X
ENSSSCG00000023503	O	X	X	X
ENSSSCG00000023557	O	X	X	X
ENSSSCG00000010493	O	X	X	O
ENSSSCG00000023762	O	X	X	X
ENSSSCG00000023868	O	X	X	X
ENSSSCG00000024018	O	X	X	X
ENSSSCG00000024059	O	X	X	X
ENSSSCG00000024132	O	X	X	X
ENSSSCG00000024310	O	X	X	X
ENSSSCG00000024351	O	X	X	X
ENSSSCG00000011061	O	X	X	O
ENSSSCG00000024518	O	X	X	X
ENSSSCG00000024614	O	X	X	X
ENSSSCG00000024800	O	X	X	X
ENSSSCG00000024810	O	X	X	X
ENSSSCG00000024938	O	X	X	X
ENSSSCG00000025206	O	X	X	X
ENSSSCG00000025208	O	X	X	X
ENSSSCG00000025271	O	X	X	X
ENSSSCG00000025286	O	X	X	X
ENSSSCG00000025455	O	X	X	X
ENSSSCG00000025687	O	X	X	X
ENSSSCG00000025795	O	X	X	X
ENSSSCG00000025856	O	X	X	X
ENSSSCG00000026042	O	X	X	X
ENSSSCG00000026043	O	X	X	X
ENSSSCG00000026383	O	X	X	X
ENSSSCG00000002135	O	X	X	O
ENSSSCG00000026454	O	X	X	X
ENSSSCG00000026478	O	X	X	X
ENSSSCG00000026552	O	X	X	X
ENSSSCG00000026602	O	X	X	X
ENSSSCG00000026653	O	X	X	X
ENSSSCG00000026724	O	X	X	X
ENSSSCG00000026742	O	X	X	X
ENSSSCG00000027157	O	X	X	X
ENSSSCG00000027478	O	X	X	O
ENSSSCG00000027443	O	X	X	X
ENSSSCG00000027459	O	X	X	X
ENSSSCG00000022797	O	X	X	O
ENSSSCG00000027505	O	X	X	X
ENSSSCG00000027607	O	X	X	X
ENSSSCG00000027665	O	X	X	X
ENSSSCG00000027701	O	X	X	X
ENSSSCG00000013419	O	X	X	O
ENSSSCG00000027911	O	X	X	X
ENSSSCG00000027967	O	X	X	X
ENSSSCG00000027991	O	X	X	X
ENSSSCG00000028108	O	X	X	X
ENSSSCG00000028331	O	X	X	X
ENSSSCG00000012551	O	X	X	O
ENSSSCG00000028461	O	X	X	X
ENSSSCG00000028488	O	X	X	X
ENSSSCG00000035181	O	X	X	O
ENSSSCG00000028711	O	X	X	X
ENSSSCG00000028802	O	X	X	X
ENSSSCG00000028944	O	X	X	X
ENSSSCG00000029230	O	X	X	X
ENSSSCG00000029231	O	X	X	X
ENSSSCG00000029304	O	X	X	X
ENSSSCG00000029323	O	X	X	X
ENSSSCG00000029371	O	X	X	X
ENSSSCG00000029414	O	X	X	X
ENSSSCG00000029482	O	X	X	X
ENSSSCG00000036865	O	X	X	O
ENSSSCG00000029715	O	X	X	X
ENSSSCG00000029879	O	X	X	X
ENSSSCG00000030067	O	X	X	X
ENSSSCG00000030088	O	X	X	X
ENSSSCG00000023585	O	X	X	O
ENSSSCG00000030408	O	X	X	X
ENSSSCG00000015135	O	X	X	O
ENSSSCG00000030877	O	X	X	X
ENSSSCG00000017178	O	X	X	O
ENSSSCG00000031122	O	X	X	X
ENSSSCG00000031262	O	X	X	X
ENSSSCG00000031337	O	X	X	X
ENSSSCG00000031346	O	X	X	X
ENSSSCG00000031538	O	X	X	X
ENSSSCG00000031640	O	X	X	X
ENSSSCG00000031653	O	X	X	X
ENSSSCG00000031715	O	X	X	X
ENSSSCG00000031788	O	X	X	X
ENSSSCG00000031831	O	X	X	X
ENSSSCG00000015299	O	X	X	O
ENSSSCG00000031951	O	X	X	X
ENSSSCG00000032135	O	X	X	X
ENSSSCG00000032341	O	X	X	X
ENSSSCG00000032367	O	X	X	X
ENSSSCG00000032381	O	X	X	X
ENSSSCG00000032434	O	X	X	X
ENSSSCG00000032436	O	X	X	X
ENSSSCG00000022288	O	X	X	O
ENSSSCG00000032444	O	X	X	X
ENSSSCG00000032445	O	X	X	X
ENSSSCG00000032527	O	X	X	X
ENSSSCG00000032554	O	X	X	X
ENSSSCG00000004065	O	X	X	O
ENSSSCG00000032612	O	X	X	X
ENSSSCG00000032644	O	X	X	X
ENSSSCG00000032741	O	X	X	X
ENSSSCG00000032857	O	X	X	X
ENSSSCG00000033025	O	X	X	X
ENSSSCG00000033146	O	X	X	X
ENSSSCG00000033175	O	X	X	X
ENSSSCG00000033238	O	X	X	X
ENSSSCG00000033251	O	X	X	X
ENSSSCG00000033323	O	X	X	X
ENSSSCG00000033457	O	X	X	X
ENSSSCG00000033542	O	X	X	X
ENSSSCG00000033623	O	X	X	X
ENSSSCG00000033703	O	X	X	X
ENSSSCG00000033844	O	X	X	X
ENSSSCG00000033913	O	X	X	X
ENSSSCG00000033998	O	X	X	X
ENSSSCG00000031866	O	X	X	O
ENSSSCG00000034207	O	X	X	X
ENSSSCG00000034284	O	X	X	X
ENSSSCG00000034308	O	X	X	X
ENSSSCG00000034506	O	X	X	X
ENSSSCG00000034555	O	X	X	X
ENSSSCG00000034568	O	X	X	X
ENSSSCG00000034639	O	X	X	X
ENSSSCG00000009012	O	X	X	O
ENSSSCG00000034920	O	X	X	X
ENSSSCG00000035045	O	X	X	X
ENSSSCG00000037168	O	X	X	O
ENSSSCG00000035176	O	X	X	X
ENSSSCG00000030388	O	X	X	O
ENSSSCG00000035195	O	X	X	X
ENSSSCG00000035218	O	X	X	X
ENSSSCG00000035226	O	X	X	X
ENSSSCG00000035276	O	X	X	X
ENSSSCG00000004179	O	X	X	O
ENSSSCG00000035675	O	X	X	X
ENSSSCG00000035875	O	X	X	X
ENSSSCG00000035883	O	X	X	X
ENSSSCG00000035895	O	X	X	X
ENSSSCG00000007812	O	X	X	O
ENSSSCG00000035960	O	X	X	X
ENSSSCG00000000657	O	X	X	O
ENSSSCG00000036017	O	X	X	X
ENSSSCG00000036050	O	X	X	X
ENSSSCG00000036063	O	X	X	X
ENSSSCG00000036201	O	X	X	X
ENSSSCG00000036246	O	X	X	X
ENSSSCG00000036307	O	X	X	X
ENSSSCG00000036314	O	X	X	X
ENSSSCG00000036317	O	X	X	X
ENSSSCG00000016184	O	X	X	O
ENSSSCG00000036418	O	X	X	X
ENSSSCG00000026402	O	X	X	O
ENSSSCG00000036612	O	X	X	X
ENSSSCG00000036751	O	X	X	X
ENSSSCG00000036810	O	X	X	X
ENSSSCG00000028695	O	X	X	O
ENSSSCG00000036963	O	X	X	X
ENSSSCG00000030882	O	X	X	O
ENSSSCG00000037264	O	X	X	X
ENSSSCG00000037351	O	X	X	X
ENSSSCG00000037360	O	X	X	X
ENSSSCG00000032594	O	X	X	O
ENSSSCG00000037420	O	X	X	X
ENSSSCG00000037425	O	X	X	X
ENSSSCG00000037426	O	X	X	X
ENSSSCG00000037466	O	X	X	X
ENSSSCG00000037541	O	X	X	X
ENSSSCG00000035296	O	X	X	O
ENSSSCG00000037579	O	X	X	X
ENSSSCG00000037583	O	X	X	X
ENSSSCG00000037682	O	X	X	X
ENSSSCG00000037791	O	X	X	X
ENSSSCG00000035955	O	X	X	O
ENSSSCG00000036342	O	X	X	O
ENSSSCG00000037964	O	X	X	X
ENSSSCG00000038110	O	X	X	X
ENSSSCG00000038138	O	X	X	X
ENSSSCG00000038150	O	X	X	X
ENSSSCG00000038162	O	X	X	X
ENSSSCG00000038429	O	X	X	X
ENSSSCG00000038688	O	X	X	X
ENSSSCG00000038912	O	X	X	X
ENSSSCG00000038967	O	X	X	X
ENSSSCG00000038970	O	X	X	X
ENSSSCG00000039175	O	X	X	X
ENSSSCG00000037565	O	X	X	O
ENSSSCG00000039300	O	X	X	X
ENSSSCG00000039373	O	X	X	X
ENSSSCG00000039393	O	X	X	X
ENSSSCG00000039473	O	X	X	X
ENSSSCG00000039556	O	X	X	X
ENSSSCG00000039573	O	X	X	X
ENSSSCG00000037864	O	X	X	O
ENSSSCG00000039651	O	X	X	X
ENSSSCG00000039699	O	X	X	X
ENSSSCG00000039731	O	X	X	X
ENSSSCG00000039745	O	X	X	X
ENSSSCG00000039758	O	X	X	X
ENSSSCG00000039761	O	X	X	X
ENSSSCG00000039798	O	X	X	X
ENSSSCG00000039947	O	X	X	X
ENSSSCG00000039956	O	X	X	X
ENSSSCG00000039998	O	X	X	X
ENSSSCG00000040016	O	X	X	X
ENSSSCG00000040151	O	X	X	X
ENSSSCG00000040181	O	X	X	X
ENSSSCG00000040317	O	X	X	X
ENSSSCG00000040348	O	X	X	X
ENSSSCG00000040546	O	X	X	X
ENSSSCG00000040566	O	X	X	X
ENSSSCG00000039179	O	X	X	O
ENSSSCG00000040615	O	X	X	X
ENSSSCG00000040673	O	X	X	X
ENSSSCG00000040826	O	X	X	X
ENSSSCG00000040835	O	X	X	X
ENSSSCG00000040845	O	X	X	X
ENSSSCG00000040863	O	X	X	X
ENSSSCG00000040967	O	X	X	X
ENSSSCG00000004057	X	O	X	X
ENSSSCG00000007973	X	O	X	X
ENSSSCG00000008159	X	O	X	X
ENSSSCG00000008983	X	O	X	X
ENSSSCG00000009106	X	O	X	X
ENSSSCG00000009429	X	O	X	X
ENSSSCG00000009829	X	O	X	X
ENSSSCG00000011609	X	O	X	X
ENSSSCG00000014430	X	O	X	X
ENSSSCG00000015277	X	O	X	X
ENSSSCG00000015638	X	O	X	X
ENSSSCG00000015669	X	O	X	X
ENSSSCG00000016083	X	O	X	X
ENSSSCG00000016442	X	O	X	X
ENSSSCG00000022057	X	O	X	X
ENSSSCG00000022512	X	O	X	X
ENSSSCG00000024429	X	O	X	X
ENSSSCG00000027568	X	O	X	X
ENSSSCG00000029370	X	O	X	X
ENSSSCG00000029968	X	O	X	X
ENSSSCG00000031085	X	O	X	X
ENSSSCG00000031278	X	O	X	X
ENSSSCG00000031592	X	O	X	X
ENSSSCG00000032017	X	O	X	X
ENSSSCG00000033750	X	O	X	X
ENSSSCG00000034692	X	O	X	X
ENSSSCG00000034914	X	O	X	X
ENSSSCG00000035171	X	O	X	X
ENSSSCG00000037475	X	O	X	X
ENSSSCG00000038667	X	O	X	X
ENSSSCG00000039217	X	O	X	X
ENSSSCG00000004191	X	X	O	X
ENSSSCG00000021006	X	X	O	X
ENSSSCG00000029239	X	X	O	X
ENSSSCG00000030775	X	X	O	X
ENSSSCG00000030830	X	X	O	X
ENSSSCG00000031037	X	X	O	X
ENSSSCG00000031282	X	X	O	X
ENSSSCG00000031364	X	X	O	X
ENSSSCG00000031502	X	X	O	X
ENSSSCG00000031848	X	X	O	X
ENSSSCG00000032147	X	X	O	X
ENSSSCG00000032163	X	X	O	X
ENSSSCG00000032499	X	X	O	X
ENSSSCG00000032578	X	X	O	X
ENSSSCG00000032582	X	X	O	X
ENSSSCG00000032679	X	X	O	X
ENSSSCG00000033114	X	X	O	X
ENSSSCG00000033417	X	X	O	X
ENSSSCG00000033797	X	X	O	X
ENSSSCG00000033813	X	X	O	X
ENSSSCG00000034215	X	X	O	X
ENSSSCG00000034766	X	X	O	X
ENSSSCG00000034842	X	X	O	X
ENSSSCG00000035379	X	X	O	X
ENSSSCG00000035443	X	X	O	X
ENSSSCG00000035483	X	X	O	X
ENSSSCG00000035542	X	X	O	X
ENSSSCG00000036127	X	X	O	X
ENSSSCG00000036203	X	X	O	X
ENSSSCG00000036224	X	X	O	X
ENSSSCG00000036318	X	X	O	X
ENSSSCG00000036628	X	X	O	X
ENSSSCG00000036654	X	X	O	X
ENSSSCG00000036983	X	X	O	X
ENSSSCG00000037009	X	X	O	X
ENSSSCG00000037141	X	X	O	X
ENSSSCG00000037214	X	X	O	X
ENSSSCG00000037736	X	X	O	X
ENSSSCG00000037913	X	X	O	X
ENSSSCG00000037921	X	X	O	X
ENSSSCG00000038204	X	X	O	X
ENSSSCG00000038719	X	X	O	X
ENSSSCG00000039102	X	X	O	X
ENSSSCG00000039111	X	X	O	X
ENSSSCG00000039146	X	X	O	X
ENSSSCG00000039490	X	X	O	X
ENSSSCG00000039804	X	X	O	X
ENSSSCG00000040009	X	X	O	X
ENSSSCG00000040363	X	X	O	X
ENSSSCG00000040381	X	X	O	X
ENSSSCG00000040651	X	X	O	X
ENSSSCG00000040772	X	X	O	X
ENSSSCG00000000559	X	X	X	X
ENSSSCG00000000640	X	X	X	X
ENSSSCG00000000656	X	X	X	X
ENSSSCG00000000784	X	X	X	X
ENSSSCG00000001618	X	X	X	X
ENSSSCG00000001849	X	X	X	X
ENSSSCG00000001963	X	X	X	X
ENSSSCG00000001979	X	X	X	X
ENSSSCG00000002329	X	X	X	X
ENSSSCG00000002443	X	X	X	X
ENSSSCG00000002828	X	X	X	X
ENSSSCG00000003578	X	X	X	X
ENSSSCG00000004139	X	X	X	X
ENSSSCG00000004384	X	X	X	X
ENSSSCG00000004464	X	X	X	X
ENSSSCG00000004478	X	X	X	X
ENSSSCG00000005164	X	X	X	X
ENSSSCG00000005267	X	X	X	X
ENSSSCG00000005364	X	X	X	X
ENSSSCG00000005375	X	X	X	X
ENSSSCG00000005452	X	X	X	X
ENSSSCG00000006233	X	X	X	X
ENSSSCG00000006287	X	X	X	X
ENSSSCG00000006289	X	X	X	X
ENSSSCG00000006374	X	X	X	X
ENSSSCG00000006375	X	X	X	X
ENSSSCG00000006378	X	X	X	X
ENSSSCG00000006397	X	X	X	X
ENSSSCG00000006413	X	X	X	X
ENSSSCG00000007240	X	X	X	X
ENSSSCG00000008134	X	X	X	X
ENSSSCG00000008168	X	X	X	X
ENSSSCG00000008348	X	X	X	X
ENSSSCG00000008648	X	X	X	X
ENSSSCG00000008820	X	X	X	X
ENSSSCG00000008842	X	X	X	X
ENSSSCG00000008923	X	X	X	X
ENSSSCG00000009029	X	X	X	X
ENSSSCG00000009229	X	X	X	X
ENSSSCG00000009256	X	X	X	X
ENSSSCG00000009564	X	X	X	X
ENSSSCG00000009627	X	X	X	X
ENSSSCG00000009645	X	X	X	X
ENSSSCG00000009748	X	X	X	X
ENSSSCG00000010509	X	X	X	X
ENSSSCG00000010577	X	X	X	X
ENSSSCG00000011712	X	X	X	X
ENSSSCG00000011714	X	X	X	X
ENSSSCG00000011750	X	X	X	X
ENSSSCG00000012254	X	X	X	X
ENSSSCG00000013292	X	X	X	X
ENSSSCG00000013307	X	X	X	X
ENSSSCG00000013318	X	X	X	X
ENSSSCG00000013853	X	X	X	X
ENSSSCG00000013919	X	X	X	X
ENSSSCG00000014149	X	X	X	X
ENSSSCG00000014168	X	X	X	X
ENSSSCG00000014203	X	X	X	X
ENSSSCG00000014565	X	X	X	X
ENSSSCG00000015016	X	X	X	X
ENSSSCG00000015036	X	X	X	X
ENSSSCG00000015089	X	X	X	X
ENSSSCG00000015294	X	X	X	X
ENSSSCG00000015307	X	X	X	X
ENSSSCG00000016175	X	X	X	X
ENSSSCG00000016260	X	X	X	X
ENSSSCG00000016475	X	X	X	X
ENSSSCG00000016599	X	X	X	X
ENSSSCG00000016655	X	X	X	X
ENSSSCG00000016708	X	X	X	X
ENSSSCG00000017036	X	X	X	X
ENSSSCG00000017306	X	X	X	X
ENSSSCG00000017797	X	X	X	X
ENSSSCG00000020878	X	X	X	X
ENSSSCG00000021026	X	X	X	X
ENSSSCG00000021588	X	X	X	X
ENSSSCG00000021651	X	X	X	X
ENSSSCG00000022128	X	X	X	X
ENSSSCG00000022309	X	X	X	X
ENSSSCG00000022318	X	X	X	X
ENSSSCG00000022492	X	X	X	X
ENSSSCG00000023351	X	X	X	X
ENSSSCG00000023374	X	X	X	X
ENSSSCG00000023396	X	X	X	X
ENSSSCG00000023842	X	X	X	X
ENSSSCG00000024392	X	X	X	X
ENSSSCG00000024393	X	X	X	X
ENSSSCG00000024933	X	X	X	X
ENSSSCG00000025087	X	X	X	X
ENSSSCG00000025485	X	X	X	X
ENSSSCG00000026547	X	X	X	X
ENSSSCG00000026707	X	X	X	X
ENSSSCG00000027161	X	X	X	X
ENSSSCG00000027628	X	X	X	X
ENSSSCG00000028552	X	X	X	X
ENSSSCG00000028561	X	X	X	X
ENSSSCG00000028674	X	X	X	X
ENSSSCG00000028947	X	X	X	X
ENSSSCG00000029249	X	X	X	X
ENSSSCG00000029438	X	X	X	X
ENSSSCG00000029596	X	X	X	X
ENSSSCG00000030113	X	X	X	X
ENSSSCG00000030172	X	X	X	X
ENSSSCG00000030484	X	X	X	X
ENSSSCG00000031023	X	X	X	X
ENSSSCG00000031114	X	X	X	X
ENSSSCG00000031868	X	X	X	X
ENSSSCG00000032015	X	X	X	X
ENSSSCG00000032019	X	X	X	X
ENSSSCG00000032156	X	X	X	X
ENSSSCG00000032330	X	X	X	X
ENSSSCG00000032343	X	X	X	X
ENSSSCG00000032355	X	X	X	X
ENSSSCG00000032591	X	X	X	X
ENSSSCG00000032607	X	X	X	X
ENSSSCG00000032611	X	X	X	X
ENSSSCG00000032715	X	X	X	X
ENSSSCG00000033260	X	X	X	X
ENSSSCG00000033456	X	X	X	X
ENSSSCG00000033945	X	X	X	X
ENSSSCG00000034250	X	X	X	X
ENSSSCG00000034378	X	X	X	X
ENSSSCG00000034652	X	X	X	X
ENSSSCG00000035189	X	X	X	X
ENSSSCG00000035243	X	X	X	X
ENSSSCG00000035415	X	X	X	X
ENSSSCG00000035592	X	X	X	X
ENSSSCG00000036352	X	X	X	X
ENSSSCG00000036499	X	X	X	X
ENSSSCG00000036618	X	X	X	X
ENSSSCG00000036630	X	X	X	X
ENSSSCG00000036734	X	X	X	X
ENSSSCG00000037066	X	X	X	X
ENSSSCG00000037449	X	X	X	X
ENSSSCG00000037598	X	X	X	X
ENSSSCG00000037608	X	X	X	X
ENSSSCG00000038062	X	X	X	X
ENSSSCG00000038215	X	X	X	X
ENSSSCG00000038489	X	X	X	X
ENSSSCG00000038500	X	X	X	X
ENSSSCG00000038598	X	X	X	X
ENSSSCG00000038948	X	X	X	X
ENSSSCG00000039222	X	X	X	X
ENSSSCG00000039327	X	X	X	X
ENSSSCG00000039416	X	X	X	X
ENSSSCG00000039708	X	X	X	X
ENSSSCG00000040010	X	X	X	X
ENSSSCG00000040057	X	X	X	X
ENSSSCG00000040379	X	X	X	X
ENSSSCG00000040607	X	X	X	X
ENSSSCG00000040706	X	X	X	X

## Sheet: Heatmap co-expressed genes
Supplementary file 3. The expression levels of genes whose expressions were enriched for neutrophils across 9 porcine immune cell types and their expression patterns in Figure 2B.
P_NEUT	P_MONO	P_NK	P_CD4T	P_CD8T	P_CD4CD8T	P_gdT	P_CD21pB	P_CD21nB	GeneID
9.03048	0.14866	0.0012995	0.00325467	0.00336774	0.00234759	0.0344896	0.0864903	0.112425	ENSSSCG00000016183
11.2711	1.40007	0.0133491	0.182759	0.0663068	0.0406468	0.370399	0.175773	0.169229	ENSSSCG00000036865
6.3455	0.0885197	2.3011	0.120227	0.249571	0.355066	0.00406296	0.0685652	0.0669841	RNF128
3.59762	0.0206563	0.261772	0.00325467	0.00336774	0.00234759	0.00406296	0.81179	0.151965	IL5RA
7.78263	0.30469	0.0012995	0.00325467	0.00336774	0.00234759	0.0618542	0.00571517	0.0567229	VNN1
7.73866	0.533741	0.0012995	0.187458	1.46738	0.0473652	0.127493	0.00571517	0.0832152	CXCL8
4.65517	0.0867513	1.00485	0.0147627	0.0107292	0.00744188	0.00851927	0.0120356	0.027529	CRISPLD2
5.63533	0.273412	0.559444	0.150989	0.345744	0.301403	0.312551	2.8409	2.94744	ALOX15
6.25699	0.171655	0.214187	0.0334726	0.086647	0.00234759	0.0235348	1.18577	1.39836	MMP9
1.64934	0.00222529	0.0012995	0.00325467	0.00336774	0.00234759	0.00406296	0.00571517	0.015352	ENSSSCG00000039699
7.83316	0.68643	0.21318	0.71255	0.197512	0.636141	0.389975	0.971427	0.372593	C4BPA
4.95152	0.130287	0.558827	0.665236	0.346599	0.863876	0.665062	0.289534	0.398807	HRH4
1.03261	0.0146815	0.0115334	0.135302	0.0119871	0.159445	0.0931076	0.0101788	0.149959	ANK1
5.76738	0.422624	1.74014	0.317022	3.17616	1.87731	0.349425	0.00571517	1.18737	IL18RAP
7.77966	1.08536	3.87259	5.25284	4.73813	4.76677	4.86924	4.68188	4.44482	CERS4
3.63856	0.127235	0.588424	0.0775724	0.101146	0.203828	0.345998	0.0917593	0.169299	ENSSSCG00000026402
6.22182	0.637556	0.242961	1.94091	0.0957903	1.99121	0.261891	0.0936334	0.351617	LRG1
10.2751	3.65549	0.220352	0.694989	0.66045	0.963117	0.454465	0.414064	0.142689	ENSSSCG00000016184
2.11304	0.0905778	0.07554	0.173147	0.0826843	0.109655	0.129137	0.355222	0.160411	HECW1
4.35128	0.515021	1.06805	2.23058	1.58643	2.60431	1.81518	0.383959	1.02651	TMEM92
3.41426	0.165644	0.0166616	0.104365	0.0402083	0.0526732	0.627551	0.135133	0.260085	CYP1B1
6.26042	1.14878	0.289873	2.86389	1.86155	3.41081	0.871819	0.612043	1.07959	ENSSSCG00000035296
8.47917	2.5138	4.92708	4.7569	5.09425	6.12695	4.55757	3.99727	4.67489	EMB
2.62787	0.106485	0.127173	0.0152712	0.00336774	0.0123792	0.117092	0.00571517	0.0611652	NHSL2
3.29626	0.364142	1.55003	1.17478	0.359225	0.879666	0.821222	1.78921	1.68931	BST1
8.26894	2.38219	3.33048	1.54367	2.02171	3.00002	0.556505	1.35983	0.926759	CCR3
5.69127	0.79248	0.0012995	0.100063	0.0389983	0.0395789	0.0503857	0.0623976	0.0580287	ENSSSCG00000003483
7.70248	2.19519	4.28632	3.80058	3.40513	4.34282	3.82951	3.96936	3.50419	SORL1
4.49511	0.437266	1.09918	0.885267	0.0849369	0.966141	0.230275	0.136802	0.164312	CUEDC1
4.77879	0.463491	0.693278	0.16322	0.767857	0.456238	0.114624	0.560797	0.188048	SPHK1
8.17641	2.95608	5.19025	5.83052	4.77856	6.27326	2.78305	2.95686	4.1576	ENSSSCG00000028695
6.14052	1.23031	0.0668397	0.115093	0.00336774	0.0654843	0.030121	0.00571517	0.173571	DGAT2
2.86354	0.229537	0.559891	0.261937	0.276662	0.131972	0.326948	0.00571517	0.590819	SERINC2
1.9099	0.130636	0.03212	0.720635	0.158122	1.28014	0.157146	0.0124177	0.183247	TIMP3
4.75749	0.642382	0.34793	0.831428	0.753904	0.550838	0.616233	0.49027	2.28229	GATA1
4.0931	1.15765	0.771175	0.695365	0.592429	0.569143	0.567308	2.31344	2.86285	GFI1B
2.452	0.319264	0.0709048	1.03344	0.482256	1.70704	0.179312	0.12865	0.703384	MPIG6B
5.40866	1.1523	0.0915711	3.02241	2.16695	3.6353	0.656737	0.691545	1.0153	PDLIM1
9.01062	3.44816	6.19993	1.86591	3.49859	2.17429	2.68249	1.95392	3.44165	ENSSSCG00000030882
3.3114	0.28669	0.0012995	1.51626	1.25101	2.20034	0.0828796	0.00571517	0.561556	TREML1
6.87436	2.05419	0.0914681	0.132253	0.171734	0.0310145	0.0217001	0.265155	0.477506	GPR84
3.64858	0.521916	0.410553	0.0197316	0.00336774	0.0861778	0.118959	0.156788	0.511346	2003-03-01
3.09906	0.498357	0.0836844	1.57207	0.419105	2.13624	0.266922	0.0321476	0.161765	CALD1
6.50864	1.7122	3.3863	1.9339	1.98166	3.83709	4.88744	1.16178	3.73905	UPP1
9.20426	4.68799	5.38656	1.52411	1.41348	1.56803	0.466555	3.7981	3.67441	MARCKS
4.87116	1.16862	0.0637233	2.92265	1.92949	3.68322	0.586004	0.288606	0.686146	TUBB1
6.10716	1.85004	1.6579	1.72461	2.29229	1.48514	2.08157	2.3838	2.16026	ENSSSCG00000037864
4.47157	0.961712	2.19994	1.42398	1.67163	1.40019	1.43878	2.19319	1.92789	ENSSSCG00000037413
5.29427	1.43779	1.20138	0.50145	0.166627	0.40389	0.629112	0.253321	0.490214	MEGF9
3.0262	0.396717	0.113948	0.170464	0.00336774	0.802742	0.351103	0.351268	0.141329	KLF5
7.63578	3.25346	3.25009	2.88257	2.45835	2.82499	3.26206	3.18873	2.74893	MXD1
9.40473	5.04478	0.0479673	0.109681	0.0388833	0.0541033	0.138336	0.147656	0.0801205	STEAP4
5.99056	2.05185	2.84299	3.72179	3.49641	2.55673	3.49671	2.64286	2.14647	ENSSSCG00000037565
8.16338	4.07649	4.74775	5.55761	5.93942	4.63975	5.15223	4.76659	4.22938	DUSP2
4.15999	0.934118	0.59202	0.294422	0.0993865	0.911782	0.18886	0.621242	0.612604	PPP1R3B
2.29333	0.282929	0.125594	0.00325467	0.00336774	0.0326368	0.0492116	0.0519324	0.0934674	SPP1
6.39015	2.39235	0.671913	4.36032	3.07739	5.34125	1.28871	0.484287	1.07166	PPBP
3.78433	0.835426	1.44686	1.7909	0.602159	1.79244	2.36214	0.288118	0.382602	RNF24
7.67401	3.98808	0.0012995	0.0282814	0.00336774	0.145409	0.109261	0.0538481	0.0693567	TGM3
5.12649	1.66894	1.29246	2.44634	1.36807	2.96158	2.97062	2.93408	2.85085	ANKRD33B
5.20059	1.16825	1.31755	1.73078	1.20326	2.41056	3.05312	2.23995	1.57896	HIST1H2BB
11.1742	7.34241	4.66828	4.96311	5.17002	5.23934	5.001	3.84092	4.39908	IFIT1
3.83364	0.993495	0.125874	1.60101	0.99109	2.10975	0.218774	0.00571517	0.760833	TMOD1
6.32679	2.83782	0.174265	0.268466	0.10491	0.29024	0.413455	0.288998	0.146244	TREM1
8.67444	4.89912	0.0843024	0.237141	0.00336774	0.00234759	0.0796875	0.0475589	1.0446	VNN2
4.35763	1.2601	0.938669	0.24562	0.380134	0.977744	0.20578	0.0273848	0.128295	CD101
2.69518	0.542776	0.0012995	0.00325467	0.00336774	0.00234759	0.00406296	0.00571517	0.538661	SCIN
4.31069	1.34678	0.0987598	0.00325467	0.00336774	0.0302057	0.00406296	0.00571517	0.0865362	OLR1
6.39162	2.77467	4.45264	3.96823	4.41703	4.9254	3.50201	5.23286	5.22072	PNP
5.86321	2.70552	0.0012995	0.00325467	1.88195	1.45022	0.7094	0.00571517	0.0113391	G0S2
9.34794	5.64966	4.77295	4.6702	4.74074	5.62635	5.79284	6.33993	5.88232	TMEM154
3.36426	1.06969	0.318303	0.00993156	0.0312505	0.0287592	0.0441072	0.0111713	0.145855	TBC1D8B
5.87915	2.50898	0.290552	3.48003	2.45858	3.99692	1.49415	1.09833	1.1861	CKB
8.55827	4.93335	0.0012995	0.145328	0.180011	0.151712	0.00406296	1.05136	3.06812	IL18
6.06209	2.84971	1.64723	0.264803	0.110233	0.00234759	0.0712869	3.14672	1.98707	KIAA1147
7.39922	4.17823	2.67624	4.21525	2.94484	3.38242	3.30446	3.77441	3.40549	ENSSSCG00000032594
4.57474	1.65944	0.197573	0.445994	0.707824	0.74767	0.501699	2.05744	1.6096	LTC4S
9.42523	5.9311	3.37234	3.27891	2.62062	3.64955	2.50315	5.59928	4.90399	NCF1
2.6451	0.549898	1.22169	0.424165	0.743991	0.632749	1.15671	0.307709	0.549555	TIAM2
4.84763	1.98512	1.03462	0.58255	0.227861	1.11206	0.13838	0.195929	0.187746	CAMK1
3.09824	0.954972	0.0012995	0.220158	0.14628	0.480964	0.15739	0.608058	0.726628	ENSSSCG00000039179
6.34465	3.43358	0.147805	0.0662478	0.0497951	0.0904581	0.0502933	1.17371	1.68037	ENSSSCG00000023868
5.78135	2.99826	0.0277857	0.304231	0.0273615	0.351925	0.2551	0.136344	0.178221	ENSSSCG00000036342
8.099	5.04455	2.08299	4.15581	3.66722	4.33369	3.37914	3.42661	3.28474	ISG15
9.06197	6.16137	0.889536	1.22615	1.62565	1.82074	1.55029	0.705226	1.10265	IFIT2
4.75776	2.15277	0.0012995	0.00325467	0.00336774	0.0170343	0.0494359	0.294868	0.0312571	KCNJ2
4.5609	2.03993	2.44911	1.4323	2.35779	1.41917	1.77389	2.46227	2.19217	ENSSSCG00000035955
4.22743	1.80635	2.79201	2.24026	2.43942	2.56073	1.96611	3.30348	3.04228	PDSS1
2.68896	0.706442	0.880221	0.803953	0.734188	0.741201	0.966069	0.66638	0.588735	ENSSSCG00000038150
7.55707	4.77291	1.30748	1.08978	2.30838	1.40565	0.590963	5.67445	4.89908	CNR2
4.2975	2.11608	0.330709	0.603362	0.378405	0.547169	1.3973	1.00573	1.46168	FFAR2
7.92704	5.32293	0.333858	0.0910105	0.00336774	0.00234759	0.05754	0.573324	0.337103	ADGRE3
8.21291	5.42608	5.6751	6.30755	6.057	6.66263	6.81522	5.42262	5.74696	R3HDM4
3.42483	1.63288	0.66995	0.878581	0.352935	0.719297	1.06293	0.288813	0.334435	TGM1
6.00151	3.60339	1.40421	4.45181	3.32547	3.30477	4.16775	4.20074	4.12554	GCNT1
7.92909	6.13553	3.68332	4.61763	4.5211	4.72271	4.19962	5.11778	5.12659	PMAIP1
5.30428	2.89917	2.46504	2.50265	2.831	2.35128	1.92356	3.41029	3.70699	PPCDC
8.9473	6.32751	0.483562	0.553475	0.221606	0.476192	0.587024	0.390328	0.37677	ENSSSCG00000039758
6.78593	4.54073	4.29813	4.65181	3.57947	4.73024	5.0649	4.03724	3.53267	ZCCHC6
2.99951	1.28366	0.0012995	0.338109	0.00336774	0.118357	0.0331519	0.00571517	0.277926	SLC22A4
8.10764	5.66332	5.994	6.86083	6.11784	6.71469	6.09559	5.43884	5.61095	XPO6
4.57059	2.4121	0.0780495	0.140957	0.0873175	0.0636033	0.190304	0.590477	0.795092	CCM2L
5.95865	3.53087	1.99295	0.720062	1.42059	1.59457	1.50675	3.92268	4.19476	ADAM8
5.19737	3.2539	0.945441	1.41855	1.1316	1.74045	2.24263	0.633542	1.06639	TNFSF9
8.68533	6.63883	4.59859	4.45188	3.95976	5.3402	4.85953	5.10163	5.2599	ACSL4
2.43237	1.02762	0.487937	0.670359	0.516749	0.737552	0.606294	0.772874	0.671547	BCO2
7.06008	4.74721	2.65143	3.62037	3.84063	3.98235	2.87593	1.87875	2.85962	TMEM140
11.3285	9.25899	9.22722	9.00374	9.44606	9.38988	9.19336	9.00388	8.98114	ENSSSCG00000000657
4.28041	2.49939	1.23296	1.10291	1.12506	1.338	0.140551	2.04353	0.702601	MCTP2
5.19373	3.119	2.74942	1.05288	1.03384	1.4663	1.2158	2.90031	3.8367	CKAP4
3.04926	1.5823	0.794689	0.722469	1.12335	1.21868	0.430023	1.42687	0.79903	GPR160
8.04354	5.66605	0.0012995	0.152751	0.00336774	0.919155	0.0377677	1.10939	2.09954	CDA
5.0125	3.35361	0.0012995	0.0895199	0.00336774	0.162966	0.00406296	0.33262	0.736312	P2RY12
4.59805	2.91904	1.83913	2.30458	1.78841	3.57047	2.78886	2.96113	1.99476	LONRF1
5.27442	3.20263	3.06643	3.40526	2.99783	2.97871	3.36198	2.11408	2.63319	KDM6B
5.5052	3.9017	2.83609	3.06059	2.60405	3.07297	3.15196	1.78575	2.11189	STK38L
1.46477	0.474326	0.276366	0.263197	0.198229	0.3111	0.247756	0.179981	0.312556	PLPPR2
4.54965	2.90036	1.02523	0.122316	0.0347194	0.270078	0.247396	1.36775	1.4016	FNDC3B
7.14309	5.30239	0.663302	2.36016	2.43626	3.48817	1.66144	2.87755	1.87839	HERC5
9.56811	7.56318	0.310217	0.344931	0.158364	0.338894	0.212634	2.65886	2.60803	CSF3R
4.7347	2.92973	0.0012995	0.064884	0.017292	0.149022	0.0623063	0.349628	1.40612	ADORA3
2.79028	1.38926	0.0012995	0.032166	0.0669906	0.0397236	0.0083265	0.0494096	0.0176853	LTF
4.6274	2.89806	0.150857	0.282714	0.0318679	0.424394	0.367019	0.0431213	0.11083	ENSSSCG00000021675
5.03069	3.37445	2.33146	2.36474	1.76581	2.46302	2.68302	1.9365	1.72336	ENSSSCG00000039473
6.17617	4.81646	3.9268	3.66619	3.29472	3.65408	3.832	4.00632	4.07715	IPMK
7.9307	6.14446	0.502604	0.303241	0.0164218	0.91497	0.756629	2.51456	1.71443	CCR1
7.2137	5.3897	5.96687	4.76402	4.90343	5.02069	4.50273	3.87224	3.88024	PARP12
4.93369	3.18079	2.08491	0.630029	3.08362	0.979473	0.384594	2.95495	3.23723	SEMA7A
8.73161	6.98561	6.61283	7.53427	7.12287	7.63903	7.00623	7.13237	6.90535	ARHGAP15
4.81477	3.17505	2.52191	0.139533	1.03606	0.450621	0.287419	0.0132571	1.06996	RNF144B
4.36788	2.79367	0.910991	1.16048	0.795121	0.993576	0.907445	1.14723	0.577187	PLEKHM3
9.7549	7.96152	0.325013	1.13642	0.227396	1.01785	0.457306	0.732255	1.45956	LGALS3
5.18729	3.74859	3.80569	3.01031	2.31497	2.86289	2.94556	2.88456	2.56766	FNIP1
4.16605	2.99139	1.71969	1.5303	0.152831	0.940512	0.211481	1.26927	1.09836	TSPAN2
6.87948	5.35967	4.9806	3.00203	2.38849	3.08305	2.13578	0.185942	3.78983	SLC40A1
5.91166	4.18955	3.72188	3.47637	3.89538	3.85622	3.96429	3.51775	3.5041	MIIP
7.78017	6.27268	5.68934	5.45805	5.69323	5.35687	5.35265	5.26418	5.24476	SOD2
6.36054	4.76384	3.36657	3.61385	3.22512	4.20608	4.06024	2.8376	2.96074	ACSL1
5.76174	4.3802	2.41846	3.13878	2.62995	2.8672	2.40821	2.44085	2.69547	SNX18
5.51728	3.88499	0.218272	0.0990566	0.021702	0.0138716	0.372354	0.0554619	0.461848	ALOX5
9.55989	7.88199	7.85105	7.47606	7.80182	7.64402	7.52543	6.81076	6.97077	VASP
6.32608	5.72587	4.92843	4.92895	4.57043	4.80063	5.02762	4.65471	5.08538	UBE2D1
9.88503	8.1962	3.12797	3.32886	3.68228	3.04706	6.22076	4.71859	5.3076	ALOX5AP
3.99894	2.59385	0.645277	0.267081	0.131489	0.57831	0.27508	0.222424	0.514077	ADGRG3
6.65686	5.5326	4.61201	4.61455	4.36731	4.5984	4.17798	3.94918	4.04098	C21orf91
5.69828	4.12656	0.0012995	0.112887	0.022663	0.264043	0.125343	0.248721	0.0626849	ENSSSCG00000038429
9.16176	7.7512	5.43052	5.26486	5.07591	5.40127	5.78653	5.79014	5.74852	RNF13
10.4004	9.00092	4.75681	4.21656	2.86147	3.74782	6.7625	3.95377	4.01744	SGK1
8.72257	7.12236	1.44115	0.624234	0.461023	0.691596	0.263396	5.28079	5.29728	DHRS9
6.34568	4.76518	1.9977	2.46113	1.75166	4.3293	2.1632	3.69388	3.56733	ADAM19
9.94203	8.51799	7.67967	6.84584	6.95215	6.93376	7.42262	6.68758	6.80414	SDCBP
8.22317	6.68739	6.51025	2.11348	4.16188	3.1668	4.4063	3.45125	3.93922	NFIL3
6.1349	4.71933	3.58162	3.40645	3.65488	3.74574	3.36125	3.3024	3.51334	ABHD5
5.98462	4.46314	1.43761	1.61409	1.44848	1.96111	2.31611	2.80881	2.9512	ARAP3
5.4493	3.87874	0.305072	0.147077	0.151378	0.211275	0.690094	0.42059	0.222464	ASAP3
5.93234	4.70032	0.31038	0.248421	0.0508529	0.0277317	0.544652	0.746302	1.43593	GAPT
2.65127	1.79421	0.474174	0.0232466	0.332475	0.0652978	0.207957	0.0129459	0.540871	DACH1
6.83207	5.28853	5.22779	5.17195	4.95122	5.15401	5.40972	4.82505	5.27933	GPAT4
10.0012	8.55649	6.24941	6.37648	5.97641	5.84882	8.27209	6.73903	6.88908	TXNIP
7.26809	5.76396	5.54129	5.47297	5.78174	5.77794	4.99791	5.43305	5.11086	ENSSSCG00000007795
7.01994	5.54869	3.79667	3.43	3.77532	3.79684	3.62035	3.0396	3.34574	PLBD2
7.01913	5.58751	4.19949	0.55658	3.1854	1.00982	0.823226	1.9319	1.97752	CCRL2
7.28904	5.83825	4.55602	5.09798	4.82628	5.92219	5.61989	4.48823	4.43603	RNF19B
6.13252	4.78869	0.112255	0.0862765	0.0155935	0.160356	0.0374542	0.0286941	1.57095	ENSSSCG00000033542
5.04588	3.77061	1.41765	1.01216	1.01737	1.8412	0.314243	0.301416	0.587591	CAMKK1
4.70503	3.48087	0.509811	0.0950707	0.00336774	0.00234759	0.00406296	1.95636	0.171016	ENSSSCG00000040826
4.97606	3.958	2.3833	2.56317	2.33292	2.3028	2.7389	2.15513	1.84118	BCL2L15
6.18632	4.80137	3.9232	4.83595	3.90955	4.91313	4.1585	3.17221	3.56679	ABHD2
5.50404	4.32203	0.0940514	0.918346	0.255681	1.24115	0.644441	0.0871855	0.762771	LTB4R
4.98148	3.87122	2.33899	1.47606	1.91767	0.767533	0.268526	0.914773	0.758874	LONRF3
5.59918	4.32749	4.01087	3.87939	3.63933	4.21114	4.27898	3.43124	3.42878	ELL
8.15472	6.89267	0.378624	0.737912	0.38557	0.697583	0.736529	0.570363	0.482396	ENSSSCG00000033457
5.503	4.44788	2.38144	2.34324	2.40393	2.69576	2.55883	1.98647	1.59295	DDX58
5.67167	4.49703	5.57776	2.76271	2.75408	3.74784	3.69959	1.66798	3.12513	ENSSSCG00000033623
7.85586	6.49036	1.86165	4.33802	3.47786	4.07673	3.30768	4.33671	4.21721	IRF7
6.64293	5.52818	4.51098	4.52217	3.99255	4.89593	4.24157	3.3542	3.74883	NUMB
7.66372	6.47318	4.62932	4.40348	4.37949	4.88223	4.24351	4.56822	4.9047	MYD88
7.8804	6.82814	5.43667	2.64045	4.9164	3.23409	4.55468	1.8731	4.12708	LITAF
6.53922	5.50095	3.38541	2.27163	2.13388	3.53588	1.15696	2.40511	2.81889	MBOAT1
6.86596	5.93897	2.56682	3.3006	2.72702	3.11002	2.82416	3.35487	3.17211	ARRDC4
7.4693	6.4819	4.83631	4.47445	4.37812	5.38366	4.73473	4.47672	4.15674	HERC6
6.59373	5.64914	5.85105	4.9455	4.2514	5.18934	5.03554	4.5328	4.843	ENSSSCG00000032554
7.25278	6.56606	2.90167	3.77068	3.08508	4.05397	4.15679	4.29717	3.75416	GPCPD1
3.86675	2.919	0.0538648	0.33523	0.241578	0.0821438	0.31908	0.291844	0.614648	C1RL
5.02234	4.10539	3.03998	3.49844	2.88334	3.6944	3.71682	2.4485	2.33462	DTX3L
3.81651	2.8906	0.19833	0.136584	0.0656869	0.355235	0.0611754	1.01807	0.980075	VDR
4.50464	3.6026	0.0507768	0.46016	0.0632398	1.02482	0.218994	0.0155155	0.759482	PLAU
8.89443	7.81083	5.76618	5.81987	5.46495	6.09724	5.88784	5.59029	5.85752	OS9
7.35566	6.57028	7.39555	5.62443	5.6114	5.59198	3.94974	4.82499	4.41482	PTPN12
7.03622	6.06774	6.87189	0.341372	1.40473	0.248868	0.503884	0.0331834	0.921019	PTAFR
6.21692	5.38453	0.0012995	0.100863	0.00336774	0.00234759	0.0552669	1.19636	1.29797	ENSSSCG00000017237
4.07778	3.32908	2.25238	2.50923	2.1396	3.23485	3.04055	2.26609	2.03275	RNASEL
5.22643	4.29573	3.56336	2.33342	1.54799	2.1603	1.66336	0.664401	2.1085	ENSSSCG00000014891
4.52726	3.8966	0.250014	0.22724	0.144925	0.274817	0.011845	0.00571517	0.253481	MCTP1
4.43057	3.65673	0.910782	0.48926	0.746588	0.724313	1.00993	0.385303	0.586764	GPAT3
8.00495	7.1345	2.29843	2.80545	3.70341	4.04607	3.73723	4.97528	4.77529	ENSSSCG00000022925
5.36561	4.42357	1.7619	1.27038	2.28044	1.87793	1.12268	1.72549	1.42614	ROGDI
7.53883	6.87824	6.5915	5.11979	5.74439	5.34021	2.8886	5.33746	5.8765	ENSSSCG00000017749
5.1674	4.4322	3.3175	3.55482	2.72358	3.92989	3.43344	2.8967	2.37659	CLIP1
6.6086	5.86031	5.62234	4.46908	4.59996	4.82882	5.37422	5.14769	5.20274	MSL3
3.17824	2.50043	0.537123	0.716345	0.378157	0.546717	0.811797	1.34029	0.888288	TTC21A
6.375	5.67479	4.30069	4.30043	3.93222	4.30577	4.53042	3.98678	3.9934	NXPE3
7.22872	6.82566	5.30891	5.40316	5.48634	5.28688	5.19832	4.30611	4.56671	CREG1
4.25996	3.79999	1.69377	2.08563	1.34893	2.17399	1.96268	1.7006	1.85037	IL1RAP
6.24475	5.44511	0.0662846	3.05702	1.54063	3.1405	0.803876	0.918249	1.2431	ENSSSCG00000032436
7.8138	6.90505	4.36789	3.90492	4.38703	4.39346	4.77933	4.00312	4.49616	MBOAT7
4.71238	4.01306	0.0012995	0.0620552	0.0163666	0.143201	0.0418973	0.0230303	0.683611	PPM1H
6.53231	5.94765	1.33934	2.31736	2.21494	2.57465	3.77664	2.92377	2.51457	ENSSSCG00000028802
7.40752	6.51943	0.0406015	0.627963	0.153549	1.1137	0.271597	0.230324	2.48121	NFE2
8.11355	7.44787	1.61754	4.98374	3.94153	4.37129	3.42463	5.14745	5.75012	ENSSSCG00000003236
7.27718	6.57735	5.82548	2.8928	3.40034	3.00516	2.97618	1.76001	2.88786	PXN
8.05724	7.36878	4.44631	5.61682	4.20657	5.60367	5.71933	5.51237	4.68252	OAS2
4.49788	3.90978	0.0685497	0.136724	0.0634444	0.050659	0.0397502	0.0103092	0.0918114	ENSSSCG00000034639
5.33799	4.81313	4.32087	1.48086	2.12834	2.92752	2.071	3.41366	2.96558	STX11
7.77082	6.99277	4.24932	5.70905	5.40994	5.91451	6.58709	5.3001	5.41632	PLEKHO1
2.85821	2.4021	0.0831711	0.158479	0.13083	0.260361	0.0333097	0.0939364	1.10778	SLAMF8
5.81476	5.372	0.0012995	0.0821209	0.00336774	0.197277	0.0566146	0.0522019	1.03916	CHI3L1
4.33661	4.08513	0.374054	2.36182	0.917075	2.03754	2.33617	1.76219	1.38107	FAM135A
5.02779	4.60133	2.3658	2.44768	2.07219	2.57707	2.47817	1.98123	2.22547	RP2
8.46337	7.95693	6.87785	6.12049	6.07268	6.58572	5.78419	5.916	6.57899	EVI2B
3.98623	3.55003	0.0012995	0.0107899	0.00336774	0.0305687	0.0250462	0.00571517	0.0113391	ENSSSCG00000007186
1.88093	1.44651	0.687038	0.181343	0.178104	0.268661	0.416811	0.161541	0.209269	TRIM72
9.34888	8.60923	6.63385	6.28236	6.7417	6.48615	7.1084	4.68049	5.73809	VSIR
7.63959	7.35741	5.23195	4.75706	4.73559	5.20283	5.11438	4.40581	4.53271	CCPG1
4.28322	3.81883	1.58794	1.78567	1.33455	1.95586	1.27927	0.379986	0.993987	NUDT7
2.43927	2.06368	0.0468403	0.0991973	0.323296	0.631613	0.00406296	0.046706	0.372912	TNFRSF8
4.14394	3.83944	3.9057	0.0966535	1.30486	0.357601	0.193351	0.545703	0.928112	ATP8B4
7.8217	7.33743	4.73738	4.46151	4.42563	4.6996	5.09785	4.00292	4.96914	RALB
7.7959	7.25101	1.57737	3.0675	2.20644	2.87831	2.87348	3.92576	3.82419	ENSSSCG00000003226
5.32308	4.93398	5.22964	2.29781	2.43353	2.87871	2.09554	2.31448	2.78262	BCL6
4.43177	3.91505	0.837164	0.350381	0.348043	0.527454	0.142871	0.819907	0.150905	IER3
6.4938	6.17744	0.91895	0.444085	0.483936	1.12464	0.661651	0.978168	1.41501	ANG
9.07579	8.52391	7.87783	6.26607	6.55476	6.89855	7.56504	6.39681	6.69812	ADGRE5
8.89725	8.59001	6.86918	6.81283	6.73937	6.98484	6.73175	6.26224	6.60364	LAPTM4A
7.13605	6.67509	1.12956	1.1011	0.320223	0.903839	0.436075	4.21357	4.35031	CSF2RB
7.33405	6.80764	4.84285	4.36921	4.54085	4.39604	4.25183	5.20728	4.99783	NADK
7.63656	7.20804	5.45876	5.15434	5.05086	5.08216	5.17722	5.55772	5.37506	SMAP2
8.96756	8.41605	1.83598	6.60785	5.19896	6.67051	4.07469	3.71045	4.62858	IFITM3
2.9908	2.68481	0.369232	0.344051	0.184312	0.504235	0.309893	0.112305	0.772567	RPS6KA2
8.33391	7.86928	2.22554	3.92073	3.44012	5.22707	3.30884	2.78388	2.71478	HK3
4.18431	3.71321	0.0012995	0.438178	0.148549	1.83442	0.721421	0.0904727	0.966327	CDKN1A
8.37177	8.29825	4.73126	5.78066	6.21142	6.61313	5.25323	6.74423	6.7321	LY96
6.19	5.72984	1.83671	0.345773	0.5735	0.237408	0.281627	4.60058	4.95879	DOK3
5.92243	5.90449	0.0012995	2.24007	1.03438	2.64362	0.122729	0.0339595	0.647866	PTI
4.16966	3.87684	0.00904681	0.0779064	0.0289644	0.125732	0.0276299	0.00571517	0.469786	WDFY3
4.68096	4.13657	1.42016	0.0829819	0.0985151	0.00234759	0.633685	1.78091	1.60802	ENSSSCG00000034920
7.83615	7.79045	3.42765	3.53765	5.20265	5.30073	3.34916	6.51153	5.64633	C15orf48
6.62814	6.34322	4.04286	0.340213	0.464852	0.278794	0.408677	2.20953	2.10051	ENSSSCG00000029231
2.6487	2.35393	0.271066	1.0233	1.08626	1.54212	0.353798	0.134811	0.900398	SMOX
1.60016	1.5423	0.0012995	0.378908	0.0778389	0.14212	0.00406296	0.00571517	0.0555504	SMAD9
4.31614	4.13393	0.126638	0.473445	0.132477	0.499835	0.231575	0.610293	1.013	ENSSSCG00000037541
6.75809	6.06064	0.0012995	0.303346	0.00336774	0.0890245	0.0496449	0.068354	0.0659093	S100A9
8.18063	7.97206	3.2655	4.07251	4.46246	5.02368	5.92473	5.11145	5.56496	RAB31
6.03689	5.69542	2.67903	2.89216	3.83081	3.32722	3.58202	1.98041	2.32194	MMP25
4.50488	4.40015	0.0012995	0.0263077	0.00336774	0.0226159	0.0227359	0.00571517	0.057441	IL1R2
4.78642	4.91953	3.27479	0.187828	0.39938	0.578036	0.372759	0.132274	1.18238	MAOA
5.27808	5.04444	0.704769	2.65595	0.680378	4.15321	1.55762	0.0463967	0.367863	B4GALNT1
6.5286	6.24991	0.122341	0.248937	0.499674	0.758635	0.340396	0.467827	0.151775	CD14
5.61625	5.33661	2.42479	3.80673	2.97396	4.29141	3.02499	2.30558	2.54004	RAB3D
6.79013	6.6122	1.17686	0.364597	0.324184	0.311887	0.168113	3.19122	4.31012	ENSSSCG00000024518
11.8031	11.5578	10.0642	9.71955	9.54373	9.82621	9.53246	9.54634	10.1459	ENSSSCG00000014540
6.98923	7.21361	5.63285	4.05091	4.56848	4.47327	4.71391	5.21463	5.21549	GINM1
3.96962	4.10545	1.5245	1.73526	0.896949	1.40821	1.88652	2.50184	2.33117	PIK3CB
7.00009	6.90127	2.34685	1.2615	0.668779	1.54743	0.486123	3.14066	3.85252	LRRC25
10.8334	10.4516	1.92752	3.16465	2.78815	2.5623	2.08578	2.56281	4.34405	FOLR1
2.30034	2.2039	0.364835	0.0352409	0.0821898	0.0161054	0.098152	0.578425	1.18532	FAM109A
8.33682	8.52779	8.76383	1.77358	4.00465	3.00447	0.61048	0.309345	4.47055	FGL2
10.9051	10.7683	9.92344	2.9638	4.9428	3.27126	2.3229	1.42572	5.867	FCER1G
9.24311	8.98507	4.1725	7.01914	5.23593	6.21588	7.04442	5.17981	4.09114	CEBPB
7.81969	7.37102	0.774834	1.84167	1.05532	1.57335	1.57209	1.41973	0.923346	ENSSSCG00000037426
5.79823	5.86735	2.94128	1.5975	1.66572	2.79475	3.19353	4.81905	4.92007	SH3BP5
8.68448	8.92056	4.7122	3.29528	3.5079	4.00012	3.5923	5.68457	5.67221	GNG10
5.55262	5.57309	5.63921	1.24394	2.94806	2.21108	3.78457	3.18708	4.19819	FOSL2
3.91631	4.10238	0.466587	0.155261	0.029047	0.0875306	0.0309399	1.25371	1.20975	RBM47
5.28799	5.15505	1.46934	0.590836	0.130754	0.498475	0.274523	0.532701	0.887744	RELT
5.93495	6.08188	0.0197312	0.286705	0.0226898	0.139758	0.0274827	0.049241	0.321368	IGSF6
8.23688	8.03254	4.69335	4.40137	4.8812	5.07028	6.75438	5.01869	5.32258	RARA
5.34683	5.35141	0.0364194	0.223669	0.193067	0.454184	1.16511	0.222281	0.692136	ENSSSCG00000035226
6.43453	6.6592	4.9492	4.01235	4.05809	4.54106	4.10257	3.94864	4.34427	MFSD14B
9.11828	9.19341	1.80021	5.05092	3.21889	6.73354	4.26706	5.21028	6.99804	CD9
5.12401	5.19671	0.074064	0.599511	0.126264	1.03765	0.0573752	0.0503867	0.0927516	THBS1
8.33126	8.02066	1.28662	2.43538	2.36295	2.90442	3.7212	5.81148	5.42583	ENSSSCG00000003278
9.61507	9.47957	3.24971	1.81776	1.74427	1.23504	0.900956	6.86129	7.23563	SPI1
8.04417	8.09778	0.138828	0.437991	0.0203687	0.547051	0.223675	0.152778	0.173497	C5AR1
3.00967	3.17187	0.224429	0.506739	0.744682	0.384898	2.05448	0.0551216	0.678386	C3
6.44076	6.84972	6.75254	0.384639	1.48183	0.255907	0.144785	0.52942	1.85658	PSTPIP2
5.92876	5.94232	0.394563	0.49369	0.525973	0.768631	1.70039	0.23916	1.31643	ENSSSCG00000039956
6.15113	6.29707	5.36641	2.06783	3.45889	2.11431	3.54792	4.18355	4.65627	THEMIS2
5.0179	5.50224	1.56437	2.84617	3.24604	3.36988	2.55825	1.81337	2.70486	IL15
4.67207	4.79418	0.201078	0.361516	0.326795	0.515144	0.266734	0.520464	1.47159	ADAMTSL4
5.76164	6.1223	0.34117	0.050343	0.201278	0.301085	0.177045	1.48614	0.472778	QPCT
5.39222	5.9292	2.08264	2.32673	1.76912	2.40552	2.93045	3.07109	3.00087	SGK3
5.53235	6.00724	0.404368	0.0575112	0.00956911	0.131155	0.0390698	0.8199	1.69332	GNB4
6.24204	6.50472	4.62469	3.76171	3.19711	3.22588	3.62086	3.84607	3.57407	INSIG1
5.2899	5.33962	0.143148	0.0327648	0.00336774	0.0508818	2.78656	0.00571517	1.58664	ENSSSCG00000000759
4.52779	4.66818	1.88144	2.61822	2.77372	2.67856	2.28331	2.23398	1.72762	ZBP1
5.21891	5.60658	1.2973	1.2584	0.873426	2.23181	1.77278	1.36093	1.7912	PAM
10.1426	10.0202	3.9334	1.58198	1.02005	1.12105	0.53968	6.65403	7.37973	CFD
4.4995	4.82825	0.405215	2.5413	1.28848	3.26202	1.04163	1.1305	1.97924	ENSSSCG00000012699
3.5253	4.0841	0.762946	2.10586	0.99348	1.44642	2.10894	0.854156	1.57178	STK3
7.70465	7.84662	1.51537	1.96817	1.27436	3.38754	1.67809	5.03413	5.31502	SULT1A3
6.96727	7.31691	0.543892	2.08512	1.14551	2.67252	1.29421	1.15247	4.17447	ECM1
7.26634	7.7039	0.306852	0.283298	0.187714	0.2045	0.188519	0.319206	2.53245	IL13RA1
4.98593	5.32828	1.75895	1.17857	1.87272	1.64661	2.21834	1.93827	1.83274	SMIM3
4.85562	5.35217	3.47748	2.89811	2.17886	3.23529	2.73046	2.56494	2.14514	BACH1
6.57122	7.05184	2.23946	2.3795	2.14724	4.02739	3.02305	4.16297	4.75087	PLXNC1
2.05992	2.69813	0.559141	0.00912445	0.00966512	0.0221063	0.0499751	0.00571517	0.270006	SULF2
4.65742	5.3838	0.447441	0.811607	1.29479	1.50083	0.583537	0.94368	1.13346	IFIT5
7.66226	7.89401	5.52991	5.0706	5.20538	5.34034	4.92978	5.08656	5.43386	TALDO1
7.16524	7.74832	0.482347	1.37874	0.364044	0.634291	0.351159	0.728554	1.3904	ENSSSCG00000027665
5.8443	6.2542	0.670714	0.760497	1.00539	1.37483	1.9829	1.51086	1.21212	ANO10
6.0449	6.54483	3.17493	3.19794	2.42447	3.43611	3.15371	2.61645	2.69066	LGALS8
2.92045	3.65376	0.0519718	0.0571192	0.215254	0.0163217	1.24952	0.22429	0.453276	GALNT3
3.43901	3.82267	0.484286	0.488777	0.624675	0.639338	1.1069	0.769625	1.0354	PLOD1
7.05057	7.55216	1.8541	1.96426	0.763099	1.99141	0.68199	0.833588	2.36867	RNASE4
4.36765	4.88032	2.56803	0.1504	0.547734	0.500048	0.960555	0.203887	3.17479	THBD
6.32635	6.77958	4.64813	3.39891	3.84156	3.9353	4.99834	2.75684	3.89364	FHL3
7.17894	7.69681	0.176912	4.41558	2.03234	2.33493	5.04083	0.630983	3.55942	ENSSSCG00000040016
5.61994	6.09151	1.29925	2.94121	1.31625	3.05668	3.26089	0.0197154	2.07329	NLRP3
6.32958	6.66069	4.01716	2.9939	3.55609	3.51875	2.34513	1.5356	3.01581	SLC16A3
6.96068	7.43903	0.330805	0.314074	0.00336774	0.188379	0.151597	1.00208	0.988418	ENSSSCG00000025271
5.50189	5.91679	2.15841	2.68174	1.7668	2.16817	2.12089	2.55819	3.72052	RASGRP4
6.33894	6.7495	0.0012995	0.160083	0.00336774	0.23674	0.0517276	0.00571517	0.336627	NFAM1
2.92744	3.72743	0.988957	0.444992	0.446992	0.31563	0.967129	0.615006	0.758744	TMEM170B
5.19262	5.45357	0.466297	0.691017	0.361112	0.722373	0.903352	0.628744	0.387085	S100A12
4.88467	5.73088	4.05533	1.01061	2.73533	2.07226	0.174953	1.18383	2.2064	LPAR6
5.36889	5.88387	1.73481	2.39445	1.54174	2.56431	0.162034	0.630543	3.48138	GNG11
7.6373	8.17013	4.33786	4.00583	4.08288	4.25284	4.53176	4.20346	4.35485	NAGK
5.01909	5.4806	3.25686	0.255996	0.191758	0.308082	0.261276	1.4409	1.43068	ENSSSCG00000003282
7.60236	8.17241	4.63926	2.49114	1.5247	2.0753	0.710057	2.92922	3.89714	TIMP2
7.06869	7.57482	6.94349	5.173	5.47821	5.0391	5.30935	0.337863	4.18681	TNFRSF1A
8.03627	8.50958	5.52443	5.29573	5.35493	5.49874	5.61609	5.53851	5.83503	PGD
3.6705	4.35103	0.71477	1.87913	0.996312	1.60534	0.918768	2.05568	1.8737	ATP6V0A1
3.33216	3.93826	0.0587894	0.010098	0.00667824	0.0716453	0.0613154	0.045728	0.184076	SIRPB2
7.54611	8.07315	4.92621	1.3638	1.7522	1.32549	1.01764	6.60209	6.35028	LYN
4.70293	5.56252	3.27372	2.92743	2.75527	3.10165	3.16364	3.75502	3.49655	P4HA1
4.03913	4.67258	0.0195091	1.11064	0.156056	1.86529	1.12666	0.0269755	1.17753	FAM20C
1.86041	2.46004	0.161052	0.0466065	0.120538	0.105535	0.183605	0.296789	0.759256	HLX
8.26921	8.82079	6.1233	4.48912	5.311	5.83912	4.73217	3.33069	3.80775	TNFRSF1B
4.54821	5.12342	2.37461	2.74704	2.4633	2.66488	2.52232	1.05779	1.68164	KIAA0513
6.14372	6.92449	3.65631	3.54725	4.01711	3.85776	2.04901	5.08915	4.55992	ENSSSCG00000039731
7.90321	8.72042	3.033	5.10794	4.15667	4.44223	0.301823	6.80849	5.97368	EDDM3B
5.46154	6.14263	0.125791	0.116906	0.00336774	0.105028	0.171361	0.55693	0.722042	ENSSSCG00000037466
5.38452	6.38498	0.5035	1.94178	2.59509	3.35548	0.69154	0.916147	1.52945	TNFSF13B
4.138	4.99784	1.56297	0.364318	0.886954	0.308896	0.979763	5.06336	4.6205	HHEX
5.57341	6.18527	2.85015	3.3513	3.09486	3.1728	2.69345	2.93221	3.27486	GAA
3.37482	4.10205	3.52036	1.36123	1.95334	2.1306	1.63998	0.221975	0.936645	ENSSSCG00000008981
5.28457	5.83414	1.50097	1.03068	1.77884	0.280153	0.674363	3.51926	3.57924	OAF
7.34016	7.9597	0.250618	0.601946	0.0592568	0.34446	0.155428	2.18284	1.66541	ENSSSCG00000028461
6.86318	7.56687	4.08503	2.71094	2.11366	1.66433	2.21411	7.90499	7.26901	NCF4
6.07329	6.80455	2.51876	3.07035	2.70028	3.26024	3.82727	2.4874	2.43509	PRAM1
3.84037	4.32795	0.128901	0.130836	0.301369	0.118483	0.137551	0.289039	0.899936	AGPAT2
2.08429	2.78696	1.31335	0.00325467	0.472406	0.538946	1.46318	0.0305052	1.04275	ENSSSCG00000032445
11.1531	11.6292	8.56074	2.75535	1.7515	2.23253	1.09424	4.84001	6.91375	TYROBP
5.42794	6.06431	0.843613	0.310041	0.071415	0.190226	0.159525	2.58337	2.30795	TNFRSF21
5.76498	6.75028	3.99455	3.476	3.2015	3.55474	3.14804	3.91987	3.77496	IFNGR1
3.13573	3.93281	1.45361	1.34368	1.29125	1.39782	1.59926	1.44684	1.40729	SLC43A3
2.44155	3.34856	0.0012995	0.0859111	0.0263104	0.0764891	1.30056	0.11851	0.0837817	PTGS2
4.8315	5.6416	2.37756	2.78981	2.50793	2.52078	2.47714	2.43957	2.58201	TMEM106A
4.57119	5.26292	0.0012995	0.0563886	0.0228966	0.00234759	0.0297096	0.302034	0.711924	ENSSSCG00000007644
4.79577	5.68453	0.0463384	0.372282	0.00336774	0.130045	0.0994903	0.00571517	2.67836	CLEC7A
6.35155	7.26404	3.78262	0.897741	1.17038	0.852514	0.375704	7.09959	6.69666	BTK
3.5386	4.04132	0.0012995	0.634276	0.571965	0.0765296	1.6442	0.29272	0.604891	ENSSSCG00000036017
6.46089	7.41724	3.58924	2.12406	2.74175	1.84156	2.64798	2.30472	2.76432	SLC7A7
4.43061	5.71018	0.0012995	0.70255	0.0951007	1.15588	0.089508	0.232687	1.3801	ATP1B1
1.66806	2.56516	0.0012995	0.510573	0.0713943	0.363825	0.727493	0.00571517	0.114438	CDS1
2.34568	2.9718	0.0012995	0.134506	0.00336774	0.450449	0.00406296	0.0735665	0.0197107	PGLYRP1
4.63645	5.57967	1.80394	0.603997	0.163428	0.270828	0.431507	1.8662	2.93538	PADI2
2.29646	3.2996	0.155883	0.109271	0.0621239	0.104912	0.20942	0.186148	0.217457	PLAUR
5.05513	6.08652	1.75794	2.63266	2.8635	1.95284	2.8516	1.13148	3.33142	PAK1
4.10348	5.15868	0.0863214	0.414082	2.08467	0.45246	2.83478	0.157738	1.69367	ENSSSCG00000033238
1.92471	2.84771	0.0794871	0.206744	0.127362	0.213989	0.229985	0.206254	0.320233	SEMA6B
8.69645	9.51996	3.71098	6.5163	5.81106	6.69615	7.23145	2.41427	5.87126	SERPINB1
2.26997	3.23424	0.142823	0.338348	0.418398	0.845271	0.0488889	0.607032	0.492002	IL10
6.34814	7.46482	3.56488	2.51181	2.3415	3.44484	3.3407	5.45833	4.94787	PRKCD
4.50424	5.61338	3.60379	1.59527	1.8893	2.1588	1.67801	2.5115	3.15116	SLC6A6
2.13982	3.27422	0.340362	1.03242	0.244549	1.42392	1.8624	0.55829	0.610534	ITSN1
6.67675	7.82688	0.41104	0.532804	0.101059	0.376554	0.0242103	1.40711	1.10479	ENSSSCG00000026653
2.64912	3.9613	0.0012995	0.200447	0.0236598	0.323537	0.0263985	0.00571517	0.0113391	SEL1L3
3.30711	4.52994	0.433422	0.527351	0.276274	0.640291	0.624068	1.04835	0.480533	BMX
2.30162	3.36464	0.849431	0.916132	0.790795	0.47688	1.53935	0.935836	1.19415	ZNF768
4.02554	5.2122	0.864351	0.149548	0.333694	0.323535	0.2096	4.05537	3.58066	PHACTR1
4.40964	5.44833	1.08569	1.45653	1.62111	1.69077	2.08302	2.30745	2.67695	UBTD1
5.16453	6.72237	0.837909	0.302742	0.263732	0.607969	0.160441	4.43045	3.81266	TLR2
7.85639	9.05004	3.35495	0.946414	0.74563	1.44818	0.191752	0.264023	4.20241	TGFBI
5.55668	6.81625	0.138721	0.214331	0.0379457	0.120843	0.0583821	1.83378	0.417629	TLR4
4.70982	6.00046	2.83497	0.736162	1.93302	0.437915	0.711776	4.57573	4.66548	PARM1
5.35712	6.64294	3.44212	0.556579	1.33706	0.269709	1.32543	4.58492	4.77999	FES
4.00156	5.18825	0.0012995	0.13618	0.0239403	0.00234759	0.0247613	0.115815	0.767423	ENSSSCG00000032135
3.71254	4.97962	1.07996	0.484947	0.335927	0.540589	0.617502	0.620035	1.74013	ENSSSCG00000017920
4.70741	6.27253	1.11457	0.231551	0.340153	0.143201	0.182333	4.67267	4.75905	2011-03-01
3.41078	4.89474	1.8149	0.175206	0.342756	0.0985518	0.0513641	4.49067	3.86132	CXorf21
2.8227	4.1063	0.266985	0.106257	0.0110272	0.0383475	0.00406296	0.0836572	1.16569	CDC42EP4
6.67389	8.09613	0.113071	0.462913	0.128604	0.661054	0.226948	0.0978134	2.25523	ENSSSCG00000030088
7.65605	9.05723	3.01035	4.92795	5.1241	4.62202	4.18874	2.25453	2.82105	CEBPD
4.52196	6.15624	0.386336	0.469728	0.25897	0.502594	0.684355	0.536167	0.252903	ENSSSCG00000022258
7.10193	8.57139	2.32288	3.76333	2.94193	4.57263	0.606567	2.93126	4.86549	GRN
4.12409	5.60861	0.644581	0.151498	0.0994525	0.126626	0.0261334	0.990477	1.89174	HMOX1
4.78266	6.62771	0.712613	0.551732	0.226789	0.466397	0.463799	4.20744	3.51158	MILR1
8.84708	10.499	2.13487	1.97017	1.58322	1.4204	0.888333	5.29489	7.04125	LYZ
1.43461	2.8348	1.82402	0.0348889	0.0176676	0.0200634	0.124073	0.0420055	0.24532	ARHGAP32
2.62857	4.0634	0.65725	0.0425435	0.0386316	0.0719722	0.0103179	0.00571517	0.026964	ADGRE1
6.65648	8.16229	1.80646	2.97191	0.946674	4.14347	6.63501	5.12533	4.9984	EMILIN2
1.47915	2.73866	0.192963	0.99267	0.00880351	0.227024	0.069748	0.251999	0.45613	PTGIR
4.05521	5.57902	0.495892	0.231016	0.411834	0.38211	0.144138	2.10568	2.08557	ICAM1
0.962157	2.03982	0.169094	0.0624407	0.107531	0.0189318	0.35938	0.073138	0.242911	TRPM2
3.6161	5.13972	0.271387	1.62029	2.55719	1.75591	0.763497	0.0133605	0.384813	TNFAIP2
5.97731	7.66954	0.343168	0.644142	0.298479	0.790394	0.441238	0.339565	2.9587	C19orf38
6.19913	7.96739	6.88073	1.28866	2.91592	0.698549	1.71313	4.30227	5.09594	SPINT2
6.19109	8.07077	2.82559	3.19796	3.20121	3.99523	3.6344	2.86081	3.06438	ASAH1
3.42082	5.11148	1.0546	0.94966	0.132791	1.12744	0.451791	0.0695322	0.330367	RAB11FIP5
5.26418	7.22829	0.70218	1.01472	0.630928	0.904313	1.10247	1.64404	2.47852	ENSSSCG00000034555
0.438159	1.08496	0.0149548	0.0264596	0.00336774	0.0233668	0.00406296	0.148658	0.273282	ENSSSCG00000006344
6.47587	8.31471	2.10558	0.994842	1.04534	1.69904	0.454368	6.26092	5.47377	CASP1
3.27939	5.24632	0.790637	0.281701	0.0485243	0.277371	0.125524	1.22411	1.10497	TSPAN12
1.75045	3.56591	0.0012995	0.0454804	0.0192736	0.00234759	0.00406296	0.0408029	0.754956	SLPI
2.08496	3.78208	2.3841	0.392207	0.100553	0.658696	0.629836	0.413916	0.4243	P2RY1
3.78751	5.52272	1.11454	1.5118	2.09365	2.17467	1.07576	1.23953	2.17146	ENSSSCG00000010497
4.78828	6.64919	0.68304	0.676462	0.542285	0.444645	0.430461	2.3168	4.48807	ANXA4
5.60242	7.74982	2.54892	2.78851	1.5025	3.13202	0.787982	3.64954	4.07532	TSPAN13
3.80491	5.50149	0.209565	0.420787	0.212908	0.82484	0.0541923	0.00571517	0.814944	CIDEB
1.42984	2.99138	0.0453859	0.091865	0.0485737	0.0619964	0.155369	0.247548	0.630959	ARL11
5.11726	7.04989	2.81754	0.637701	1.26516	0.285713	0.486218	7.03191	6.52465	ENSSSCG00000022361
1.86724	3.60711	0.168115	0.087379	0.0637341	0.0657667	0.0483514	0.0437886	0.232875	ADGRL2
3.37969	5.11715	0.116008	0.402653	0.0887847	0.487034	0.0658621	0.634898	2.24329	SRC
5.10777	6.96533	2.00438	0.289581	0.125408	0.278237	0.264412	0.0597393	1.09504	ENSSSCG00000034284
2.32464	4.08591	0.0012995	0.0499751	0.00336774	0.024489	0.01679	0.00571517	0.755897	ENSSSCG00000037351
1.06309	2.57177	0.1121	0.413143	0.306028	0.0647954	0.0112256	0.120933	0.166953	GALNTL5
2.59294	4.80485	2.14641	0.23202	0.355241	0.488501	0.160915	4.65756	3.76721	CD302
3.92372	5.67743	0.281315	0.513142	0.271456	0.325179	0.615004	1.32847	2.55835	CD68
3.19785	5.35379	1.88875	0.230828	1.13417	0.481218	1.75513	4.52205	3.84321	ENSSSCG00000040566
5.15393	7.07495	1.09756	0.929064	0.421344	1.08169	0.846611	0.626402	3.6081	AIF1
2.57764	4.41048	0.0266848	1.30556	0.231735	0.554327	0.378688	0.286426	1.17213	CTBP2
3.46405	5.32509	0.391652	0.150265	0.531348	0.352897	0.958269	0.338231	0.232393	ENSSSCG00000015839
3.61998	5.35042	0.648305	1.42653	0.650404	1.51118	0.793377	0.979436	2.27345	F11R
5.16305	7.29696	0.261976	0.932197	0.346414	0.860275	0.271304	1.8964	3.44249	SERPINB10
1.70703	3.34729	0.377252	0.269374	0.155847	0.373739	0.59163	0.428987	0.334055	ULBP1
4.21885	6.31647	0.0425212	1.6579	0.152053	3.36554	0.814905	0.155504	0.506535	FAM111A
2.91404	4.87548	3.20211	0.532952	1.24542	1.05102	0.258357	0.00571517	0.905262	ARHGAP6
3.20405	5.1167	0.200125	0.715859	1.36493	0.290722	0.395083	0.273486	1.30154	ADAM28
5.28263	7.05186	0.470807	0.518464	0.202899	0.411762	0.0601226	3.71218	3.91886	CARD9
5.04449	7.17536	0.312862	0.799566	0.120028	0.421764	0.552007	0.516918	0.279307	HNMT
6.00066	7.92925	3.19229	2.211	1.94795	2.69134	5.83658	1.78402	4.5344	VAT1
0.970236	2.34186	0.114466	0.0708014	0.0439465	0.0414946	0.32468	0.00571517	0.129399	GCNT3
2.92709	4.91287	0.39365	0.125081	0.103726	0.168991	0.11936	3.25604	3.20742	STEAP3
4.04024	6.04225	1.51009	2.07227	0.75334	1.09116	0.722273	0.482069	1.22451	ABHD17C
3.60305	5.75018	1.00618	0.507349	0.220999	1.01552	0.541173	1.46934	1.45336	FAM111B
1.64794	3.69703	0.334281	0.155037	0.128274	0.311838	0.412976	0.785079	0.571679	ENSSSCG00000031951
3.28722	5.47283	0.194817	0.378427	0.287063	0.253162	0.760744	0.403413	2.96694	PKIB
3.85155	5.97673	0.0567766	0.112993	0.0121266	0.0440823	0.0393836	0.0874265	0.740181	SERPING1
1.4324	3.54495	0.0012995	0.166687	0.00336774	0.153792	0.0299603	0.00571517	0.369323	TMEM47
1.58274	3.31218	0.213816	0.234648	0.0456477	0.312521	0.173389	0.306857	0.455821	ACVR1B
1.899	3.68728	0.0347902	0.00325467	0.0650728	0.0232428	0.00406296	0.0996362	0.103208	SLC18A1
2.86655	4.83778	0.0155112	0.243579	0.141911	0.108333	0.129582	0.0631181	0.120103	SLC46A2
3.50447	5.54889	0.803232	0.230697	1.75056	0.189826	1.45981	0.135935	1.1108	TIE1
1.61879	3.25037	0.116904	0.0393411	0.0230339	0.100781	0.012664	0.147064	0.209906	ENSSSCG00000027991
1.91888	3.90896	0.0820588	0.88595	0.812941	0.418025	0.576487	0.292444	0.897384	BCL2L14
2.15426	4.07336	0.0012995	0.0109041	0.00336774	0.0436912	0.0122467	0.0342348	0.609136	DYNC1I1
2.94587	5.2072	0.057896	0.0465902	0.598183	0.0735198	1.91144	0.00571517	1.26327	NPR3
2.78338	4.7905	0.0012995	0.532243	0.261998	0.822832	0.06586	0.00571517	0.806522	MANSC1
2.51395	4.61004	0.369676	0.348855	0.609255	0.986948	1.63214	0.292239	1.13853	CYSLTR2
3.66954	5.85678	0.766252	1.06959	1.12879	1.79928	0.409104	0.10664	3.18585	FXYD6
2.77249	4.95474	3.20749	0.238822	0.0912031	0.548468	0.252649	1.84268	1.72112	ALDH1L2
1.85098	3.84373	1.1162	0.00325467	0.106057	0.0812448	0.00406296	3.78223	3.23883	AMBN
3.12703	4.78076	0.766464	0.554721	0.476907	0.304006	0.661574	0.346496	0.813353	RAB20
3.84568	6.05857	0.701786	1.34845	1.2872	2.57245	0.398589	0.745826	2.37198	JDP2
3.67615	5.93873	0.573854	0.0308691	0.00336774	0.00234759	0.00406296	2.04357	2.85589	TFEC
3.34871	5.63497	1.54528	1.05305	1.13592	0.99535	0.374599	0.621167	1.80943	GALM
0.83374	2.37231	0.0621122	0.0233467	0.0230042	0.312321	0.212908	0.0149707	0.0230259	ENSSSCG00000031640
2.47054	4.7354	0.70816	0.861242	0.360522	0.59062	0.830801	1.14167	1.96799	CLIC2
3.43205	5.56195	0.276066	0.142512	0.195227	0.15526	0.0693672	0.701427	3.48341	PTPRO
5.82704	8.36449	0.0723221	0.560323	0.0168009	0.583324	0.689979	0.0959198	0.693905	CHPT1
4.80523	6.74522	0.0012995	0.425052	0.359736	1.15179	0.302929	0.124547	1.51894	CEBPA
0.532829	1.715	0.202875	0.00325467	0.00336774	0.0218319	0.0370239	0.381168	0.487127	ADGRA3
4.09925	6.24151	0.0985506	0.146903	0.011876	0.0359401	0.0474456	0.0612637	1.46091	LTBR
3.66298	5.93886	2.39965	0.928801	0.510626	1.70367	1.16913	2.93369	1.43927	CHST15
1.69197	3.63779	0.0012995	0.00325467	0.00336774	0.140177	0.00406296	0.20799	0.0680419	IL27
2.65234	4.64152	0.639222	0.743609	0.658836	0.918644	0.918007	1.07599	1.0017	ENSSSCG00000035675
1.1343	2.95816	0.304619	0.303516	0.373319	0.239936	0.0797775	0.00571517	0.492145	ENSSSCG00000035960
2.96017	5.3384	1.42363	0.324227	0.19605	0.334172	0.227722	3.8576	4.46632	TBC1D9
4.88059	7.20207	1.0328	3.68486	2.93263	3.07879	2.14124	0.951505	2.28613	TBXAS1
4.07592	6.12425	0.0012995	0.153931	0.00336774	0.0409557	0.0337248	0.0863926	0.0436428	CAPN3
2.80833	5.21085	0.0806093	0.28375	0.224789	0.160795	0.270769	0.223023	1.3659	SERPINB8
2.99491	5.29111	0.0420419	0.0728796	0.0882139	0.0933905	0.106527	0.0870312	0.151121	WLS
6.06239	8.39155	1.35935	1.30499	0.691757	0.995721	0.718683	5.27293	5.12255	ADA2
1.6363	3.73828	0.0768992	0.112217	0.394073	0.246835	0.0712416	0.161455	0.931652	SH2D6
0.590353	1.93964	0.161545	0.0339079	0.00662567	0.023657	0.053228	0.0418863	0.412806	PLCB4
4.50593	7.01283	2.50434	1.70808	1.02375	1.98539	0.914326	0.33389	0.252234	OLFM1
1.14209	2.93148	0.429556	0.436493	0.271651	0.225309	0.247811	0.229589	0.0692154	CCL21
0.456857	1.45932	0.0223719	0.0540398	0.00857203	0.00234759	0.0204272	0.00571517	0.896332	ESYT3
2.44642	4.91387	1.0659	0.161656	0.142071	0.168853	0.0282875	0.169229	1.11142	CTNND1
1.65231	3.74012	0.0012995	0.0111546	0.00336774	0.00234759	0.00406296	0.141832	0.139873	ZNF648
0.922239	2.8048	2.10355	0.0633714	0.0138184	0.00234759	0.586379	0.0299312	0.552892	PLEKHA5
1.89453	4.19814	0.0632369	0.0552713	0.00336774	0.0162715	0.259559	0.326194	0.423004	KLHL13
5.03805	7.57465	0.637908	0.326633	0.139339	0.100405	0.275715	0.212067	1.66768	RAMP2
3.46809	6.17181	0.109604	0.359306	0.0288554	0.368166	0.349393	0.073867	0.596225	SLC39A8
2.60447	4.75212	0.177653	0.171241	0.088552	0.104492	0.0399776	0.00571517	0.0362475	KCNQ1
3.39944	5.43014	0.0012995	0.317772	0.151428	0.00234759	0.23373	1.29493	1.68898	RNF39
1.32106	3.46427	0.952888	0.0295673	0.0782865	0.00234759	0.0128489	0.0609596	0.259978	LRMDA
0.29926	1.25962	0.0667464	0.018563	0.0061651	0.00921552	0.0249453	0.00571517	0.0189921	DYSF
2.704	5.42705	1.22922	1.20879	0.83738	0.485085	1.62793	1.33269	2.0567	TLR8
6.09592	8.65414	0.725531	2.82156	1.42468	3.43239	0.662081	0.627393	3.29274	F13A1
2.09769	4.79248	0.0012995	0.107497	0.0275966	0.0638753	0.0138294	0.00571517	1.42673	SHTN1
4.10754	6.61849	1.08247	0.510594	0.43195	0.300352	0.312914	4.42257	4.4872	SLC15A3
2.97223	5.31445	0.99281	0.333165	0.377748	0.393301	0.22282	2.81916	3.33392	C1R
1.85564	4.13714	0.0012995	0.0721173	0.043538	0.00234759	0.0359187	0.13585	0.726104	CD207
2.87768	5.67565	0.0012995	0.0458549	0.00336774	0.0470174	1.51035	0.0206857	0.284303	SNX24
0.643478	2.20256	0.0224943	0.0805954	0.00858465	0.0476017	0.00406296	0.00571517	0.255214	MB21D2
6.73037	9.11336	0.0012995	0.706873	0.0571803	0.602226	0.209044	0.248181	0.342571	ENSSSCG00000029414
3.59622	6.23334	0.0106024	0.298421	0.0457899	0.141156	0.0434619	0.0590961	0.03537	A2M
3.47204	6.06161	1.06428	0.348795	0.44863	0.449042	0.258476	0.170571	1.47387	CFP
4.41484	7.29537	2.61443	0.573842	0.704851	0.391446	0.339894	6.22761	5.8594	BLNK
2.68786	5.19069	0.397895	0.18978	0.351415	0.111336	0.0824263	3.51639	3.67262	SLC37A2
1.19739	3.25081	0.0193763	0.0565291	0.0190799	0.0427816	0.30155	0.00571517	0.132251	STXBP1
0.909726	2.80874	0.225547	0.0224412	0.00336774	0.0360749	1.29939	0.785406	0.770343	FRMPD4
1.38956	3.75961	0.429232	0.525758	0.488304	0.564418	0.454753	0.494601	0.658052	CA13
2.32986	4.65321	0.0439241	0.0758927	0.0277367	0.109321	0.121811	0.0480239	0.303086	FLVCR2
1.65092	4.01377	0.0169203	0.00768525	0.00336774	0.0284347	0.0127803	0.0121869	0.478522	MRAS
2.43137	4.82166	0.0310193	0.0896912	0.00336774	0.0524858	0.15078	0.123441	0.0322899	KCNE3
0.759292	2.76765	0.229569	0.0540929	0.022816	0.0867646	0.175659	0.293095	0.228495	LIN7A
1.41929	3.78233	0.180918	0.0112249	0.0690053	0.0171807	0.431328	0.0703204	0.121002	MAPK4
2.7267	5.21918	0.616324	0.183793	0.134815	0.207212	0.115551	0.232537	0.646113	HFE
8.29904	10.8073	6.9311	1.85589	0.234601	1.41717	0.653207	2.57783	3.72725	PLBD1
1.33576	3.51643	0.0846207	0.0477004	0.00336774	0.0276338	0.00406296	0.576682	0.430581	HTR7
6.16387	9.10553	0.117591	1.07398	0.109195	0.795789	0.317442	0.531759	4.13349	MS4A2
0.623759	2.38597	0.0012995	0.0183413	0.00336774	0.0605259	0.0412499	0.0427784	0.224087	CTTNBP2NL
1.10104	3.15502	0.173809	0.0406546	0.108263	0.00234759	0.0840057	0.0313161	0.336354	BATF2
3.30679	5.90713	0.367137	0.0919366	0.106071	0.10905	0.0298301	0.561704	1.71487	ENSSSCG00000003272
1.62629	4.16382	0.232187	0.0568175	0.0214971	0.149726	0.00733434	0.0722694	0.655646	NRP2
6.01424	8.85801	5.16741	2.24761	2.64054	3.3234	4.41222	3.54954	4.57391	GLUL
0.859297	2.91722	0.0012995	0.0437315	0.00336774	0.0941358	0.114353	0.015422	0.263752	CCSER1
4.47682	7.22264	0.0274234	0.275802	0.0261464	0.261286	0.0472384	0.093711	0.96575	ACVRL1
0.984673	3.16034	1.13182	0.00325467	0.0300487	0.0357394	0.0407888	0.0524126	0.120163	MALRD1
5.43288	8.3933	2.12347	1.2161	0.578447	0.907516	0.560949	6.05779	4.60745	GP91-PHOX
4.77253	7.71208	0.556884	0.628799	0.22132	0.230675	0.143273	1.47983	4.77757	ENSSSCG00000013144
3.96165	6.90207	3.26644	0.95276	0.589663	0.874182	2.0404	1.45101	1.59827	EPB41L2
0.76171	2.94596	1.86392	0.00325467	0.0252585	0.0134224	0.0364225	0.338242	0.501881	SPRED1
1.09671	3.54743	0.211141	0.0621888	0.00336774	0.0279208	0.628709	0.0353326	0.248272	CRYBG3
1.60913	4.19776	1.88688	0.0241644	0.049672	0.0591952	0.196704	0.00571517	2.23243	CADM1
4.02621	6.88854	0.0012995	0.32411	0.00336774	0.163068	0.142768	0.0791546	0.291783	C2
1.63975	3.89972	0.0012995	0.204678	0.00336774	0.00234759	0.00406296	0.00571517	0.860164	LTB4R2
2.01381	4.62727	1.58104	0.0844948	0.0167727	0.258314	0.0415041	0.122447	1.67455	MYCL
1.41396	3.77927	0.0747845	0.260622	0.0205273	0.0886883	0.00406296	1.08131	1.38456	NOD1
2.692	5.22177	0.0989703	0.11555	0.0541384	0.0721734	0.0673042	1.17345	1.82047	ARHGEF10L
0.758209	2.73612	0.278835	0.181667	0.0460531	0.0938405	0.38242	0.337764	0.349269	2002-03-01
0.288929	1.49203	0.0012995	0.00325467	0.00336774	0.0121442	0.0136453	0.00571517	0.328047	MET
0.817321	2.7834	0.0012995	0.0608314	0.00863309	0.131007	0.588577	0.616019	0.872628	TIFAB
3.40138	6.28017	0.276719	0.546549	0.285697	0.730199	0.584215	1.77234	3.00406	ENSSSCG00000013100
2.40541	5.3226	0.665075	0.230825	0.0522889	0.106583	0.01263	3.61392	1.74035	ENSSSCG00000036246
1.14445	3.3379	0.14357	0.831383	0.308546	0.983345	0.388961	0.71653	0.927802	TNFRSF19
1.97869	4.22868	0.0825852	0.00325467	0.270907	0.0610145	0.0815902	0.333829	0.699787	GPBAR1
2.34722	4.99001	0.017476	0.055945	0.00771642	0.0712994	0.0203714	0.0389417	0.117546	NACC2
1.59586	4.42303	0.0012995	0.0182549	0.0342502	0.0142903	0.00406296	0.00571517	0.485158	SLC8A1
0.578618	2.50526	0.0990271	0.008494	0.00336774	0.00234759	0.009652	0.0190825	0.422838	TMEM144
3.48055	6.29774	0.0012995	0.26777	0.0158323	0.197922	0.0369981	0.00571517	0.0601909	SLC11A1
1.25379	3.62162	0.0250952	0.062768	0.0058839	0.024455	0.00406296	0.0306204	0.124556	CMKLR1
1.94174	4.52766	0.0012995	0.213261	0.158292	0.448129	0.233765	0.00571517	0.219608	APOE
1.92587	4.99068	0.0590925	0.20296	0.0568574	0.173338	0.114996	0.620032	0.888544	TEK
1.47896	3.981	0.264359	0.101213	0.0100697	0.0204846	0.459893	0.00571517	0.449074	NKD2
0.659871	2.86158	0.0012995	0.0588398	0.0153796	0.0356818	0.0173044	0.0779814	0.0238371	MERTK
0.663762	2.66016	0.0012995	0.0955379	0.0255576	0.016361	0.00406296	0.186442	0.222506	ENSSSCG00000023479
1.62266	4.42701	0.944686	0.100223	0.0547851	0.121158	0.861625	0.00571517	1.43277	VLDLR
4.8179	7.39764	3.21651	3.28775	3.22465	3.1495	3.44344	3.59131	3.2541	VCAN
1.8126	4.8985	0.144949	0.0765338	0.0291273	0.0726294	0.127035	1.76569	2.93297	FLT3
2.01798	5.18873	0.375236	0.246666	0.00786654	0.1274	0.356459	0.93013	2.23303	EPS8
0.792292	3.13978	0.0323862	0.0225754	0.0211372	0.0194846	0.0416705	0.0490655	0.0188104	MMP19
5.59208	8.62002	0.123575	0.669762	0.139456	0.728367	0.328765	0.429407	0.58536	CSF1R
0.310545	1.76834	0.0012995	0.0334305	0.0132965	0.0136294	0.0205248	0.00571517	0.135071	MRC1
2.7978	5.54772	0.155599	0.350852	0.340175	0.227927	0.0793599	0.827561	2.15503	EGFL7
2.47535	5.53757	0.634186	0.663876	0.393445	1.2788	0.580102	0.0764743	0.368071	FAM129B
1.99917	5.05781	0.805339	0.0587993	0.0867396	0.0756011	0.0665502	1.40243	1.75827	ENSSSCG00000016725
1.72948	4.59124	0.252756	0.156911	0.0189988	0.0623426	0.0321893	1.44273	2.17328	ARHGAP22
0.717495	3.06591	0.0566706	0.0542266	0.0505664	0.166506	0.00406296	0.0406699	0.416295	GAB1
0.483164	2.41291	0.0012995	0.0328195	0.00336774	0.0184158	0.069895	0.799006	0.409199	CCDC170
0.782058	3.03087	0.016139	0.0109365	0.0134856	0.0319401	0.00406296	0.00571517	0.100391	DAGLA
0.917703	3.74196	0.182419	0.0330373	0.02792	0.0124084	0.0258356	0.107973	0.162678	DSC3
0.689053	2.96687	0.0415676	0.137246	0.0205971	0.0682563	0.224128	0.152016	0.328782	SASH1
6.85277	10.2113	1.95271	2.26369	1.27931	1.66507	3.55401	2.07045	6.63627	CST3
4.00192	7.43168	0.216071	0.246668	0.0242475	0.207028	0.0788105	0.0639021	0.0502271	CD163
0.992473	3.50886	0.125408	0.0334998	0.0524948	0.00234759	0.501827	0.00571517	0.138436	PLXDC2
1.63576	4.77363	1.15739	0.0911626	0.0346342	0.185764	0.0325957	1.09923	1.61689	NAV1
0.642566	2.8252	0.116179	0.00325467	0.00336774	0.0214348	0.00406296	0.00571517	0.0113391	SLC2A5
1.16186	4.19637	0.0148587	0.0278409	0.0140702	0.0845874	0.0111951	0.0336327	0.0353445	ABCA9
1.825	4.98453	0.482908	0.146822	0.196975	0.18566	0.169371	0.688302	3.176	TSPAN33
2.11173	5.97009	0.111963	0.192757	0.00336774	0.0608355	0.059433	0.0337619	2.79005	ENSSSCG00000015405
0.790716	3.27983	0.136445	0.0432655	0.010514	0.0581083	0.0175624	0.126161	0.212991	TCF7L2
1.57621	4.8008	0.0202663	0.260783	0.0494394	0.1457	0.0733559	0.0478253	0.346895	HIP1
0.757996	3.32128	0.0012995	1.09169	0.489148	1.03471	0.00967301	0.0104291	0.245049	DOCK1
0.793674	3.43216	0.0339173	0.04375	0.0156739	0.0799074	0.056952	0.00571517	0.324856	OLFML2B
1.32539	4.36371	0.0452568	0.260381	0.00336774	0.215099	0.874679	0.122544	1.35745	KCNT1
1.66085	4.99207	0.628071	0.225001	0.117588	0.0932344	0.113275	0.0468865	0.604754	MRC2
1.70283	5.14269	0.145365	0.228566	0.0159135	0.0389292	0.23073	0.23372	1.54434	EPHX2
2.04907	4.88536	0.492443	0.131878	0.0268817	0.0506044	0.122586	0.202726	0.990933	ENSSSCG00000025687
0.237155	2.4167	0.037272	0.00325467	0.00336774	0.00234759	0.00971561	0.0276574	0.0328373	DPYS
1.55938	5.53435	0.0139926	0.220356	0.0132135	0.108117	0.0220641	0.0418273	0.990288	SULF1
0.447678	3.42892	0.0012995	0.0164348	0.00336774	0.105168	0.00406296	0.201561	0.601694	TDRD1
1.14983	5.2611	0.0572473	0.11512	0.176683	0.0656752	0.0329802	0.0250288	0.142678	FN1
1.71409	6.38505	0.125356	0.352983	0.021827	0.266559	0.125554	0.00571517	1.44644	ENSSSCG00000028944
5.33675	0.233489	0.107697	0.431261	0.397041	0.572474	7.7821	0.379276	5.11674	ENSSSCG00000039217
9.33071	0.850736	1.70004	2.57058	3.09561	2.29967	11.7241	1.60412	7.72381	RHEX
6.59173	0.02499	0.0259056	0.354814	0.717855	0.254826	9.17616	0.279562	5.57039	ENSSSCG00000034914
5.29052	0.0153516	0.0598066	0.0721469	0.123656	0.155301	7.87221	0.338517	5.24257	ENSSSCG00000038667
7.19223	0.220403	0.275996	0.880901	1.43186	0.837861	9.25196	0.77552	6.81251	ENSSSCG00000032017
6.053	0.0111356	0.0012995	0.141782	0.277877	0.160305	8.58696	0.0704456	5.52611	ENSSSCG00000031085
4.30455	0.0211519	0.0423463	0.106075	0.283662	0.0330365	6.40657	0.00571517	4.27771	ENSSSCG00000035171
2.78018	0.0142663	0.401187	0.0411441	0.259874	0.0657283	4.91431	0.00571517	1.95502	SIDT1
9.62858	1.01872	6.22492	2.69282	8.75831	2.89799	10.9976	3.64921	9.11385	TRDC
2.82971	0.0175075	2.3339	1.0469	0.929162	0.857171	4.9045	0.00571517	2.51903	ABLIM3
2.98178	0.0207269	1.5128	3.28892	1.94759	3.10585	5.04361	0.0400841	1.94874	PLCL1
0.717033	0.00222529	0.0362676	0.100536	0.0324561	0.0939951	2.61266	0.00571517	0.435059	ZNF462
5.98057	0.173873	1.96299	1.09545	3.86326	1.13245	7.89707	0.872462	5.98943	ENSSSCG00000022057
3.13744	0.0776895	0.498014	1.94878	0.674348	2.61458	4.99483	0.0950675	2.39058	IL1RL1
2.90433	0.0205191	0.940825	0.743093	1.73551	0.171494	4.49245	0.00571517	2.38284	FBLN2
7.38433	0.424612	5.83476	2.53736	5.29015	3.30971	9.21559	1.96165	6.14904	SYTL3
6.04939	0.297154	0.15475	0.319678	0.721227	0.251483	8.44368	0.12514	4.99908	SOX13
2.48795	0.0437973	0.0562381	0.882232	0.929895	0.333094	5.08828	0.543737	1.973	CCDC63
1.87595	0.0302238	0.0012995	0.0624874	0.0110997	0.0239392	4.22804	0.18638	1.76709	ASIC4
3.86086	0.146373	0.300323	0.056282	0.102674	0.11268	6.63191	0.0804235	3.78591	ENSSSCG00000037475
1.89301	0.0546604	2.40676	0.422942	0.553629	0.813199	3.91549	0.0471494	2.18997	SH3BP4
3.55346	0.368391	0.327674	1.0452	0.561027	0.45736	5.36011	0.343937	3.11587	ENSSSCG00000031278
7.36879	1.66081	5.81314	3.05816	3.81192	1.68543	9.69275	6.29538	6.99074	BLK
1.52206	0.0508992	0.535166	0.00325467	0.00336774	0.101135	4.09146	0.236794	2.39365	ENSSSCG00000029370
2.06118	0.0746314	0.0535841	0.00325467	0.307995	0.0618393	4.57927	0.0852015	1.71578	SH2D4A
3.11497	0.342483	0.0012995	1.56717	1.138	0.861167	5.12902	0.0853732	2.82028	TNFSF11
4.28679	0.501161	0.793725	0.838792	0.678787	0.897482	6.47136	0.500451	3.97417	IL9R
1.50063	0.121663	0.0561261	0.0989319	0.0903325	0.224887	3.11237	0.0881764	0.792854	AOC1
3.59138	1.15933	1.24561	1.84336	0.758707	0.453196	5.95975	0.468732	2.91503	ACVR2A
0.397784	0.136832	0.0356211	0.0757931	0.137371	0.121458	1.31226	0.0709644	0.123395	CCDC158
1.43625	1.37367	1.41279	0.21092	0.140408	0.139204	3.06589	0.0238527	1.33707	PDE5A
8.50607	0.316789	8.36586	0.629436	2.48608	0.306951	0.00406296	8.88945	10.15	ENSSSCG00000036203
7.20155	0.803597	7.03004	1.16573	2.24516	0.595415	0.468933	8.35169	9.23967	ENSSSCG00000032163
8.07626	0.271683	7.91118	1.01059	2.21538	0.332094	0.00406296	8.39399	9.95887	ENSSSCG00000036318
4.49995	0.00222529	4.48087	0.00325467	0.224944	0.0914174	0.00406296	5.27799	6.19342	ENSSSCG00000034842
7.03686	0.313781	6.90116	0.948865	1.68993	0.00234759	0.650189	7.69746	8.79829	ENSSSCG00000033797
6.66223	0.338304	6.8473	0.420385	1.7277	0.139631	0.0354758	7.32683	8.74101	ENSSSCG00000036983
6.17369	0.00222529	6.56471	0.778225	1.0102	0.00234759	0.00406296	7.26085	8.32154	ENSSSCG00000039102
4.65901	0.00222529	4.80028	0.00325467	0.443292	0.00234759	0.00406296	5.55115	6.88095	ENSSSCG00000032499
5.69149	0.00222529	5.21555	0.00325467	0.63945	0.00234759	0.00406296	6.68913	7.41924	ENSSSCG00000040772
6.07981	0.357795	6.43706	0.705412	0.00336774	0.119277	0.120896	7.21273	8.24397	ENSSSCG00000031282
10.9982	2.44849	11.3079	3.55002	4.67944	1.54185	0.341232	10.6709	13.0373	ENSSSCG00000034766
4.14792	0.0409069	4.23878	0.035824	0.491935	0.131494	0.114703	4.99626	6.74393	ENSSSCG00000033114
4.71965	0.00222529	4.75632	0.00325467	0.00336774	0.00234759	0.00406296	5.95921	6.59652	ENSSSCG00000032147
8.10806	0.478779	8.24295	1.47601	3.38655	0.501651	0.98577	8.97929	10.1487	ENSSSCG00000037913
5.15641	0.00222529	4.91789	0.00325467	1.42758	0.455873	0.00406296	5.86774	6.96316	ENSSSCG00000034215
4.25996	0.109801	4.48026	0.0833307	0.597659	0.00234759	0.028644	5.41201	6.27806	ENSSSCG00000037921
10.2851	6.5921	10.0976	3.42508	5.245	1.99506	1.76845	11.2189	12.2505	ENSSSCG00000037214
4.96641	0.00222529	4.99435	0.320127	0.0968836	0.166452	0.00406296	6.20579	7.10064	ENSSSCG00000040363
6.36306	0.447073	6.79856	0.499005	2.12258	0.346	0.00406296	7.54907	8.51008	ENSSSCG00000038204
8.23414	1.18872	9.36364	1.66058	2.80586	0.286828	0.206233	9.43955	10.7107	ENSSSCG00000040381
5.24222	0.00222529	4.93667	1.1018	0.939886	0.00234759	0.00406296	6.20739	7.112	ENSSSCG00000036654
8.57567	1.48657	9.51804	1.78398	2.65513	1.23268	0.699482	9.78346	10.9915	ENSSSCG00000039111
10.9963	3.33136	10.1091	3.4052	5.75118	1.83186	1.52655	11.6342	12.478	ENSSSCG00000030775
11.1964	2.93307	11.547	3.53715	4.88063	1.75666	0.714798	10.8883	13.3767	ENSSSCG00000021006
7.09236	0.551157	7.43349	0.313156	1.68174	0.167172	0.127072	7.72257	9.24936	ENSSSCG00000037009
6.64524	0.51405	7.14342	0.488769	1.55309	0.162309	0.119533	7.5272	8.3958	ENSSSCG00000040651
7.88396	0.53154	8.42482	1.22963	2.77106	0.733903	0.160223	8.727	10.3627	ENSSSCG00000039804
7.08159	0.945546	7.3331	0.726303	2.15782	0.290334	0.234544	8.35834	8.87971	ENSSSCG00000038719
7.34309	0.825203	6.89699	0.741879	2.40663	0.381277	0.298171	8.25868	9.26868	ENSSSCG00000032582
5.49975	0.363954	6.22229	0.378837	1.19698	0.347141	0.136102	6.69923	7.97651	ENSSSCG00000039146
8.83065	1.18228	8.78393	2.41046	3.84433	1.60569	0.813156	9.72278	10.6339	ENSSSCG00000035443
7.91632	1.10125	7.7715	0.329729	2.16876	0.149455	0.00406296	8.56782	9.56081	ENSSSCG00000035483
8.40128	1.35233	8.69419	1.92985	0.998442	0.00234759	0.692717	9.14454	10.8759	ENSSSCG00000033417
11.06	3.13341	10.5702	3.7954	5.5877	2.34684	2.01078	11.8887	12.8825	ENSSSCG00000031037
10.1744	2.3305	10.5945	2.92437	3.98406	1.05319	1.02801	10.023	12.525	ENSSSCG00000037141
9.85154	2.62104	9.5987	2.39366	4.04225	1.57611	1.34161	10.3632	11.5005	JCHAIN
4.62662	0.35449	5.61638	0.00325467	0.806117	0.00234759	0.00406296	6.33562	7.02532	ENSSSCG00000037736
5.33169	0.429799	5.72118	0.334547	1.08259	0.00234759	0.269346	6.23984	7.21175	ENSSSCG00000031364
4.70491	0.282432	4.90422	0.0407428	0.811373	0.053842	0.00406296	5.32928	6.51276	ENSSSCG00000031848
3.85472	0.222732	4.36903	0.00325467	0.00336774	0.00234759	0.00406296	5.45239	6.21892	ENSSSCG00000036628
2.04926	0.141602	2.37221	0.191103	0.255605	0.29114	0.0846426	4.01981	5.0494	ENSSSCG00000040009
6.25158	0.932118	7.07627	1.19133	1.21622	0.161151	0.316932	7.58653	8.2929	ENSSSCG00000033813
2.17405	0.705623	2.1687	0.609908	0.377764	0.528988	0.692051	3.85446	4.31631	TNFRSF17
4.62335	0.21458	4.68339	0.133578	1.0676	0.0225757	0.0430867	5.76689	7.31936	ENSSSCG00000032679
7.12004	1.31905	7.8727	1.77221	1.84387	0.00234759	0.411911	8.33047	9.42653	ENSSSCG00000036127
3.37715	0.126332	4.22827	0.00325467	0.0725741	0.00234759	0.00406296	4.83773	5.96269	ENSSSCG00000035542
5.95213	1.11668	6.0354	0.521772	1.77907	0.35172	0.00406296	6.76232	7.98392	ENSSSCG00000031502
4.1443	0.190377	4.98394	0.216248	0.202183	0.00234759	0.00406296	7.67428	8.91315	ENSSSCG00000039490
3.04132	0.268474	1.72304	0.00325467	0.291458	0.00234759	0.00406296	4.87916	4.94619	ENSSSCG00000030830
9.51841	5.75902	9.89803	2.54076	4.04486	1.37967	1.09331	10.5712	11.5738	ENSSSCG00000036224
1.33096	0.729033	1.52754	0.00325467	0.00336774	0.00234759	0.0488635	2.62975	3.0684	MOXD1
5.48911	4.24479	5.241	0.724565	1.18063	0.295294	0.882634	7.55058	7.67395	MZB1

## Sheet: Heatmap Species - TF
Supplementary file 3. The expression levels of genes in cluster 1 in pigs, humans, and mouse in Figure 3
TF	P_NEUT	P_MONO	P_NK	P_CD4T	P_CD8T	P_CD4CD8T	P_gdT	P_CD21pB	P_CD21nB	H_NEUT	H_MONO	H_NK	H_CD4T	H_CD8T	H_MemB	H_NveB	M_NEUT_PB	M_MONO_PB
GATA1	0	-5.53732	-6.57758	-5.06262	-5.24613	-5.80804	-5.6113	-6.00819	-2.75286	0	-2.88548	-0.916148	-0.323944	-0.416384	-1.95728	-0.887326	0	-0.328795
MXD1	0	-4.53487	-4.53862	-4.95617	-5.45991	-5.02298	-4.52526	-4.60737	-5.11194	0	-3.13515	-4.83742	-6.33257	-6.28698	-6.57208	-6.38354	0	-6.62907
KLF5	0	-4.49694	-6.44224	-5.83242	-11.5783	-3.26308	-4.69695	-4.69619	-6.11766	0	-3.46364	-4.88199	-2.21378	-3.4561	-4.89315	-3.6378	0	-8.38079
GFI1B	0	-3.70623	-4.5069	-4.6973	-4.98371	-5.05398	-5.05962	-2.01662	-1.35649	0	-0.405489	-0.202642	-0.810503	0.518866	0.903665	0.225238	0	-0.316373
LTF	0	-1.86953	-12.681	-8.03599	-6.96006	-7.72773	-9.99769	-7.40807	-8.90624	0	-5.20365	-4.45004	-5.27133	-4.21419	-27.8305	-7.2541	0	-9.04348
PARP12	0	-1.84907	-1.26033	-2.49402	-2.34954	-2.22839	-2.7663	-3.43375	-3.42516	0	0.324018	1.29828	1.38829	1.13758	2.03003	1.99065	0	2.23699
NFIL3	0	-1.54501	-1.724	-6.48397	-4.13939	-5.22185	-3.88173	-4.9054	-4.37636	0	-0.379871	-2.49495	-5.99461	-4.35133	-6.20204	-6.89119	0	-0.122649
IRF7	0	-1.3754	-6.45224	-3.58476	-4.50743	-3.86102	-4.69554	-3.58613	-3.71214	0	-0.270506	-1.24955	-2.32596	-2.31124	-1.63513	-2.14848	0	1.0858
DACH1	0	-1.09764	-3.76284	-8.3451	-4.34916	-6.83395	-5.09032	-9.19478	-3.53767	0	0.375701	0.66382	-3.16696	-26.807	-4.86152	-5.58471	0	-6.26898
LITAF	0	-1.05888	-2.4713	-5.486	-3.00645	-4.80228	-3.38231	-6.4611	-3.83221	0	-2.65478	-2.21553	-3.59157	-2.58626	-4.85308	-5.47842	0	-1.89843
VDR	0	-1.02867	-6.47278	-7.04237	-8.13434	-5.55096	-8.23927	-3.67438	-3.75042	0	-1.53842	-2.61243	-6.25623	-6.99756	-7.46302	-9.31492	0	3.36051
NFE2	0	-0.895372	-12.5297	-8.27366	-10.5535	-7.1799	-9.67029	-9.92933	-5.20249	0	-1.87683	-5.25416	-9.0416	-9.05537	-8.59869	-9.19155	0	-0.856205
BCL6	0	-0.400588	-0.0959094	-3.31679	-3.14838	-2.61871	-3.5756	-3.29589	-2.73052	0	-1.49206	-3.05616	-4.71342	-4.39246	-6.01841	-4.09029	0	-1.42831
CEBPB	0	-0.258504	-5.15053	-2.23275	-4.04359	-3.04438	-2.20728	-4.10128	-5.23682	0	-1.12805	-3.89067	-6.96387	-6.36241	-8.3421	-8.06386	0	-0.00812832
RARA	0	-0.205071	-3.59561	-3.90065	-3.40069	-3.2054	-1.49113	-3.2586	-2.94601	0	-0.294034	-1.59046	-2.91169	-2.51905	-1.20196	-1.21604	0	-0.84996
SPI1	0	-0.135686	-6.52377	-8.27676	-8.38041	-9.17613	-9.81863	-2.7644	-2.3872	0	-0.608716	-3.54722	-9.61644	-9.39363	-4.5936	-4.53913	0	-0.651537
SMAD9	0	-0.0872108	-11.1387	-2.75799	-5.19577	-4.29468	-9.49272	-8.99963	-5.6937	0	0.743602	3.52803	4.15784	4.51884	2.3416	2.3546	NA	NA
FOSL2	0	0.0209061	0.088416	-5.06901	-2.77371	-3.66149	-1.84567	-2.50227	-1.40418	0	0.705894	0.0290916	-2.01808	-0.90119	-5.06737	-5.5432	0	-1.84006
BACH1	0	0.511503	-1.46314	-2.11461	-2.98608	-1.73158	-2.31006	-2.50705	-3.02949	NA	NA	NA	NA	NA	NA	NA	0	0.370488
HLX	0	0.774993	-4.47756	-6.32439	-4.91619	-5.11556	-4.27698	-3.52599	-1.92554	0	-1.09519	-4.2021	-10.0731	-10.1112	-4.71431	-5.1703	0	-1.63996
HHEX	0	0.898327	-3.08675	-5.85315	-4.28935	-6.12001	-4.0944	0.965911	0.506984	0	2.39478	1.20296	-4.75411	-2.51363	3.01917	3.87626	NA	NA
ZNF768	0	1.24274	-2.29327	-2.14748	-2.42854	-3.32663	-1.04353	-2.10588	-1.60932	0	1.48375	1.57576	1.76908	1.48127	2.43019	2.28065	0	-0.488976
CEBPD	0	1.40564	-4.8297	-2.76911	-2.56675	-3.08666	-3.5415	-5.73363	-5.04794	0	2.34669	-0.475886	-5.98521	-4.64753	-6.41641	-7.15873	0	-2.48675
CEBPA	0	1.97902	-14.8686	-6.298	-6.57284	-4.46356	-6.85029	-8.22397	-3.85289	0	3.26445	0.581899	-2.46519	-0.819077	-3.19772	-3.78064	0	3.12644
JDP2	0	2.29509	-4.41624	-3.11278	-3.21506	-1.43476	-5.39358	-4.30458	-1.67937	0	1.1697	-1.77605	-8.25756	-8.28639	-4.1025	-5.3616	0	-3.09725
TFEC	0	2.35639	-4.59221	-9.08962	-12.2997	-12.8208	-12.0286	-1.91586	-0.917195	0	6.70036	3.94712	-2.2757	-1.95165	8.21357	5.34482	0	8.31754
ZNF648	0	2.52803	-11.2158	-8.10927	-9.84096	-10.3621	-9.56986	-4.37489	-4.39595	0	0	0	0	0	0	0	0	0
BATF2	0	2.78775	-3.16088	-5.32429	-3.87714	-9.45766	-4.25539	-5.70549	-2.12473	0	-1.70218	-5.72145	-29.1318	-7.99356	-5.706	-7.04092	0	6.68496
MYCL	0	2.96433	-0.609234	-5.65466	-8.02146	-3.95384	-6.70192	-5.10023	-0.470971	0	7.17275	4.05676	-0.726624	-2.42854	-0.541605	-22.5771	0	2.53886
TCF7L2	0	3.57724	-2.87945	-4.58355	-6.64089	-4.15056	-5.89718	-2.99772	-2.19793	0	-0.806218	-1.85831	-2.57887	-0.965682	-4.13422	-4.00806	0	-0.998713
