# Supplementary material for: Integrative profiling of gene expression and chromatin accessibility elucidates specific transcriptional networks in porcine neutrophils
Source: Front Genet. 2023 May 23;14:1107462. doi: 10.3389/fgene.2023.1107462 (PMC10242145; doi:10.3389/fgene.2023.1107462)
Supplement: Supplementary file 6 [file DataSheet1.XLSX]

## Sheet: Mapping_stats
Supplementary File 1. Summary of the sequencing metrics of the RNA-seq.
Unique reads
Number of input reads	40819338
Average input read length	148
Uniquely mapped reads number	38545491
Uniquely mapped reads %	0.9443
Average mapped length	147.69
Number of splices: Total	20711880
Number of splices: Annotated	20128853
Number of splices: GT/AG	20589097
Number of splices: GC/AG	108857
Number of splices: AT/AC	13926
Mismatch rate per base, %	0.0028
Deletion rate per base	0.0001
Deletion average length	1.76
Insertion rate per base	0.0001
Insertion average length	1.31
MultiI-mapping reads
Number of reads mapped to multiple loci	2015207
% of reads mapped to multiple loci	0.0494
Number of reads mapped to too many loci	26118
% of reads mapped to too many loci	0.0006
Unnmapped reads
% of reads unmapped: too many mismatches	0
% of reads unmapped: too short	0.0054
% of reads unmapped: other	0.0003

## Sheet: TPM_values
Supplementary File 1. TPM values of two neutrophils replicates
Ensembl.ID	Pig1.Neutrophils	Pig2.Neutrophils	Gene.name
ENSSSCG00000000002	2	2
ENSSSCG00000000003	10	13	TTC38
ENSSSCG00000000005	14	22	CDPF1
ENSSSCG00000000007	6	7	TRMU
ENSSSCG00000000010	0	1	FBLN1
ENSSSCG00000000014	15	18	FAM118A
ENSSSCG00000000018	15	22	KIAA0930
ENSSSCG00000000019	45	47	NUP50
ENSSSCG00000000022	5	4	RTL6
ENSSSCG00000000024	24	27	PARVB
ENSSSCG00000000025	98	111	PARVG
ENSSSCG00000000031	3	4	MCAT
ENSSSCG00000000033	612	1176	TSPO
ENSSSCG00000000034	36	38	TTLL12
ENSSSCG00000000035	4	7	TTLL1
ENSSSCG00000000036	64	54	PACSIN2
ENSSSCG00000000037	67	56	ARFGAP3
ENSSSCG00000000038	47	39	CYB5R3
ENSSSCG00000000039	37	36	POLDIP3
ENSSSCG00000000040	26	24
ENSSSCG00000000045	47	40	NDUFA6
ENSSSCG00000000050	51	69	NAGA
ENSSSCG00000000058	193	159	SNU13
ENSSSCG00000000059	14	15	XRCC6
ENSSSCG00000000061	9	12	PMM1
ENSSSCG00000000062	2	2	CSDC2
ENSSSCG00000000063	4	4	POLR3H
ENSSSCG00000000064	70	61	ACO2
ENSSSCG00000000066	5	5	L3MBTL2
ENSSSCG00000000067	1	5	CHADL
ENSSSCG00000000068	18	15	EP300
ENSSSCG00000000071	214	166
ENSSSCG00000000072	19	20	SLC25A17
ENSSSCG00000000075	42	34	MRTFA
ENSSSCG00000000076	3	4	SGSM3
ENSSSCG00000000077	35	42	ADSL
ENSSSCG00000000078	10	10	TNRC6B
ENSSSCG00000000080	46	34	GRAP2
ENSSSCG00000000082	0	0	CACNA1I
ENSSSCG00000000083	65	75	RPS19BP1
ENSSSCG00000000084	458	505	ATF4
ENSSSCG00000000087	7	8	TAB1
ENSSSCG00000000089	1	3
ENSSSCG00000000090	9	7	CBX7
ENSSSCG00000000091	39	36	APOBEC3B
ENSSSCG00000000092	1	1	NPTXR
ENSSSCG00000000093	9	6	DNAL4
ENSSSCG00000000094	149	140	SUN2
ENSSSCG00000000095	20	21	GTPBP1
ENSSSCG00000000097	104	122
ENSSSCG00000000104	224	188	DDX17
ENSSSCG00000000107	20	23
ENSSSCG00000000108	6	7	TMEM184B
ENSSSCG00000000110	2	2	PLA2G6
ENSSSCG00000000111	1	0	BAIAP2L2
ENSSSCG00000000114	7	11	PICK1
ENSSSCG00000000116	53	51	POLR2F
ENSSSCG00000000118	10	10	MICALL1
ENSSSCG00000000119	148	141	EIF3L
ENSSSCG00000000120	4	5	ANKRD54
ENSSSCG00000000130	52	78	CYTH4
ENSSSCG00000000133	15	34	TST
ENSSSCG00000000136	119	161	CSF2RB
ENSSSCG00000000137	78	153	NCF4
ENSSSCG00000000139	3	6	IFT27
ENSSSCG00000000141	60	68	EIF3D
ENSSSCG00000000142	1	1	FOXRED2
ENSSSCG00000000144	35	33	TXN2
ENSSSCG00000000145	177	137	MYH9
ENSSSCG00000000146	0	0	MYH11
ENSSSCG00000000148	12	16
ENSSSCG00000000156	27	28	FBXO7
ENSSSCG00000000157	1	1	BPIFC
ENSSSCG00000000158	23	26	RTCB
ENSSSCG00000000160	9	7	PRDM4
ENSSSCG00000000161	24	23	PWP1
ENSSSCG00000000162	9	11	BTBD11
ENSSSCG00000000164	13	13	CRY1
ENSSSCG00000000167	8	8	RIC8B
ENSSSCG00000000169	6	5	POLR3B
ENSSSCG00000000171	26	45	CKAP4
ENSSSCG00000000175	1	1	ADCY6
ENSSSCG00000000176	18	16	DDX23
ENSSSCG00000000179	1	1	CCDC65
ENSSSCG00000000180	67	95	FKBP11
ENSSSCG00000000182	0	1	WNT10B
ENSSSCG00000000185	52	51
ENSSSCG00000000189	60	86	LMBR1L
ENSSSCG00000000190	717	776	TUBA1B
ENSSSCG00000000191	1	1	KMT2D
ENSSSCG00000000194	23	9
ENSSSCG00000000199	8	7
ENSSSCG00000000202	29	27	MCRS1
ENSSSCG00000000204	2	3	PRPF40B
ENSSSCG00000000209	5	4	NCKAP5L
ENSSSCG00000000214	6	7	GPD1
ENSSSCG00000000215	23	20	SMARCD1
ENSSSCG00000000217	10	9	RACGAP1
ENSSSCG00000000220	2	2
ENSSSCG00000000223	308	304	BIN2
ENSSSCG00000000232	15	28	ACVRL1
ENSSSCG00000000233	1	3	ACVR1B
ENSSSCG00000000234	1	1	GRASP
ENSSSCG00000000240	2	2	KRT85
ENSSSCG00000000257	333	406	ITGB7
ENSSSCG00000000258	34	29	RARG
ENSSSCG00000000259	3	3	CSAD
ENSSSCG00000000262	18	22	SPRYD3
ENSSSCG00000000264	51	53	MFSD5
ENSSSCG00000000265	1	1	ESPL1
ENSSSCG00000000267	68	69	C12orf10
ENSSSCG00000000268	4	3	AAAS
ENSSSCG00000000272	19	18	SP1
ENSSSCG00000000273	269	276
ENSSSCG00000000274	655	726	PCBP2
ENSSSCG00000000275	5	6	MAP3K12
ENSSSCG00000000276	19	21	TARBP2
ENSSSCG00000000277	5	6	NPFF
ENSSSCG00000000278	10	9
ENSSSCG00000000288	111	103	HNRNPA1
ENSSSCG00000000289	113	225	NFE2
ENSSSCG00000000290	104	100	COPZ1
ENSSSCG00000000291	108	125	GPR84
ENSSSCG00000000292	11	11	ZNF385A
ENSSSCG00000000293	19	23	ITGA5
ENSSSCG00000000295	108	127	NCKAP1L
ENSSSCG00000000297	6	10	PDE1B
ENSSSCG00000000299	12	8	TESPA1
ENSSSCG00000000359	52	59	BLOC1S1
ENSSSCG00000000361	504	649	CD63
ENSSSCG00000000363	1	1	GDF11
ENSSSCG00000000364	105	116	SARNP
ENSSSCG00000000365	164	171
ENSSSCG00000000366	51	61	DNAJC14
ENSSSCG00000000367	3	4
ENSSSCG00000000368	1	1	MMP19
ENSSSCG00000000370	35	30	DGKA
ENSSSCG00000000373	9	14	CDK2
ENSSSCG00000000374	1865	1578	RPS26
ENSSSCG00000000376	14	13	SUOX
ENSSSCG00000000377	101	86
ENSSSCG00000000379	103	98	ESYT1
ENSSSCG00000000382	30	28	SMARCC2
ENSSSCG00000000383	11	14	RNF41
ENSSSCG00000000384	18	22	NABP2
ENSSSCG00000000386	4	3	ANKRD52
ENSSSCG00000000393	14	21	PAN2
ENSSSCG00000000394	38	37	CNPY2
ENSSSCG00000000396	87	100	STAT2
ENSSSCG00000000398	0	1	APOF
ENSSSCG00000000399	1	1	TIMELESS
ENSSSCG00000000402	3	4	RBMS2
ENSSSCG00000000403	23	21	BAZ2A
ENSSSCG00000000405	495	484
ENSSSCG00000000406	129	116	PTGES3
ENSSSCG00000000411	3	3	NAB2
ENSSSCG00000000419	0	0	RDH16
ENSSSCG00000000423	2	2	LRP1
ENSSSCG00000000431	32	36	MBD6
ENSSSCG00000000433	18	57	B4GALNT1
ENSSSCG00000000436	7	8	PIP4K2C
ENSSSCG00000000437	136	176	ARHGAP9
ENSSSCG00000000439	1	1	KIF5A
ENSSSCG00000000444	77	88	DCTN2
ENSSSCG00000000449	31	37	DTX3
ENSSSCG00000000453	6	6	ATP23
ENSSSCG00000000455	0	0	LRIG3
ENSSSCG00000000456	0	1	SLC16A7
ENSSSCG00000000457	38	56	USP15
ENSSSCG00000000458	12	10	MON2
ENSSSCG00000000462	10	10	RXYLT1
ENSSSCG00000000466	43	43	XPOT
ENSSSCG00000000469	9	6	LEMD3
ENSSSCG00000000473	19	16
ENSSSCG00000000475	1	1	IRAK3
ENSSSCG00000000477	1	1	HELB
ENSSSCG00000000483	5	7
ENSSSCG00000000486	27	23	NUP107
ENSSSCG00000000487	4	2	SLC35E3
ENSSSCG00000000488	29	23	MDM2
ENSSSCG00000000492	392	527	LYZ
ENSSSCG00000000493	4	3	FRS2
ENSSSCG00000000496	98	91	CCT2
ENSSSCG00000000500	17	13
ENSSSCG00000000502	52	35	CNOT2
ENSSSCG00000000504	0	0	PTPRB
ENSSSCG00000000509	14	18	ZFC3H1
ENSSSCG00000000510	28	19	TMEM19
ENSSSCG00000000512	32	23	TBC1D15
ENSSSCG00000000519	67	73	GLIPR1
ENSSSCG00000000522	726	530	NAP1L1
ENSSSCG00000000523	1	1	BBS10
ENSSSCG00000000528	1	1	PKP2
ENSSSCG00000000529	18	19	DNM1L
ENSSSCG00000000530	3	4	FGD4
ENSSSCG00000000531	0	0	BICD1
ENSSSCG00000000534	19	13	IPO8
ENSSSCG00000000536	37	33	ERGIC2
ENSSSCG00000000541	6	3	FAR2
ENSSSCG00000000545	2	1	KLHL42
ENSSSCG00000000547	18	17	MRPS35
ENSSSCG00000000549	1	0	PPFIBP1
ENSSSCG00000000552	51	43	MED21
ENSSSCG00000000553	17	15	TM7SF3
ENSSSCG00000000554	48	24	FGFR1OP2
ENSSSCG00000000555	8	7	ITPR2
ENSSSCG00000000559	5	4	RASSF8
ENSSSCG00000000563	85	82	LRMP
ENSSSCG00000000567	0	0	SOX5
ENSSSCG00000000570	29	22	C2CD5
ENSSSCG00000000576	563	518	LDHB
ENSSSCG00000000579	19	14	GOLT1B
ENSSSCG00000000580	19	14	RECQL
ENSSSCG00000000583	6	7	PYROXD1
ENSSSCG00000000587	22	11	AEBP2
ENSSSCG00000000588	1	1	PLEKHA5
ENSSSCG00000000599	43	37	DERA
ENSSSCG00000000600	3	3	EPS8
ENSSSCG00000000601	7	13	PTPRO
ENSSSCG00000000605	2	2	ERP27
ENSSSCG00000000611	49	36
ENSSSCG00000000612	29	24	ATF7IP
ENSSSCG00000000619	1	1	FAM234B
ENSSSCG00000000623	2	3	BCL2L14
ENSSSCG00000000625	1	1	LRP6
ENSSSCG00000000633	287	374	YBX3
ENSSSCG00000000635	35	20
ENSSSCG00000000639	1	1
ENSSSCG00000000640	10	8
ENSSSCG00000000645	49	72	GABARAPL1
ENSSSCG00000000647	23	14	OLR1
ENSSSCG00000000648	27	27	CLEC7A
ENSSSCG00000000650	4	15	CLEC1B
ENSSSCG00000000653	110	156	CD69
ENSSSCG00000000656	26	57	CLEC2B
ENSSSCG00000000657	2056	3085
ENSSSCG00000000660	7	15	A2M
ENSSSCG00000000661	15	11	PHC1
ENSSSCG00000000663	45	49
ENSSSCG00000000675	3	11	C1R
ENSSSCG00000000680	0	0	GPR162
ENSSSCG00000000683	6	5	CDCA3
ENSSSCG00000000684	27	27	USP5
ENSSSCG00000000685	231	262	TPI1
ENSSSCG00000000687	34	22	CD4
ENSSSCG00000000688	4	2	LAG3
ENSSSCG00000000690	100	94	MLF2
ENSSSCG00000000691	27	25	COPS7A
ENSSSCG00000000693	7	6	NCAPD2
ENSSSCG00000000694	1465	1465	GAPDH
ENSSSCG00000000695	17	22	IFFO1
ENSSSCG00000000696	15	12
ENSSSCG00000000697	47	39
ENSSSCG00000000699	4	2	LPAR5
ENSSSCG00000000700	19	26	ACRBP
ENSSSCG00000000702	29	30	ZNF384
ENSSSCG00000000703	16	28	VAMP1
ENSSSCG00000000704	54	52	TAPBPL
ENSSSCG00000000705	162	145	CD27
ENSSSCG00000000706	10	22	LTBR
ENSSSCG00000000707	1	1	SCNN1A
ENSSSCG00000000708	113	154	TNFRSF1A
ENSSSCG00000000712	0	0	VWF
ENSSSCG00000000717	0	0	KCNA6
ENSSSCG00000000719	34	39	NDUFA9
ENSSSCG00000000720	3	2	AKAP3
ENSSSCG00000000722	3	3	RAD51AP1
ENSSSCG00000000723	5	4	C12orf4
ENSSSCG00000000728	17	18	PARP11
ENSSSCG00000000732	1	2	CRACR2A
ENSSSCG00000000734	0	1	TSPAN11
ENSSSCG00000000735	2	2	TSPAN9
ENSSSCG00000000738	7	4	RHNO1
ENSSSCG00000000739	1	0	FOXM1
ENSSSCG00000000742	2	3	ITFG2
ENSSSCG00000000743	87	69	FKBP4
ENSSSCG00000000745	2	2	DDX11
ENSSSCG00000000746	17	26	WASHC1
ENSSSCG00000000749	0	0	SLC6A12
ENSSSCG00000000751	3	4	CCDC77
ENSSSCG00000000753	24	17	WNK1
ENSSSCG00000000754	11	11	RAD52
ENSSSCG00000000755	4	7	ERC1
ENSSSCG00000000757	27	30	ADIPOR2
ENSSSCG00000000759	45	31
ENSSSCG00000000764	3	3	HDHD5
ENSSSCG00000000765	144	149	IL17RA
ENSSSCG00000000766	1	1	CECR2
ENSSSCG00000000767	165	187	ATP6V1E1
ENSSSCG00000000769	85	99	BID
ENSSSCG00000000773	0	0	TUBA8
ENSSSCG00000000774	27	33	USP18
ENSSSCG00000000783	1	1	SLC2A13
ENSSSCG00000000784	32	39	LRRK2
ENSSSCG00000000793	38	30	PPHLN1
ENSSSCG00000000798	20	24	TWF1
ENSSSCG00000000799	34	44	IRAK4
ENSSSCG00000000800	10	13	PUS7L
ENSSSCG00000000802	0	0	NELL2
ENSSSCG00000000804	7	8	ANO6
ENSSSCG00000000806	40	38	SCAF11
ENSSSCG00000000807	3	2	SLC38A1
ENSSSCG00000000808	168	126	SLC38A2
ENSSSCG00000000810	5	3	AMIGO2
ENSSSCG00000000811	26	33	PCED1B
ENSSSCG00000000816	5	4	SENP1
ENSSSCG00000000837	25	29	CHST11
ENSSSCG00000000838	1	1	SLC41A2
ENSSSCG00000000839	4	7	ALDH1L2
ENSSSCG00000000840	34	32	WASHC4
ENSSSCG00000000841	11	17	APPL2
ENSSSCG00000000842	30	32	KANSL2
ENSSSCG00000000843	44	64	TXNRD1
ENSSSCG00000000844	35	36	NFYB
ENSSSCG00000000846	5	5	HCFC2
ENSSSCG00000000847	16	13	TDG
ENSSSCG00000000848	0	0	GLT8D2
ENSSSCG00000000849	227	172
ENSSSCG00000000853	2	1	NT5DC3
ENSSSCG00000000859	2	1	PARPBP
ENSSSCG00000000860	8	11	NUP37
ENSSSCG00000000862	21	22	GNPTAB
ENSSSCG00000000864	49	63	CHPT1
ENSSSCG00000000869	3	2	UTP20
ENSSSCG00000000870	12	11	ARL1
ENSSSCG00000000874	0	0	GAS2L3
ENSSSCG00000000877	32	25	SCYL2
ENSSSCG00000000884	25	26	APAF1
ENSSSCG00000000886	550	466	SLC25A3
ENSSSCG00000000887	3	5
ENSSSCG00000000890	16	13	NEDD1
ENSSSCG00000000891	66	83	LTA4H
ENSSSCG00000000895	41	49	SNRPF
ENSSSCG00000000896	0	0	NTN4
ENSSSCG00000000900	4	4	VEZT
ENSSSCG00000000902	7	4	NR2C1
ENSSSCG00000000905	212	173
ENSSSCG00000000907	93	95	PLXNC1
ENSSSCG00000000908	127	95
ENSSSCG00000000910	56	37	CRADD
ENSSSCG00000000920	18	12	POC1B
ENSSSCG00000000925	16	11	C12orf29
ENSSSCG00000000926	1	1	CEP290
ENSSSCG00000000927	4	3	TMTC3
ENSSSCG00000000939	3	3	ACSS3
ENSSSCG00000000941	4	3	METTL25
ENSSSCG00000000950	1	1	E2F7
ENSSSCG00000000952	16	10	ZDHHC17
ENSSSCG00000000955	22	26	TBC1D22A
ENSSSCG00000000958	53	46	DYRK2
ENSSSCG00000000959	0	0	LARGE1
ENSSSCG00000000964	11	14	LMF2
ENSSSCG00000000965	8	10	NCAPH2
ENSSSCG00000000968	57	54	SBF1
ENSSSCG00000000970	35	45	PPP6R2
ENSSSCG00000000971	17	26	HDAC10
ENSSSCG00000000972	11	11	TUBGCP6
ENSSSCG00000000973	13	14	SELENOO
ENSSSCG00000000974	19	21	TRABD
ENSSSCG00000000980	10	9	ALG12
ENSSSCG00000000981	10	15	CRELD2
ENSSSCG00000000985	40	50	EXOC2
ENSSSCG00000000994	13	12	GMDS
ENSSSCG00000000998	8	7	RPP40
ENSSSCG00000000999	7	7
ENSSSCG00000001000	4	5	ECI2
ENSSSCG00000001002	26	27	PRPF4B
ENSSSCG00000001008	27	25	BPHL
ENSSSCG00000001009	42	51	RIPK1
ENSSSCG00000001010	37	35
ENSSSCG00000001011	341	487	SERPINB1
ENSSSCG00000001021	2	2	RREB1
ENSSSCG00000001022	73	85	SSR1
ENSSSCG00000001024	7	6	RIOK1
ENSSSCG00000001025	18	14	DSP
ENSSSCG00000001033	15	14	SLC35B3
ENSSSCG00000001038	212	244
ENSSSCG00000001041	15	12	PAK1IP1
ENSSSCG00000001049	2	1	HIVEP1
ENSSSCG00000001052	13	18	PHACTR1
ENSSSCG00000001053	11	16	TBC1D7
ENSSSCG00000001056	42	38	RANBP9
ENSSSCG00000001057	11	13	MCUR1
ENSSSCG00000001061	17	15	JARID2
ENSSSCG00000001062	26	27	DTNBP1
ENSSSCG00000001063	43	33
ENSSSCG00000001064	23	29	GMPR
ENSSSCG00000001065	3	4	ATXN1
ENSSSCG00000001070	17	17	FAM8A1
ENSSSCG00000001073	10	12	TPMT
ENSSSCG00000001074	40	34	KDM1B
ENSSSCG00000001075	215	177
ENSSSCG00000001076	21	33	RNF144B
ENSSSCG00000001078	90	94	MBOAT1
ENSSSCG00000001080	12	11	CDKAL1
ENSSSCG00000001081	9	5	SOX4
ENSSSCG00000001087	8	6	MRS2
ENSSSCG00000001090	3	2	ALDH5A1
ENSSSCG00000001092	38	28	TDP2
ENSSSCG00000001095	25	24	GMNN
ENSSSCG00000001097	365	316
ENSSSCG00000001099	6	6	CMAH
ENSSSCG00000001131	1	0	BTN2A2
ENSSSCG00000001137	30	42	HIST1H1D
ENSSSCG00000001156	11	11	ZNF322
ENSSSCG00000001164	10	11	ZNF184
ENSSSCG00000001197	1	1	ZNF165
ENSSSCG00000001201	3	2	ZKSCAN8
ENSSSCG00000001204	1	0	ZKSCAN4
ENSSSCG00000001206	2	1	ZSCAN26
ENSSSCG00000001207	3	3	PGBD1
ENSSSCG00000001209	3	2	ZSCAN12
ENSSSCG00000001219	25	24	TRIM27
ENSSSCG00000001229	2591	3411
ENSSSCG00000001231	183	201
ENSSSCG00000001233	31	29	TRIM26
ENSSSCG00000001234	0	0	TRIM10
ENSSSCG00000001235	0	0	TRIM15
ENSSSCG00000001242	38	39	GABBR1
ENSSSCG00000001245	51	49	ZNRD1
ENSSSCG00000001252	118	92
ENSSSCG00000001341	930	1141
ENSSSCG00000001342	7	10	TRIM39
ENSSSCG00000001346	26	24	ABCF1
ENSSSCG00000001347	18	18	PPP1R10
ENSSSCG00000001362	5	5	MDC1
ENSSSCG00000001372	10	10	GNL1
ENSSSCG00000001376	5	6	DHX16
ENSSSCG00000001379	169	151	TUBB
ENSSSCG00000001382	1	1	DDR1
ENSSSCG00000001383	11	10	GTF2H4
ENSSSCG00000001384	7	9	VARS2
ENSSSCG00000001391	4	5	CCHCR1
ENSSSCG00000001392	3	3	TCF19
ENSSSCG00000001394	12	16
ENSSSCG00000001396	251	319
ENSSSCG00000001398	536	442
ENSSSCG00000001400	216	224	DDX39B
ENSSSCG00000001402	20	18	NFKBIL1
ENSSSCG00000001404	23	18	TNF
ENSSSCG00000001405	93	83	LTB
ENSSSCG00000001407	6	8
ENSSSCG00000001409	45	40	PRRC2A
ENSSSCG00000001410	50	53	BAG6
ENSSSCG00000001411	0	1	APOM
ENSSSCG00000001413	68	97	GPANK1
ENSSSCG00000001414	147	133
ENSSSCG00000001418	24	28	NEU1
ENSSSCG00000001419	5	4	SLC44A4
ENSSSCG00000001420	20	17	EHMT2
ENSSSCG00000001421	4	4	ZBTB12
ENSSSCG00000001422	13	18	C2
ENSSSCG00000001423	30	47	NELFE
ENSSSCG00000001424	27	34	SKIV2L
ENSSSCG00000001425	11	12	DXO
ENSSSCG00000001426	12	17	STK19
ENSSSCG00000001427	0	0	C4A
ENSSSCG00000001430	34	37	ATF6B
ENSSSCG00000001431	2	3
ENSSSCG00000001433	29	32
ENSSSCG00000001434	12	18	EGFL8
ENSSSCG00000001435	49	45	AGPAT1
ENSSSCG00000001436	53	63	RNF5
ENSSSCG00000001438	61	81	PBX2
ENSSSCG00000001439	500	512	GPSM3
ENSSSCG00000001440	1	1	NOTCH4
ENSSSCG00000001453	847	748	HLA-DRA
ENSSSCG00000001455	537	465
ENSSSCG00000001456	794	566
ENSSSCG00000001457	550	507	SLA-DQB1
ENSSSCG00000001458	1	1
ENSSSCG00000001459	33	25	HLA-DOB
ENSSSCG00000001463	178	185	PSMB9
ENSSSCG00000001469	170	195	SLA-DMB
ENSSSCG00000001470	220	192	SLA-DMA
ENSSSCG00000001471	170	171	BRD2
ENSSSCG00000001472	11	8	SLA-DOA
ENSSSCG00000001474	18	23	RXRB
ENSSSCG00000001475	22	27	SLC39A7
ENSSSCG00000001476	21	33	HSD17B8
ENSSSCG00000001477	28	32	RING1
ENSSSCG00000001486	4	3	LRRC1
ENSSSCG00000001488	12	11	GCLC
ENSSSCG00000001493	12	14	PRIM2
ENSSSCG00000001497	4	3	ZNF451
ENSSSCG00000001499	0	0	DST
ENSSSCG00000001501	20	19	VPS52
ENSSSCG00000001502	3659	2892	RPS18
ENSSSCG00000001503	3	7	B3GALT4
ENSSSCG00000001504	9	11	WDR46
ENSSSCG00000001505	54	61
ENSSSCG00000001506	45	79	RGL2
ENSSSCG00000001507	307	251	TAPBP
ENSSSCG00000001509	42	52	DAXX
ENSSSCG00000001510	6	9	KIFC1
ENSSSCG00000001511	17	22	PHF1
ENSSSCG00000001512	76	72	CUTA
ENSSSCG00000001513	2	2	SYNGAP1
ENSSSCG00000001516	49	67	BAK1
ENSSSCG00000001518	7	7	ITPR3
ENSSSCG00000001520	60	88	LEMD2
ENSSSCG00000001527	51	61	ILRUN
ENSSSCG00000001528	1360	1221	RPS10-NUDT3
ENSSSCG00000001531	107	116	SNRPC
ENSSSCG00000001532	1	1	UHRF1BP1
ENSSSCG00000001533	21	22	TAF11
ENSSSCG00000001534	4	3	ANKS1A
ENSSSCG00000001536	0	0	SCUBE3
ENSSSCG00000001537	4	5	ZNF76
ENSSSCG00000001538	31	33	DEF6
ENSSSCG00000001539	16	16	PPARD
ENSSSCG00000001543	2363	1814	RPL10A
ENSSSCG00000001546	9	11	FANCE
ENSSSCG00000001549	59	23	FKBP5
ENSSSCG00000001554	34	25	SRPK1
ENSSSCG00000001556	88	94	MAPK14
ENSSSCG00000001560	3	10	C6orf222
ENSSSCG00000001561	1	1	ETV7
ENSSSCG00000001562	17	16	KCTD20
ENSSSCG00000001563	161	124	STK38
ENSSSCG00000001564	86	80	SRSF3
ENSSSCG00000001565	12	22	CDKN1A
ENSSSCG00000001566	2	2	RAB44
ENSSSCG00000001571	109	134	MTCH1
ENSSSCG00000001572	8	18	FGD2
ENSSSCG00000001573	233	196	PIM1
ENSSSCG00000001577	6	5	TBC1D22B
ENSSSCG00000001578	15	14	RNF8
ENSSSCG00000001579	13	15	CMTR1
ENSSSCG00000001596	4	5	MOCS1
ENSSSCG00000001597	2	2	LRFN2
ENSSSCG00000001611	22	22	NFYA
ENSSSCG00000001613	4	14	TREML1
ENSSSCG00000001616	28	36	TREML2
ENSSSCG00000001618	2	1
ENSSSCG00000001619	6	4	FOXP4
ENSSSCG00000001621	32	49	TFEB
ENSSSCG00000001638	50	35	MRPS10
ENSSSCG00000001639	12	8	TRERF1
ENSSSCG00000001641	27	32	UBR2
ENSSSCG00000001646	9	8	BICRAL
ENSSSCG00000001650	0	0	PTCRA
ENSSSCG00000001651	17	18	CNPY3
ENSSSCG00000001653	8	11	PEX6
ENSSSCG00000001654	26	24	PPP2R5D
ENSSSCG00000001655	62	69	MEA1
ENSSSCG00000001656	16	24	RRP36
ENSSSCG00000001657	1	1	CUL7
ENSSSCG00000001658	19	20	MRPL2
ENSSSCG00000001659	17	21	KLC4
ENSSSCG00000001661	13	16	SRF
ENSSSCG00000001667	7	5	ZNF318
ENSSSCG00000001672	1	1
ENSSSCG00000001679	16	15	XPO5
ENSSSCG00000001680	8	8	ABCC10
ENSSSCG00000001683	8	6	POLH
ENSSSCG00000001688	9	8	TJAP1
ENSSSCG00000001689	50	72	GTPBP2
ENSSSCG00000001692	46	44	MRPS18A
ENSSSCG00000001695	1	2	VEGFA
ENSSSCG00000001696	31	29
ENSSSCG00000001697	6	7	TMEM63B
ENSSSCG00000001700	15	15	SLC29A1
ENSSSCG00000001701	424	365	HSP90AB1
ENSSSCG00000001702	10	11	SLC35B2
ENSSSCG00000001703	24	33	NFKBIE
ENSSSCG00000001706	5	5	AARS2
ENSSSCG00000001708	34	31	CDC5L
ENSSSCG00000001709	11	11	SUPT3H
ENSSSCG00000001710	12	15	RUNX2
ENSSSCG00000001718	3	2	CYP39A1
ENSSSCG00000001720	2	2	SLC25A27
ENSSSCG00000001723	5	4	PLA2G7
ENSSSCG00000001727	27	57	TNFRSF21
ENSSSCG00000001731	10	10	CENPQ
ENSSSCG00000001732	9	11	MMUT
ENSSSCG00000001750	7	5	PAQR8
ENSSSCG00000001752	0	0	CHRNA3
ENSSSCG00000001755	1	1	HYKK
ENSSSCG00000001756	21	17	IREB2
ENSSSCG00000001757	45	39	WDR61
ENSSSCG00000001769	292	240	MORF4L1
ENSSSCG00000001770	83	79	CTSH
ENSSSCG00000001773	13	13	TMED3
ENSSSCG00000001779	187	137
ENSSSCG00000001780	8	12	FAH
ENSSSCG00000001782	9	22	ABHD17C
ENSSSCG00000001787	62	69	IL16
ENSSSCG00000001788	5	6	STARD5
ENSSSCG00000001792	10	10	EFL1
ENSSSCG00000001800	45	65	TM6SF1
ENSSSCG00000001801	52	48	BTBD1
ENSSSCG00000001804	5	5	HOMER2
ENSSSCG00000001805	20	16	WHAMM
ENSSSCG00000001810	7	8	PDE8A
ENSSSCG00000001814	162	147	IQGAP1
ENSSSCG00000001816	2	1	BLM
ENSSSCG00000001817	34	43	FURIN
ENSSSCG00000001818	31	49	FES
ENSSSCG00000001819	5	7	MAN2A2
ENSSSCG00000001820	7	10	HDDC3
ENSSSCG00000001821	16	17	UNC45A
ENSSSCG00000001822	3	3	RCCD1
ENSSSCG00000001824	22	25	ZXDC
ENSSSCG00000001825	6	6	SLC41A3
ENSSSCG00000001834	10	9	MFGE8
ENSSSCG00000001835	55	88	ABHD2
ENSSSCG00000001837	2	2	FANCI
ENSSSCG00000001838	24	28	POLG
ENSSSCG00000001840	0	0	KIF7
ENSSSCG00000001849	2	1	ANPEP
ENSSSCG00000001850	6	12
ENSSSCG00000001852	82	103	IDH2
ENSSSCG00000001858	219	239	CIB1
ENSSSCG00000001862	55	39	ETFA
ENSSSCG00000001865	4	4	SCAPER
ENSSSCG00000001866	81	54	RCN2
ENSSSCG00000001867	79	98	PSTPIP1
ENSSSCG00000001868	59	38	TSPAN3
ENSSSCG00000001869	1	1	PEAK1
ENSSSCG00000001871	22	20	HMG20A
ENSSSCG00000001877	13	12	SNUPN
ENSSSCG00000001878	10	17	PTPN9
ENSSSCG00000001880	25	21	SIN3A
ENSSSCG00000001881	6	8	MAN2C1
ENSSSCG00000001882	6	7	NEIL1
ENSSSCG00000001884	32	36	COMMD4
ENSSSCG00000001885	6	6	C15orf39
ENSSSCG00000001887	5	5	SCAMP5
ENSSSCG00000001892	49	55	SCAMP2
ENSSSCG00000001898	17	23	ULK3
ENSSSCG00000001900	251	191	CSK
ENSSSCG00000001903	7	6	EDC3
ENSSSCG00000001904	38	43	CLK3
ENSSSCG00000001905	6	5	ARID3B
ENSSSCG00000001907	64	60	UBL7
ENSSSCG00000001912	31	32	PML
ENSSSCG00000001913	5	7	STOML1
ENSSSCG00000001917	1	1	CD276
ENSSSCG00000001918	71	65	NPTN
ENSSSCG00000001924	8	13	BBS4
ENSSSCG00000001925	34	36	ADPGK
ENSSSCG00000001927	43	58
ENSSSCG00000001929	18	25	PARP6
ENSSSCG00000001930	263	277	PKM
ENSSSCG00000001934	8	7
ENSSSCG00000001946	52	33	MBIP
ENSSSCG00000001947	2	1	BRMS1L
ENSSSCG00000001950	4	4
ENSSSCG00000001951	59	92	PSMA6
ENSSSCG00000001952	472	198	NFKBIA
ENSSSCG00000001955	33	33	SRP54
ENSSSCG00000001956	2	2
ENSSSCG00000001958	18	20	BAZ1A
ENSSSCG00000001959	1	1	CFL2
ENSSSCG00000001960	95	98	EAPP
ENSSSCG00000001963	36	27	EGLN3
ENSSSCG00000001966	1	1	ARHGAP5
ENSSSCG00000001968	9	7	NUBPL
ENSSSCG00000001970	4	4	HEATR5A
ENSSSCG00000001971	15	12	HECTD1
ENSSSCG00000001973	32	30	SCFD1
ENSSSCG00000001974	9	5	G2E3
ENSSSCG00000001978	21	23	GZMB
ENSSSCG00000001979	10	9
ENSSSCG00000001982	2	1
ENSSSCG00000001983	2	3	SDR39U1
ENSSSCG00000001984	60	75	KHNYN
ENSSSCG00000001987	18	20	RIPK3
ENSSSCG00000001988	5	9	ADCY4
ENSSSCG00000001989	10	16	CIDEB
ENSSSCG00000001990	7	8	NOP9
ENSSSCG00000001991	44	55	DHRS1
ENSSSCG00000001992	2	0	RABGGTA
ENSSSCG00000001993	5	14	TGM1
ENSSSCG00000001994	22	27
ENSSSCG00000001999	1	1
ENSSSCG00000002000	27	32	IPO4
ENSSSCG00000002001	8	16	REC8
ENSSSCG00000002002	110	128	IRF9
ENSSSCG00000002003	16	20
ENSSSCG00000002004	72	77
ENSSSCG00000002005	22	23	EMC9
ENSSSCG00000002006	269	246	PSME1
ENSSSCG00000002007	5	7	FITM1
ENSSSCG00000002008	32	44
ENSSSCG00000002009	9	11	PCK2
ENSSSCG00000002013	9	9	DHRS4
ENSSSCG00000002014	0	1	JPH4
ENSSSCG00000002015	17	20	AP1G2
ENSSSCG00000002016	2	2	THTPA
ENSSSCG00000002020	31	35	NGDN
ENSSSCG00000002023	146	125	PABPN1
ENSSSCG00000002025	15	16	SLC22A17
ENSSSCG00000002033	60	49	CEBPE
ENSSSCG00000002034	57	66	ACIN1
ENSSSCG00000002035	50	44	C14orf119
ENSSSCG00000002036	47	48
ENSSSCG00000002037	10	12	CDH24
ENSSSCG00000002039	0	0	MMP14
ENSSSCG00000002040	48	46	MRPL52
ENSSSCG00000002041	68	106	SLC7A7
ENSSSCG00000002042	26	27	OXA1L
ENSSSCG00000002050	120	110	DAD1
ENSSSCG00000002051	2	1	ABHD4
ENSSSCG00000002055	75	50
ENSSSCG00000002056	5	1	TRAV41
ENSSSCG00000002077	100	52
ENSSSCG00000002081	10	12
ENSSSCG00000002084	12	6
ENSSSCG00000002090	4	4
ENSSSCG00000002099	14	7
ENSSSCG00000002127	17	16	CHD8
ENSSSCG00000002129	0	0	RPGRIP1
ENSSSCG00000002135	67	99	PNP
ENSSSCG00000002138	17	14	OSGEP
ENSSSCG00000002142	3	5	TEP1
ENSSSCG00000002143	7	9	PARP2
ENSSSCG00000002144	21	24	CCNB1IP1
ENSSSCG00000002145	4	4	TTC5
ENSSSCG00000002235	20	18	LPCAT4
ENSSSCG00000002243	26	21	SLC12A6
ENSSSCG00000002245	5	3	KATNBL1
ENSSSCG00000002252	109	122	ARRDC4
ENSSSCG00000002257	13	24	MCTP2
ENSSSCG00000002259	53	61
ENSSSCG00000002260	2	2
ENSSSCG00000002263	20	18	SLCO3A1
ENSSSCG00000002266	25	23	CHD2
ENSSSCG00000002267	0	0	RGMA
ENSSSCG00000002268	2	2	AKAP5
ENSSSCG00000002269	7	8	MTHFD1
ENSSSCG00000002274	3	3	HSPA2
ENSSSCG00000002276	38	35	PLEKHG3
ENSSSCG00000002281	5	5
ENSSSCG00000002283	24	20	FUT8
ENSSSCG00000002285	2	1	GPHN
ENSSSCG00000002287	2	1	MPP5
ENSSSCG00000002292	7	7	PLEKHH1
ENSSSCG00000002294	16	31	ARG2
ENSSSCG00000002295	9	9	VTI1B
ENSSSCG00000002296	18	13
ENSSSCG00000002298	3	2	ZFYVE26
ENSSSCG00000002305	6	5	EXD2
ENSSSCG00000002307	188	157	ERH
ENSSSCG00000002311	54	68	SUSD6
ENSSSCG00000002316	22	25	COX16
ENSSSCG00000002329	3	6	MAP3K9
ENSSSCG00000002330	9	9	PCNX1
ENSSSCG00000002332	11	14	SIPA1L1
ENSSSCG00000002333	1	0	DPF3
ENSSSCG00000002337	10	11	ZFYVE1
ENSSSCG00000002340	32	33	PSEN1
ENSSSCG00000002344	6	5	RIOX1
ENSSSCG00000002346	7	6	PNMA1
ENSSSCG00000002349	7	16	ACOT4
ENSSSCG00000002350	8	8	ELMSAN1
ENSSSCG00000002351	6	6
ENSSSCG00000002352	14	14	ZNF410
ENSSSCG00000002354	8	11	COQ6
ENSSSCG00000002355	4	3	ENTPD5
ENSSSCG00000002357	3	2	ALDH6A1
ENSSSCG00000002366	115	145	NPC2
ENSSSCG00000002367	5	7	ISCA2
ENSSSCG00000002368	0	0	LTBP2
ENSSSCG00000002370	18	17	AREL1
ENSSSCG00000002372	14	10	YLPM1
ENSSSCG00000002374	28	30	DLST
ENSSSCG00000002377	22	24	EIF2B2
ENSSSCG00000002378	7	6	MLH3
ENSSSCG00000002379	23	20	ACYP1
ENSSSCG00000002381	20	13	NEK9
ENSSSCG00000002383	145	97	FOS
ENSSSCG00000002386	3	4	IFT43
ENSSSCG00000002387	9	7	GPATCH2L
ENSSSCG00000002389	2	2	VASH1
ENSSSCG00000002390	2	2	ANGEL1
ENSSSCG00000002392	30	30	IRF2BPL
ENSSSCG00000002396	4	4	GSTZ1
ENSSSCG00000002397	1	2	POMT2
ENSSSCG00000002403	14	15	VIPAS39
ENSSSCG00000002404	36	37	SPTLC2
ENSSSCG00000002406	34	38	AHSA1
ENSSSCG00000002410	1	1	CEP128
ENSSSCG00000002411	13	12	GTF2A1
ENSSSCG00000002412	1	1	STON2
ENSSSCG00000002414	13	8	SEL1L
ENSSSCG00000002424	1	1
ENSSSCG00000002426	32	42	ZC3H14
ENSSSCG00000002427	0	0
ENSSSCG00000002429	9	7	FOXN3
ENSSSCG00000002430	5	4	EFCAB11
ENSSSCG00000002431	2	2	TDP1
ENSSSCG00000002432	1	1	KCNK13
ENSSSCG00000002433	18	19	PSMC1
ENSSSCG00000002434	4	4	NRDE2
ENSSSCG00000002436	2	2	TTC7B
ENSSSCG00000002440	12	12	CCDC88C
ENSSSCG00000002441	70	56	PPP4R3A
ENSSSCG00000002443	10	4	TC2N
ENSSSCG00000002444	1	1	FBLN5
ENSSSCG00000002445	4	3	TRIP11
ENSSSCG00000002446	17	13	ATXN3
ENSSSCG00000002447	20	18	CPSF2
ENSSSCG00000002449	157	121
ENSSSCG00000002450	2	2	SLC24A4
ENSSSCG00000002451	62	71	RIN3
ENSSSCG00000002452	26	31	LGMN
ENSSSCG00000002455	15	14	GOLGA5
ENSSSCG00000002457	18	26	ITPK1
ENSSSCG00000002458	58	43	TMEM251
ENSSSCG00000002459	61	44	GON7
ENSSSCG00000002460	17	16	UBR7
ENSSSCG00000002461	4	3	BTBD7
ENSSSCG00000002470	20	18	DDX24
ENSSSCG00000002472	20	22
ENSSSCG00000002495	7	6	SYNE3
ENSSSCG00000002496	25	30	GLRX5
ENSSSCG00000002502	7	6	ATG2B
ENSSSCG00000002505	122	116
ENSSSCG00000002506	28	27	VRK1
ENSSSCG00000002507	10	8	BCL11B
ENSSSCG00000002508	42	42	SETD3
ENSSSCG00000002509	24	23	CCNK
ENSSSCG00000002512	0	0	DEGS2
ENSSSCG00000002516	28	29	WARS
ENSSSCG00000002517	4	4	WDR25
ENSSSCG00000002520	2	3	SLC25A29
ENSSSCG00000002523	0	1	CDC42BPB
ENSSSCG00000002525	8	6	TRAF3
ENSSSCG00000002526	15	15	RCOR1
ENSSSCG00000002528	2	3	TECPR2
ENSSSCG00000002529	1018	986
ENSSSCG00000002530	59	55	CINP
ENSSSCG00000002532	8	7
ENSSSCG00000002533	7	7	WDR20
ENSSSCG00000002535	344	278	HSP90AA1
ENSSSCG00000002540	100	85	PPP2R5C
ENSSSCG00000002544	9	9	PPP1R13B
ENSSSCG00000002546	2	2	XRCC3
ENSSSCG00000002547	88	84
ENSSSCG00000002550	230	258
ENSSSCG00000002554	52	52	PLD4
ENSSSCG00000002558	0	0	CEP170B
ENSSSCG00000002559	12	10	CDCA4
ENSSSCG00000002620	0	2	EFHC1
ENSSSCG00000002622	22	27	TMEM14A
ENSSSCG00000002627	65	63	GSTA4
ENSSSCG00000002628	7	6	ICK
ENSSSCG00000002629	48	60	FBXO9
ENSSSCG00000002633	2	2	GAS8
ENSSSCG00000002640	6	8	DEF8
ENSSSCG00000002645	33	27	GALNS
ENSSSCG00000002646	45	50	TRAPPC2L
ENSSSCG00000002648	4	3	CBFA2T3
ENSSSCG00000002650	30	30	APRT
ENSSSCG00000002651	4	3	CDT1
ENSSSCG00000002652	8	10	KLHDC4
ENSSSCG00000002654	8	6	FBXO31
ENSSSCG00000002655	130	106	MAP1LC3B
ENSSSCG00000002656	3	3	ZCCHC14
ENSSSCG00000002660	2	2	MTHFSD
ENSSSCG00000002662	56	48	C16orf74
ENSSSCG00000002664	41	41	GSE1
ENSSSCG00000002666	16	28	KIAA0513
ENSSSCG00000002667	28	37	ZDHHC7
ENSSSCG00000002669	24	24	CRISPLD2
ENSSSCG00000002670	32	24	USP10
ENSSSCG00000002672	1	1	MEAK7
ENSSSCG00000002680	11	11	TAF1C
ENSSSCG00000002681	7	7	HSDL1
ENSSSCG00000002682	24	23	MBTPS1
ENSSSCG00000002684	1	1	CDH13
ENSSSCG00000002688	26	30
ENSSSCG00000002689	24	35	CMIP
ENSSSCG00000002690	1	1	GAN
ENSSSCG00000002697	12	25
ENSSSCG00000002701	17	19	MON1B
ENSSSCG00000002703	58	47	TERF2IP
ENSSSCG00000002704	244	212	KARS
ENSSSCG00000002707	284	233	GABARAPL2
ENSSSCG00000002708	3	2	TMEM231
ENSSSCG00000002712	1	1	LDHD
ENSSSCG00000002714	2	3	WDR59
ENSSSCG00000002715	5	5	RFWD3
ENSSSCG00000002719	21	14	EXOSC6
ENSSSCG00000002722	26	25	DDX19B
ENSSSCG00000002723	20	20
ENSSSCG00000002724	6	5	PDPR
ENSSSCG00000002729	14	16
ENSSSCG00000002738	4	3	ZNF23
ENSSSCG00000002739	0	0	PHLPP2
ENSSSCG00000002740	20	15	AP1G1
ENSSSCG00000002741	1	2	ZNF821
ENSSSCG00000002743	80	97
ENSSSCG00000002746	4	3	DHODH
ENSSSCG00000002748	10	11	DHX38
ENSSSCG00000002749	10	14
ENSSSCG00000002752	0	0	ZFHX3
ENSSSCG00000002753	11	11	NOB1
ENSSSCG00000002754	4	8	NQO1
ENSSSCG00000002755	4	6	NFAT5
ENSSSCG00000002759	11	9
ENSSSCG00000002762	14	11	TERF2
ENSSSCG00000002763	20	21	PRMT7
ENSSSCG00000002764	1	1	SMPD3
ENSSSCG00000002768	1	1	CENPT
ENSSSCG00000002769	50	43	THAP11
ENSSSCG00000002771	18	19	EDC4
ENSSSCG00000002774	11	10	RIPOR1
ENSSSCG00000002776	74	85	ATP6V0D1
ENSSSCG00000002779	0	0	LRRC36
ENSSSCG00000002783	1	0	SLC9A5
ENSSSCG00000002787	34	33	E2F4
ENSSSCG00000002790	40	42
ENSSSCG00000002792	1	1	HSF4
ENSSSCG00000002799	45	43	CNOT1
ENSSSCG00000002802	2	2	GINS3
ENSSSCG00000002804	32	28	CSNK2A2
ENSSSCG00000002805	12	13	CFAP20
ENSSSCG00000002807	7	7	USB1
ENSSSCG00000002808	4	4	ZNF319
ENSSSCG00000002811	1	1
ENSSSCG00000002812	1	1	KIFC3
ENSSSCG00000002813	6	6	KATNB1
ENSSSCG00000002814	11	19	ADGRG3
ENSSSCG00000002815	31	28	ADGRG1
ENSSSCG00000002817	0	0	DRC7
ENSSSCG00000002819	32	26	ARL2BP
ENSSSCG00000002820	16	13	RSPRY1
ENSSSCG00000002822	27	23	AMFR
ENSSSCG00000002828	83	61	LPCAT2
ENSSSCG00000002841	84	68
ENSSSCG00000002844	24	27
ENSSSCG00000002846	28	24	DNAJA2
ENSSSCG00000002847	1	1	GPT2
ENSSSCG00000002849	5	5	SHCBP1
ENSSSCG00000002852	6	7	PLEKHF1
ENSSSCG00000002854	8	8	POP4
ENSSSCG00000002855	2	2
ENSSSCG00000002859	37	37	ANKRD27
ENSSSCG00000002860	115	108	PDCD5
ENSSSCG00000002865	8	7	GPATCH1
ENSSSCG00000002866	22	32	CEBPA
ENSSSCG00000002867	17	14	CEBPG
ENSSSCG00000002868	17	18	PEPD
ENSSSCG00000002869	122	86	LSM14A
ENSSSCG00000002872	6	5	KIAA0355
ENSSSCG00000002873	141	135	GPI
ENSSSCG00000002875	6	5
ENSSSCG00000002877	6	4
ENSSSCG00000002879	70	118	GRAMD1A
ENSSSCG00000002884	0	0	LSR
ENSSSCG00000002885	133	142	USF2
ENSSSCG00000002887	1	0	MAG
ENSSSCG00000002893	12	10	CD22
ENSSSCG00000002895	9	8
ENSSSCG00000002898	8	10
ENSSSCG00000002900	1	1
ENSSSCG00000002904	4	5	HAUS5
ENSSSCG00000002905	107	100	RBM42
ENSSSCG00000002906	3	4	ETV2
ENSSSCG00000002907	203	230
ENSSSCG00000002908	5	5	ZBTB32
ENSSSCG00000002910	18	21	ALKBH6
ENSSSCG00000002917	12	14	NFKBID
ENSSSCG00000002918	143	169	HCST
ENSSSCG00000002919	1598	2954	TYROBP
ENSSSCG00000002921	1	1	CLIP3
ENSSSCG00000002923	2	3	WDR62
ENSSSCG00000002926	57	47	TBCB
ENSSSCG00000002930	6	7	ZNF260
ENSSSCG00000002931	2	1	ZNF565
ENSSSCG00000002932	6	5	ZNF567
ENSSSCG00000002933	1	1	ZNF382
ENSSSCG00000002935	1	1
ENSSSCG00000002937	3	2
ENSSSCG00000002938	2	2
ENSSSCG00000002950	3	3	SIPA1L3
ENSSSCG00000002952	19	22	YIF1B
ENSSSCG00000002953	43	41
ENSSSCG00000002954	69	76	SPINT2
ENSSSCG00000002955	1	1	CATSPERG
ENSSSCG00000002959	11	18	FAM98C
ENSSSCG00000002960	34	54	RASGRP4
ENSSSCG00000002962	69	57	MAP4K1
ENSSSCG00000002963	694	586	EIF3K
ENSSSCG00000002965	59	45	ACTN4
ENSSSCG00000002972	7	8
ENSSSCG00000002983	12	20	LGALS13
ENSSSCG00000002988	1	1	ZNF546
ENSSSCG00000002989	31	36	AKT2
ENSSSCG00000002995	48	58	EGLN2
ENSSSCG00000002996	57	72
ENSSSCG00000002998	36	38	SNRPA
ENSSSCG00000003000	2	2	ITPKC
ENSSSCG00000003013	33	64	B9D2
ENSSSCG00000003015	16	16	EXOSC5
ENSSSCG00000003016	17	19	CCDC97
ENSSSCG00000003017	128	118	TGFB1
ENSSSCG00000003018	14	18	LIPE
ENSSSCG00000003021	4	5	MEGF8
ENSSSCG00000003022	1	1	TMEM145
ENSSSCG00000003024	2	1	PRR19
ENSSSCG00000003030	36	47	CIC
ENSSSCG00000003035	74	76
ENSSSCG00000003037	9	9	ZNF574
ENSSSCG00000003040	74	107	ARHGEF1
ENSSSCG00000003042	4152	3875
ENSSSCG00000003046	155	201	RABAC1
ENSSSCG00000003054	8	6	ZNF575
ENSSSCG00000003055	12	15	XRCC1
ENSSSCG00000003059	40	41	ZNF428
ENSSSCG00000003061	6	6	CADM4
ENSSSCG00000003062	1	1	LYPD3
ENSSSCG00000003063	5	6	PHLDB3
ENSSSCG00000003064	83	119	ETHE1
ENSSSCG00000003068	20	19	SMG9
ENSSSCG00000003070	6	5	ZNF45
ENSSSCG00000003072	4	3	ZNF283
ENSSSCG00000003076	3	2	ZNF226
ENSSSCG00000003085	43	47	CLPTM1
ENSSSCG00000003088	2	4	APOE
ENSSSCG00000003089	21	20	TOMM40
ENSSSCG00000003090	1	1	NECTIN2
ENSSSCG00000003091	25	27	IRF2BP1
ENSSSCG00000003093	13	14	SYMPK
ENSSSCG00000003098	16	17	PPP5C
ENSSSCG00000003100	9	13	CCDC61
ENSSSCG00000003103	8	6	FKRP
ENSSSCG00000003104	41	55	STRN4
ENSSSCG00000003105	18	27	SLC1A5
ENSSSCG00000003106	119	132	AP2S1
ENSSSCG00000003107	7	6	ARHGAP35
ENSSSCG00000003109	46	42	TMEM160
ENSSSCG00000003110	6	6
ENSSSCG00000003111	49	46	SAE1
ENSSSCG00000003112	19	34
ENSSSCG00000003113	16	19	C5AR2
ENSSSCG00000003114	12	16	DHX34
ENSSSCG00000003120	89	103	NAPA
ENSSSCG00000003121	13	14	KPTN
ENSSSCG00000003128	12	10	LIG1
ENSSSCG00000003132	64	67	KDELR1
ENSSSCG00000003134	3	3	GRWD1
ENSSSCG00000003136	28	29	CYTH2
ENSSSCG00000003138	12	16	HSD17B14
ENSSSCG00000003139	33	46	BCAT2
ENSSSCG00000003144	20	22	BAX
ENSSSCG00000003147	1	1	CA11
ENSSSCG00000003148	16	14	DBP
ENSSSCG00000003150	73	62	NUCB1
ENSSSCG00000003152	28	30	RUVBL2
ENSSSCG00000003153	1914	1914	FTL
ENSSSCG00000003154	14	15	GYS1
ENSSSCG00000003155	13	17	PPP1R15A
ENSSSCG00000003165	2858	3258	RPS11
ENSSSCG00000003167	45	39	FLT3LG
ENSSSCG00000003168	29	30	ALDH16A1
ENSSSCG00000003169	24	33	PIH1D1
ENSSSCG00000003177	14	24	BCL2L12
ENSSSCG00000003178	62	104	IRF3
ENSSSCG00000003183	7	7	RRAS
ENSSSCG00000003187	330	331	FCGRT
ENSSSCG00000003189	130	152	PRMT1
ENSSSCG00000003192	3	2	IL4I1
ENSSSCG00000003193	22	24	TBC1D17
ENSSSCG00000003194	10	14	AKT1S1
ENSSSCG00000003195	25	32	PNKP
ENSSSCG00000003196	54	49	PTOV1
ENSSSCG00000003197	18	14	MED25
ENSSSCG00000003198	1	1	FUZ
ENSSSCG00000003199	41	49	AP2A1
ENSSSCG00000003201	5	4	ATF5
ENSSSCG00000003204	11	10	VRK3
ENSSSCG00000003211	89	107
ENSSSCG00000003212	5	4	NAPSA
ENSSSCG00000003214	0	0	KCNC3
ENSSSCG00000003216	7	7	POLD1
ENSSSCG00000003217	19	17	JOSD2
ENSSSCG00000003218	0	0	MYBPC2
ENSSSCG00000003219	4	4
ENSSSCG00000003222	1	2	SYT3
ENSSSCG00000003226	140	303
ENSSSCG00000003229	42	43	ETFB
ENSSSCG00000003231	145	108	NKG7
ENSSSCG00000003233	2	1	ZNF175
ENSSSCG00000003236	204	348
ENSSSCG00000003241	3	3	ZNF614
ENSSSCG00000003243	2	1
ENSSSCG00000003251	2	2	NLRP12
ENSSSCG00000003253	428	425
ENSSSCG00000003257	6	10	CACNG6
ENSSSCG00000003259	17	36	OSCAR
ENSSSCG00000003261	206	159
ENSSSCG00000003262	20	29	TFPT
ENSSSCG00000003263	29	30	PRPF31
ENSSSCG00000003264	32	34	CNOT3
ENSSSCG00000003265	14	16	LENG1
ENSSSCG00000003267	183	265	MBOAT7
ENSSSCG00000003268	37	56	TSEN34
ENSSSCG00000003269	7	11	LENG9
ENSSSCG00000003271	1	2	TTYH1
ENSSSCG00000003272	6	12
ENSSSCG00000003275	1	1
ENSSSCG00000003278	134	508
ENSSSCG00000003282	25	37
ENSSSCG00000003286	0	1
ENSSSCG00000003288	8	9	HSPBP1
ENSSSCG00000003289	20	22	ISOC2
ENSSSCG00000003301	53	56	PPP6R1
ENSSSCG00000003317	18	20	ZNF787
ENSSSCG00000003322	5	6
ENSSSCG00000003324	0	0	ZNF471
ENSSSCG00000003329	1	2	ACAP3
ENSSSCG00000003331	18	13	TNFRSF4
ENSSSCG00000003332	71	79	SDF4
ENSSSCG00000003334	46	49	UBE2J2
ENSSSCG00000003338	3	1	PUSL1
ENSSSCG00000003339	17	20	INTS11
ENSSSCG00000003341	2	1	TAS1R3
ENSSSCG00000003342	13	20	DVL1
ENSSSCG00000003343	8	10	ATAD3A
ENSSSCG00000003344	1	0	VWA1
ENSSSCG00000003348	46	53
ENSSSCG00000003350	15	18	MIB2
ENSSSCG00000003352	20	20
ENSSSCG00000003353	7	9
ENSSSCG00000003354	76	91	CCNL2
ENSSSCG00000003359	16	19	TPRG1L
ENSSSCG00000003360	9	12	WRAP73
ENSSSCG00000003362	16	18	CEP104
ENSSSCG00000003366	0	0	CHD5
ENSSSCG00000003369	19	15	ICMT
ENSSSCG00000003376	3	4	PLEKHG5
ENSSSCG00000003377	18	17	ACOT7
ENSSSCG00000003379	2	3	KLHL21
ENSSSCG00000003382	1	1	TAS1R1
ENSSSCG00000003383	3	5	ZBTB48
ENSSSCG00000003384	15	14	DNAJC11
ENSSSCG00000003385	162	153	PARK7
ENSSSCG00000003386	0	1	TNFRSF9
ENSSSCG00000003393	3	2	TMEM201
ENSSSCG00000003395	93	99	PIK3CD
ENSSSCG00000003396	11	8	CLSTN1
ENSSSCG00000003398	11	11	UBE4B
ENSSSCG00000003400	2	2	NMNAT1
ENSSSCG00000003401	4	3	KIF1B
ENSSSCG00000003402	226	298	PGD
ENSSSCG00000003403	7	7	CENPS
ENSSSCG00000003404	22	17	DFFA
ENSSSCG00000003405	11	9	PEX14
ENSSSCG00000003407	1	1	CASZ1
ENSSSCG00000003412	11	11	EXOSC10
ENSSSCG00000003413	5	4	MTOR
ENSSSCG00000003419	33	34	MAD2L2
ENSSSCG00000003420	27	25	FBXO6
ENSSSCG00000003421	0	0
ENSSSCG00000003428	6	7	MTHFR
ENSSSCG00000003429	2	2	CLCN6
ENSSSCG00000003432	36	45	KIAA2013
ENSSSCG00000003433	8	12	PLOD1
ENSSSCG00000003434	16	20	MFN2
ENSSSCG00000003435	43	75	MIIP
ENSSSCG00000003437	3	6	TNFRSF8
ENSSSCG00000003438	4	4	VPS13D
ENSSSCG00000003439	33	46	DHRS3
ENSSSCG00000003453	4	5
ENSSSCG00000003458	168	239	EFHD2
ENSSSCG00000003460	13	14	CASP9
ENSSSCG00000003461	12	9	RSC1A1
ENSSSCG00000003464	2	2	DNAJC16
ENSSSCG00000003468	22	22	PLEKHM2
ENSSSCG00000003470	0	0	FAM131C
ENSSSCG00000003477	79	102	NECAP2
ENSSSCG00000003478	1	1	CROCC
ENSSSCG00000003479	1	0	MFAP2
ENSSSCG00000003483	46	55
ENSSSCG00000003485	46	42	RCC2
ENSSSCG00000003486	3	8	ARHGEF10L
ENSSSCG00000003488	7	7	UBR4
ENSSSCG00000003489	10	9	EMC1
ENSSSCG00000003491	39	47	AKR7A2
ENSSSCG00000003492	8	13	PQLC2
ENSSSCG00000003493	278	250	CAPZB
ENSSSCG00000003505	111	101	DDOST
ENSSSCG00000003506	22	30	PINK1
ENSSSCG00000003511	98	87	HP1BP3
ENSSSCG00000003512	31	27	EIF4G3
ENSSSCG00000003513	9	17	ECE1
ENSSSCG00000003520	718	705
ENSSSCG00000003531	36	41	KDM1A
ENSSSCG00000003539	6	4	GRHL3
ENSSSCG00000003543	7	7	NIPAL3
ENSSSCG00000003549	49	46	LDLRAP1
ENSSSCG00000003551	1	1	PAQR7
ENSSSCG00000003553	14	14	MTFR1L
ENSSSCG00000003554	12	12
ENSSSCG00000003555	1834	2026	HMGN2
ENSSSCG00000003558	106	139	RPS6KA1
ENSSSCG00000003559	35	27	ARID1A
ENSSSCG00000003561	19	28	ZDHHC18
ENSSSCG00000003564	13	15	GPATCH3
ENSSSCG00000003566	55	49	NUDC
ENSSSCG00000003569	15	11	SLC9A1
ENSSSCG00000003570	15	17	WDTC1
ENSSSCG00000003572	29	28	SYTL1
ENSSSCG00000003573	0	1	MAP3K6
ENSSSCG00000003575	0	0	CD164L2
ENSSSCG00000003577	63	63	WASF2
ENSSSCG00000003578	75	165	FGR
ENSSSCG00000003579	9	9	AHDC1
ENSSSCG00000003580	10	8	EYA3
ENSSSCG00000003582	0	2	SMPDL3B
ENSSSCG00000003583	48	44	RPA2
ENSSSCG00000003584	61	79	THEMIS2
ENSSSCG00000003586	80	59	EPB41
ENSSSCG00000003589	52	47	SRSF4
ENSSSCG00000003590	0	0	PTPRU
ENSSSCG00000003591	25	19	PUM1
ENSSSCG00000003592	1	1	SDC3
ENSSSCG00000003596	50	41	SNRNP40
ENSSSCG00000003600	64	175	TINAGL1
ENSSSCG00000003603	0	1	COL16A1
ENSSSCG00000003608	90	77	LCK
ENSSSCG00000003610	4	4	IQCC
ENSSSCG00000003612	117	112	EIF3I
ENSSSCG00000003613	125	128	HDAC1
ENSSSCG00000003617	19	18	TXLNA
ENSSSCG00000003619	1	2	AZIN2
ENSSSCG00000003620	1	1	TRIM62
ENSSSCG00000003621	1	1	ZSCAN20
ENSSSCG00000003627	6	5	ZMYM4
ENSSSCG00000003628	4	3	CLSPN
ENSSSCG00000003630	43	32	AGO3
ENSSSCG00000003634	17	24	ADPRHL2
ENSSSCG00000003637	60	77	MAP7D1
ENSSSCG00000003642	77	55	INPP5B
ENSSSCG00000003643	26	26	SF3A3
ENSSSCG00000003644	78	81	FHL3
ENSSSCG00000003645	114	95	UTP11
ENSSSCG00000003648	92	70	RRAGC
ENSSSCG00000003652	60	44	AKIRIN1
ENSSSCG00000003653	370	333	NDUFS5
ENSSSCG00000003654	5	4	MACF1
ENSSSCG00000003660	34	33	PABPC4
ENSSSCG00000003663	19	20	HPCAL1
ENSSSCG00000003664	17	16
ENSSSCG00000003667	8	10
ENSSSCG00000003670	14	12	RLF
ENSSSCG00000003672	746	834	CAP1
ENSSSCG00000003673	73	58	CEP192
ENSSSCG00000003679	12	14	PPP4R1
ENSSSCG00000003680	51	43	RALBP1
ENSSSCG00000003682	22	21	ANKRD12
ENSSSCG00000003684	1	1	MTCL1
ENSSSCG00000003687	0	1	EPB41L3
ENSSSCG00000003691	2026	2140
ENSSSCG00000003694	74	126	EMILIN2
ENSSSCG00000003697	2	2	NDC80
ENSSSCG00000003699	0	0	GREB1L
ENSSSCG00000003700	21	16	ESCO1
ENSSSCG00000003701	32	34	SNRPD1
ENSSSCG00000003705	0	1	CABLES1
ENSSSCG00000003707	8	9	NPC1
ENSSSCG00000003708	2	2	ANKRD29
ENSSSCG00000003710	8	11	TTC39C
ENSSSCG00000003711	1	1	CABYR
ENSSSCG00000003712	5	4	OSBPL1A
ENSSSCG00000003713	11	7	IMPACT
ENSSSCG00000003714	39	21	HRH4
ENSSSCG00000003716	40	29	SS18
ENSSSCG00000003718	6	3	TAF4B
ENSSSCG00000003719	3	2
ENSSSCG00000003722	1	0	CDH2
ENSSSCG00000003728	33	34	TRAPPC8
ENSSSCG00000003729	39	31	RNF125
ENSSSCG00000003730	33	27	RNF138
ENSSSCG00000003731	3	2	GAREM1
ENSSSCG00000003733	0	0	KLHL14
ENSSSCG00000003738	37	31	MAPRE2
ENSSSCG00000003741	3	2
ENSSSCG00000003743	55	49	GALNT1
ENSSSCG00000003746	2	3
ENSSSCG00000003747	4	4	KIAA1328
ENSSSCG00000003749	17	14	PIK3C3
ENSSSCG00000003754	0	0
ENSSSCG00000003755	22	13	MCOLN2
ENSSSCG00000003756	1	0	LPAR3
ENSSSCG00000003757	4	4	SSX2IP
ENSSSCG00000003760	0	0	TTLL7
ENSSSCG00000003761	2	3	ADGRL2
ENSSSCG00000003763	43	51	IFI44
ENSSSCG00000003766	9	5	DNAJB4
ENSSSCG00000003768	0	0	NEXN
ENSSSCG00000003770	2	1	MIGA1
ENSSSCG00000003771	33	29
ENSSSCG00000003772	19	14
ENSSSCG00000003775	58	51	RABGGTB
ENSSSCG00000003776	46	35	ACADM
ENSSSCG00000003779	8	6	TYW3
ENSSSCG00000003780	3	4	CRYZ
ENSSSCG00000003783	9	7	FPGT
ENSSSCG00000003787	62	49	ZRANB2
ENSSSCG00000003788	0	0	PTGER3
ENSSSCG00000003790	6	3	ANKRD13C
ENSSSCG00000003791	66	71	SRSF11
ENSSSCG00000003792	8	4
ENSSSCG00000003795	5	9	WLS
ENSSSCG00000003798	140	103	SERBP1
ENSSSCG00000003799	1	1	IL12RB2
ENSSSCG00000003801	1	0	IL23R
ENSSSCG00000003805	36	38	PDE4B
ENSSSCG00000003806	38	36	LEPROT
ENSSSCG00000003809	207	163	JAK1
ENSSSCG00000003812	59	59	PGM1
ENSSSCG00000003815	7	4	ALG6
ENSSSCG00000003816	30	20	ATG4C
ENSSSCG00000003818	1	1	DOCK7
ENSSSCG00000003820	55	58	USP1
ENSSSCG00000003825	3	3	CYP2J34
ENSSSCG00000003828	4	10	FGGY
ENSSSCG00000003830	13	13	MYSM1
ENSSSCG00000003831	5	4	OMA1
ENSSSCG00000003839	1	0
ENSSSCG00000003843	5	5	PARS2
ENSSSCG00000003844	14	11	TTC4
ENSSSCG00000003848	1	1	LRP8
ENSSSCG00000003849	105	93
ENSSSCG00000003850	22	21	CZIB
ENSSSCG00000003851	9	6	CPT2
ENSSSCG00000003857	7	5	ZYG11B
ENSSSCG00000003859	16	13	TUT4
ENSSSCG00000003861	4	4	ORC1
ENSSSCG00000003862	17	18	CC2D1B
ENSSSCG00000003863	2	3	ZFYVE9
ENSSSCG00000003867	43	43	TXNDC12
ENSSSCG00000003870	38	45	NRDC
ENSSSCG00000003872	55	49	EPS15
ENSSSCG00000003876	14	8	CDKN2C
ENSSSCG00000003877	13	14	FAF1
ENSSSCG00000003881	1	1	SPATA6
ENSSSCG00000003885	87	61
ENSSSCG00000003888	2	2	STIL
ENSSSCG00000003895	21	15	EFCAB14
ENSSSCG00000003897	6	7	MOB3C
ENSSSCG00000003898	21	22	MKNK1
ENSSSCG00000003901	1	1	FAAH
ENSSSCG00000003903	337	276
ENSSSCG00000003904	16	15	LRRC41
ENSSSCG00000003905	1	1	RAD54L
ENSSSCG00000003909	1	1	PIK3R3
ENSSSCG00000003913	4	3	MAST2
ENSSSCG00000003914	236	243
ENSSSCG00000003917	13	12	TESK2
ENSSSCG00000003918	5	6	TOE1
ENSSSCG00000003919	6	7	MUTYH
ENSSSCG00000003922	4	7	UROD
ENSSSCG00000003923	16	17	HECTD3
ENSSSCG00000003926	4	7	BTBD19
ENSSSCG00000003928	27	31	PLK3
ENSSSCG00000003930	4364	3610
ENSSSCG00000003931	2	2	KIF2C
ENSSSCG00000003940	18	15	HYI
ENSSSCG00000003941	4	4	SZT2
ENSSSCG00000003943	14	20	MED8
ENSSSCG00000003949	2	2	CDC20
ENSSSCG00000003950	7	14	TIE1
ENSSSCG00000003964	63	49	PPIH
ENSSSCG00000003965	1	1
ENSSSCG00000003966	11	11	PPCS
ENSSSCG00000003971	7	7	SCMH1
ENSSSCG00000003973	8	7	CTPS1
ENSSSCG00000003976	54	46	NFYC
ENSSSCG00000003979	4	3	ZNF684
ENSSSCG00000003980	29	30	EXO5
ENSSSCG00000003981	9	11	ZFP69B
ENSSSCG00000003983	160	236	SMAP2
ENSSSCG00000003984	19	15
ENSSSCG00000003986	4	3
ENSSSCG00000003987	1	0
ENSSSCG00000003989	2	3
ENSSSCG00000003990	3	2
ENSSSCG00000003995	2	2	ZNF606
ENSSSCG00000003998	4	5	ZNF274
ENSSSCG00000004002	1243	1125	RPS5
ENSSSCG00000004004	3	4	ZNF584
ENSSSCG00000004010	25	26	ERMARD
ENSSSCG00000004012	2	1	THBS2
ENSSSCG00000004018	0	0	AFDN
ENSSSCG00000004020	234	199	SFT2D1
ENSSSCG00000004022	5	9	RPS6KA2
ENSSSCG00000004023	5	5	FGFR1OP
ENSSSCG00000004024	186	290
ENSSSCG00000004029	42	41	QKI
ENSSSCG00000004033	7	10	AGPAT4
ENSSSCG00000004037	6	5	MAP3K4
ENSSSCG00000004044	17	17	IGF2R
ENSSSCG00000004047	30	33	MRPL18
ENSSSCG00000004048	69	59	TCP1
ENSSSCG00000004049	13	16	ACAT2
ENSSSCG00000004050	157	140	WTAP
ENSSSCG00000004053	78	60	TAGAP
ENSSSCG00000004057	171	161	SYTL3
ENSSSCG00000004058	322	250	EZR
ENSSSCG00000004063	16	14	TMEM242
ENSSSCG00000004064	10	10	ARID1B
ENSSSCG00000004065	7	3	TIAM2
ENSSSCG00000004070	37	27	SCAF8
ENSSSCG00000004072	50	50	IPCEF1
ENSSSCG00000004076	14	19	MTRF1L
ENSSSCG00000004077	3	2	FBXO5
ENSSSCG00000004081	2	2
ENSSSCG00000004082	27	20
ENSSSCG00000004087	0	1	CCDC170
ENSSSCG00000004088	7	6	ARMT1
ENSSSCG00000004089	5	5	RMND1
ENSSSCG00000004090	10	8	ZBTB2
ENSSSCG00000004092	0	0	MTHFD1L
ENSSSCG00000004101	4	5	LRP11
ENSSSCG00000004103	30	39	PCMT1
ENSSSCG00000004104	46	46	KATNA1
ENSSSCG00000004105	7	6	NUP43
ENSSSCG00000004106	12	12	LATS1
ENSSSCG00000004109	30	21	ZC3H12D
ENSSSCG00000004110	78	76	TAB2
ENSSSCG00000004113	14	17	STXBP5
ENSSSCG00000004114	37	49	RAB32
ENSSSCG00000004120	3	2	SHPRH
ENSSSCG00000004121	11	10	FBXO30
ENSSSCG00000004123	31	21	UTRN
ENSSSCG00000004125	38	41	STX11
ENSSSCG00000004127	8	6	PLAGL1
ENSSSCG00000004130	35	28
ENSSSCG00000004132	21	19	PHACTR2
ENSSSCG00000004133	28	31	FUCA2
ENSSSCG00000004134	16	14	PEX3
ENSSSCG00000004136	5	9	AIG1
ENSSSCG00000004138	8	5	HIVEP2
ENSSSCG00000004139	2	0	ADGRG6
ENSSSCG00000004140	54	45	VTA1
ENSSSCG00000004142	104	35	CITED2
ENSSSCG00000004143	0	1	TXLNB
ENSSSCG00000004144	41	46	HECA
ENSSSCG00000004145	350	266
ENSSSCG00000004146	43	39	REPS1
ENSSSCG00000004148	17	20	CCDC28A
ENSSSCG00000004151	7	7
ENSSSCG00000004154	14	12	TNFAIP3
ENSSSCG00000004156	40	67	IFNGR1
ENSSSCG00000004160	16	12	PEX7
ENSSSCG00000004163	91	70	BCLAF1
ENSSSCG00000004164	2	1	MTFR2
ENSSSCG00000004165	2	2	PDE7B
ENSSSCG00000004166	11	9	AHI1
ENSSSCG00000004167	5	3	MYB
ENSSSCG00000004169	32	22	HBS1L
ENSSSCG00000004177	2554	2203	RPS12
ENSSSCG00000004178	1	2	SLC18B1
ENSSSCG00000004179	333	482	VNN2
ENSSSCG00000004180	18	30
ENSSSCG00000004181	224	214	VNN1
ENSSSCG00000004190	42	32	STX7
ENSSSCG00000004191	2	2	MOXD1
ENSSSCG00000004193	3	2	ENPP1
ENSSSCG00000004195	0	3	ARG1
ENSSSCG00000004196	17	14	MED23
ENSSSCG00000004199	12	17	EPB41L2
ENSSSCG00000004202	6	3	SAMD3
ENSSSCG00000004203	18	16	L3MBTL3
ENSSSCG00000004205	14	11	ARHGAP18
ENSSSCG00000004209	1	1	PTPRK
ENSSSCG00000004216	27	21	ECHDC1
ENSSSCG00000004217	53	41	RNF146
ENSSSCG00000004220	15	14	TRMT11
ENSSSCG00000004221	4	3	HINT3
ENSSSCG00000004222	45	27	NCOA7
ENSSSCG00000004224	15	16	HDDC2
ENSSSCG00000004233	0	0	SMPDL3A
ENSSSCG00000004236	7	10	PKIB
ENSSSCG00000004237	226	194	SERINC1
ENSSSCG00000004238	11	7	HSF2
ENSSSCG00000004244	25	19	MAN1A1
ENSSSCG00000004246	3	2
ENSSSCG00000004247	20	14	ASF1A
ENSSSCG00000004249	3	3	CEP85L
ENSSSCG00000004253	16	12
ENSSSCG00000004254	1	1	DCBLD1
ENSSSCG00000004262	6	3	KPNA5
ENSSSCG00000004263	14	14	ZUP1
ENSSSCG00000004272	20	17	LMBRD1
ENSSSCG00000004275	18	20	FAM135A
ENSSSCG00000004276	35	34	SMAP1
ENSSSCG00000004279	11	10	OGFRL1
ENSSSCG00000004281	3	2	KCNQ5
ENSSSCG00000004283	4	8	DPPA5
ENSSSCG00000004284	6	15
ENSSSCG00000004289	2	1	CEP162
ENSSSCG00000004293	73	65	SNX14
ENSSSCG00000004294	88	52	SYNCRIP
ENSSSCG00000004300	4	5	SMIM8
ENSSSCG00000004303	7	7	RARS2
ENSSSCG00000004304	27	24	SLC35A1
ENSSSCG00000004306	15	10	ORC3
ENSSSCG00000004307	113	102
ENSSSCG00000004311	19	15	RNGTT
ENSSSCG00000004314	1	1	PM20D2
ENSSSCG00000004317	57	42	UBE2J1
ENSSSCG00000004318	10	8	RRAGD
ENSSSCG00000004322	1	1	ANKRD6
ENSSSCG00000004324	18	14	LYRM2
ENSSSCG00000004328	1	1	MDN1
ENSSSCG00000004331	4	3	CASP8AP2
ENSSSCG00000004332	7	6	BACH2
ENSSSCG00000004334	27	25	MAP3K7
ENSSSCG00000004339	14	9	UFL1
ENSSSCG00000004342	8	5	NDUFAF4
ENSSSCG00000004344	3	2	MMS22L
ENSSSCG00000004347	15	17	FBXL4
ENSSSCG00000004349	24	20
ENSSSCG00000004351	2	2	USP45
ENSSSCG00000004353	43	37	CCNC
ENSSSCG00000004358	6	6	ASCC3
ENSSSCG00000004364	12	12	HACE1
ENSSSCG00000004368	9	9	PREP
ENSSSCG00000004369	7	10	PRDM1
ENSSSCG00000004370	52	44	ATG5
ENSSSCG00000004371	10	10	CRYBG1
ENSSSCG00000004373	11	15	RTN4IP1
ENSSSCG00000004374	7	8	QRSL1
ENSSSCG00000004382	48	35	SEC63
ENSSSCG00000004383	43	39	OSTM1
ENSSSCG00000004384	8	9	NR2E1
ENSSSCG00000004385	547	536	SNX3
ENSSSCG00000004387	22	22	FOXO3
ENSSSCG00000004390	18	16	SESN1
ENSSSCG00000004391	1	1	CEP57L1
ENSSSCG00000004392	43	31
ENSSSCG00000004393	29	18	GTF3C6
ENSSSCG00000004394	13	13	RPF2
ENSSSCG00000004403	21	17	CDC40
ENSSSCG00000004404	0	0
ENSSSCG00000004405	10	10	FIG4
ENSSSCG00000004408	21	29	SMPD2
ENSSSCG00000004411	11	10	ZBTB24
ENSSSCG00000004412	25	38	MICAL1
ENSSSCG00000004414	249	180
ENSSSCG00000004415	2	2
ENSSSCG00000004419	5	4	MFSD4B
ENSSSCG00000004420	1	1	TRAF3IP2
ENSSSCG00000004421	108	81	FYN
ENSSSCG00000004423	2	1	TUBE1
ENSSSCG00000004432	49	56	HDAC2
ENSSSCG00000004435	15	17	NT5DC1
ENSSSCG00000004438	19	19	TSPYL1
ENSSSCG00000004441	3	2
ENSSSCG00000004446	37	36
ENSSSCG00000004456	3	2	PGM3
ENSSSCG00000004457	4	4	DOP1A
ENSSSCG00000004458	1	0	TPBG
ENSSSCG00000004460	10	8	IBTK
ENSSSCG00000004464	13	11	TENT5A
ENSSSCG00000004465	9	12	BCKDHB
ENSSSCG00000004466	2	1	TTK
ENSSSCG00000004470	188	116	HMGN3
ENSSSCG00000004473	7	6	PHIP
ENSSSCG00000004478	3	2	MYO6
ENSSSCG00000004480	335	331	COX7A2
ENSSSCG00000004485	0	0	CD109
ENSSSCG00000004486	12	8	SLC17A5
ENSSSCG00000004487	6	5	MTO1
ENSSSCG00000004489	12134	12134
ENSSSCG00000004490	0	0	SETBP1
ENSSSCG00000004497	68	104	PSTPIP2
ENSSSCG00000004498	20	28	HAUS1
ENSSSCG00000004499	303	296	ATP5F1A
ENSSSCG00000004500	7	8	C18orf25
ENSSSCG00000004505	66	49	SMAD2
ENSSSCG00000004506	1	2	CTIF
ENSSSCG00000004507	5	3	SMAD7
ENSSSCG00000004508	21	21	DYM
ENSSSCG00000004510	8	11	ACAA2
ENSSSCG00000004516	33	38	MBD1
ENSSSCG00000004517	13	18	CXXC1
ENSSSCG00000004518	3	3
ENSSSCG00000004520	1	2	MAPK4
ENSSSCG00000004522	174	154	ME2
ENSSSCG00000004524	51	40	SMAD4
ENSSSCG00000004528	57	60	MBD2
ENSSSCG00000004529	16	14	POLI
ENSSSCG00000004531	2	2	C18orf54
ENSSSCG00000004535	5	3	TCF4
ENSSSCG00000004537	61	53	TXNL1
ENSSSCG00000004538	6	5	WDR7
ENSSSCG00000004541	17	15	FECH
ENSSSCG00000004542	72	49	NARS
ENSSSCG00000004543	28	29	MTFMT
ENSSSCG00000004544	130	123	SPG21
ENSSSCG00000004547	27	44
ENSSSCG00000004548	0	0	PIF1
ENSSSCG00000004550	73	91	OAZ2
ENSSSCG00000004551	9	11	ZNF609
ENSSSCG00000004552	16	15	TRIP4
ENSSSCG00000004554	66	38	PCLAF
ENSSSCG00000004556	35	29
ENSSSCG00000004558	5	5	CSNK1G1
ENSSSCG00000004561	7	7	HERC1
ENSSSCG00000004569	18	22	LACTB
ENSSSCG00000004570	10	12	TPM1
ENSSSCG00000004572	1	1
ENSSSCG00000004576	5	3	RORA
ENSSSCG00000004577	7	6	ICE2
ENSSSCG00000004578	306	423	ANXA2
ENSSSCG00000004582	16	13	BNIP2
ENSSSCG00000004583	58	53
ENSSSCG00000004584	1	1	GCNT3
ENSSSCG00000004586	0	0	FAM81A
ENSSSCG00000004587	3	4	MYO1E
ENSSSCG00000004588	5	6	CCNB2
ENSSSCG00000004589	14	10	RNF111
ENSSSCG00000004592	23	18	SLTM
ENSSSCG00000004595	50	37	ADAM10
ENSSSCG00000004597	1	1	AQP9
ENSSSCG00000004600	27	18	TCF12
ENSSSCG00000004601	0	0	MNS1
ENSSSCG00000004602	1	2	TEX9
ENSSSCG00000004603	10	6	RFX7
ENSSSCG00000004607	0	0	PYGO1
ENSSSCG00000004610	176	221	CCPG1
ENSSSCG00000004612	64	50	RAB27A
ENSSSCG00000004617	17	13	FAM214A
ENSSSCG00000004620	58	47	MYO5A
ENSSSCG00000004622	1	1	GNB5
ENSSSCG00000004624	21	18	MAPK6
ENSSSCG00000004625	19	14	LEO1
ENSSSCG00000004626	50	44	TMOD3
ENSSSCG00000004629	10	6	LYSMD2
ENSSSCG00000004634	4	4	AP4E1
ENSSSCG00000004635	35	26	SPPL2A
ENSSSCG00000004636	21	14	TRPM7
ENSSSCG00000004639	18	16	USP8
ENSSSCG00000004644	0	0	HDC
ENSSSCG00000004645	15	11	GABPB1
ENSSSCG00000004646	14	20	ATP8B4
ENSSSCG00000004647	17	13	DTWD1
ENSSSCG00000004651	8	8	GALK2
ENSSSCG00000004652	56	52	COPS2
ENSSSCG00000004653	12	9	SECISBP2L
ENSSSCG00000004656	20	16	EID1
ENSSSCG00000004657	1	1	CEP152
ENSSSCG00000004658	0	0	FBN1
ENSSSCG00000004661	1	1	MYEF2
ENSSSCG00000004663	1	1	SEMA6D
ENSSSCG00000004666	77	139
ENSSSCG00000004668	5	6	SLC30A4
ENSSSCG00000004670	169	286	C15orf48
ENSSSCG00000004671	3	2	SPATA5L1
ENSSSCG00000004672	7	5	GATM
ENSSSCG00000004678	0	0	DUOX2
ENSSSCG00000004679	1	2	SORD
ENSSSCG00000004684	16	18	SPG11
ENSSSCG00000004687	9353	11673	B2M
ENSSSCG00000004691	93	65	EIF3J
ENSSSCG00000004695	13	14	WDR76
ENSSSCG00000004698	0	1	SERINC4
ENSSSCG00000004699	5	4	ELL3
ENSSSCG00000004700	521	419	PDIA3
ENSSSCG00000004701	1	1	CATSPER2
ENSSSCG00000004704	2	2	PPIP5K1
ENSSSCG00000004705	0	0	MAP1A
ENSSSCG00000004708	5	4	TUBGCP4
ENSSSCG00000004709	1	2
ENSSSCG00000004710	5	4	ADAL
ENSSSCG00000004711	3	2	LCMT2
ENSSSCG00000004714	0	0	EPB42
ENSSSCG00000004716	8	7	TMEM62
ENSSSCG00000004717	12	12	UBR1
ENSSSCG00000004718	1	1	TTBK2
ENSSSCG00000004719	5	6	CDAN1
ENSSSCG00000004725	3	2	ZNF106
ENSSSCG00000004726	13	18	LRRC57
ENSSSCG00000004728	11	21	CAPN3
ENSSSCG00000004729	2	2
ENSSSCG00000004730	41	37	TMEM87A
ENSSSCG00000004731	19	21	VPS39
ENSSSCG00000004736	0	0	SPTBN5
ENSSSCG00000004737	3	5	PLA2G4B
ENSSSCG00000004738	3	3	MAPKBP1
ENSSSCG00000004739	7	7	MGA
ENSSSCG00000004744	0	0	TYRO3
ENSSSCG00000004745	9	9	RPAP1
ENSSSCG00000004746	1	1	ITPKA
ENSSSCG00000004747	19	16	RTF1
ENSSSCG00000004748	11	11	NDUFAF1
ENSSSCG00000004750	3	2	OIP5
ENSSSCG00000004751	129	141	CHP1
ENSSSCG00000004752	2	2	EXD1
ENSSSCG00000004753	6	6	INO80
ENSSSCG00000004757	2	2	VPS18
ENSSSCG00000004761	2	3	ZFYVE19
ENSSSCG00000004762	12	12	DNAJC17
ENSSSCG00000004765	3	2	RMDN3
ENSSSCG00000004766	3	2	RAD51
ENSSSCG00000004771	6	12	CHST14
ENSSSCG00000004772	12	13	BAHD1
ENSSSCG00000004774	18	18	IVD
ENSSSCG00000004775	8	8	KNSTRN
ENSSSCG00000004779	33	41	PLCB2
ENSSSCG00000004782	3	3
ENSSSCG00000004785	47	39	SRP14
ENSSSCG00000004789	28	40	THBS1
ENSSSCG00000004791	98	53	RASGRP1
ENSSSCG00000004792	14	12	FAM98B
ENSSSCG00000004799	3	3	ZNF770
ENSSSCG00000004802	10	7	AQR
ENSSSCG00000004806	2	2	ARHGAP11A
ENSSSCG00000004807	31	28	SCG5
ENSSSCG00000004814	18	20	LRRC28
ENSSSCG00000004820	12	13	LINS1
ENSSSCG00000004821	6	5	ASB7
ENSSSCG00000004823	3	3	LRRK1
ENSSSCG00000004825	34	41	CHSY1
ENSSSCG00000004826	36	40	SELENOS
ENSSSCG00000004830	3	5	ATP10A
ENSSSCG00000004832	38	29	UBE3A
ENSSSCG00000004840	1	1	OTUD7A
ENSSSCG00000004844	19	16	MTMR10
ENSSSCG00000004845	6	5	FAN1
ENSSSCG00000004847	13	10	MPHOSPH10
ENSSSCG00000004854	1	1	TJP1
ENSSSCG00000004856	32	30	NFATC1
ENSSSCG00000004857	9	10	ATP9B
ENSSSCG00000004859	3	5	ZNF516
ENSSSCG00000004861	5	3	TSHZ1
ENSSSCG00000004870	95	124	CNDP2
ENSSSCG00000004875	41	33	CYB5A
ENSSSCG00000004884	16	12	TMX3
ENSSSCG00000004888	4	8	SERPINB8
ENSSSCG00000004889	25	45	SERPINB10
ENSSSCG00000004891	0	0	SERPINB7
ENSSSCG00000004893	60	48	VPS4B
ENSSSCG00000004896	2	2	PHLPP1
ENSSSCG00000004897	14	16	ZCCHC2
ENSSSCG00000004898	2	2	TNFRSF11A
ENSSSCG00000004899	9	7	RELCH
ENSSSCG00000004901	10	6	PIGN
ENSSSCG00000004908	25	20	LMAN1
ENSSSCG00000004912	93	79	SEC11C
ENSSSCG00000004917	30	22	MALT1
ENSSSCG00000004918	2	1	ALPK2
ENSSSCG00000004919	2	2	NEDD4L
ENSSSCG00000004926	22	17	PDCD7
ENSSSCG00000004927	37	33	CLPX
ENSSSCG00000004929	7	8	PARP16
ENSSSCG00000004934	13	10	DPP8
ENSSSCG00000004935	8	5	HACD3
ENSSSCG00000004936	13	15	INTS14
ENSSSCG00000004938	15	15	DENND4A
ENSSSCG00000004941	5	5	DIS3L
ENSSSCG00000004942	6	4	TIPIN
ENSSSCG00000004943	29	33	MAP2K1
ENSSSCG00000004945	2140	2164
ENSSSCG00000004946	15	14	ZWILCH
ENSSSCG00000004951	14	20	AAGAB
ENSSSCG00000004952	13	14	SMAD3
ENSSSCG00000004954	27	23	C15orf61
ENSSSCG00000004955	18	17	MAP2K5
ENSSSCG00000004957	9	9	CLN6
ENSSSCG00000004958	45	42	PIAS1
ENSSSCG00000004962	0	0	CORO2B
ENSSSCG00000004963	80	83
ENSSSCG00000004968	0	0	PAQR5
ENSSSCG00000004969	2	2
ENSSSCG00000004970	1338	1283
ENSSSCG00000004971	70	77	TLE3
ENSSSCG00000004979	2	2	MYO9A
ENSSSCG00000004983	34	36
ENSSSCG00000004985	21	15	GEMIN2
ENSSSCG00000004986	37	26	TRAPPC6B
ENSSSCG00000004989	27	16	FBXO33
ENSSSCG00000004996	21	17	KLHL28
ENSSSCG00000004997	25	25	PRPF39
ENSSSCG00000004999	12	12	MIS18BP1
ENSSSCG00000005000	1	1	FANCM
ENSSSCG00000005004	11	8	LRR1
ENSSSCG00000005006	399	375	RPL36AL
ENSSSCG00000005007	7	6	DNAAF2
ENSSSCG00000005008	2	1	POLE2
ENSSSCG00000005009	53	51	KLHDC2
ENSSSCG00000005011	10	10	NEMF
ENSSSCG00000005012	227	172	ARF6
ENSSSCG00000005015	29	30	SOS2
ENSSSCG00000005020	0	0	ATL1
ENSSSCG00000005021	9	8	SAV1
ENSSSCG00000005022	26	36	NIN
ENSSSCG00000005024	93	81	PYGL
ENSSSCG00000005027	2	1	FRMD6
ENSSSCG00000005029	244	212	RTRAF
ENSSSCG00000005037	52	36	ERO1A
ENSSSCG00000005038	99	95	PSMC6
ENSSSCG00000005039	22	15	STYX
ENSSSCG00000005040	24	11
ENSSSCG00000005043	3	3	DDHD1
ENSSSCG00000005045	1	1	BMP4
ENSSSCG00000005047	7	8	CDKN3
ENSSSCG00000005052	3	2	WDHD1
ENSSSCG00000005054	23	22	MAPK1IP1L
ENSSSCG00000005055	680	1046	LGALS3
ENSSSCG00000005056	3	3	DLGAP5
ENSSSCG00000005057	118	117	FBXO34
ENSSSCG00000005058	1	1	ATG14
ENSSSCG00000005060	19	20	KTN1
ENSSSCG00000005062	10	9	TMEM260
ENSSSCG00000005065	26	27	AP5M1
ENSSSCG00000005066	22	14	EXOC5
ENSSSCG00000005072	61	69	PSMA3
ENSSSCG00000005073	26	23	ARID4A
ENSSSCG00000005076	2	3	KIAA0586
ENSSSCG00000005078	2	1	DAAM1
ENSSSCG00000005082	14	11	PCNX4
ENSSSCG00000005083	5	5	DHRS7
ENSSSCG00000005084	73	75	PPM1A
ENSSSCG00000005090	4	4	MNAT1
ENSSSCG00000005092	8	9
ENSSSCG00000005095	16	12
ENSSSCG00000005096	125	74	HIF1A
ENSSSCG00000005097	3	2	SNAPC1
ENSSSCG00000005102	9	10	AEN
ENSSSCG00000005103	7	6
ENSSSCG00000005105	16	18	MRPL46
ENSSSCG00000005110	0	0	SYNE2
ENSSSCG00000005112	11	10	WDR89
ENSSSCG00000005122	3	3	TEK
ENSSSCG00000005126	19	17	PLAA
ENSSSCG00000005127	7	4	CAAP1
ENSSSCG00000005128	5	6	TUSC1
ENSSSCG00000005135	45	23
ENSSSCG00000005150	31	28	KLHL9
ENSSSCG00000005164	83	93	HACD4
ENSSSCG00000005166	11	6	MLLT3
ENSSSCG00000005169	2731	2455	RPS6
ENSSSCG00000005170	7	4	DENND4C
ENSSSCG00000005173	12	11	HAUS6
ENSSSCG00000005174	97	78	RRAGA
ENSSSCG00000005178	0	0	CNTLN
ENSSSCG00000005183	95	72	PSIP1
ENSSSCG00000005184	6	7
ENSSSCG00000005186	1	1	TTC39B
ENSSSCG00000005191	0	0	MPDZ
ENSSSCG00000005196	16	13	DMAC1
ENSSSCG00000005198	13	11	KDM4C
ENSSSCG00000005199	0	0	GLDC
ENSSSCG00000005201	32	26
ENSSSCG00000005204	20	18	RANBP6
ENSSSCG00000005205	11	10	KIAA2026
ENSSSCG00000005207	10	7	ERMP1
ENSSSCG00000005208	10	9	RIC1
ENSSSCG00000005211	1	2	CD274
ENSSSCG00000005212	57	61	PLGRKT
ENSSSCG00000005215	36	40	JAK2
ENSSSCG00000005217	30	27	RCL1
ENSSSCG00000005219	11	8	CDC37L1
ENSSSCG00000005221	1	1	SPATA6L
ENSSSCG00000005224	2	2	GLIS3
ENSSSCG00000005225	2	1	RFX3
ENSSSCG00000005227	14	12	PUM3
ENSSSCG00000005229	2	2	VLDLR
ENSSSCG00000005232	68	46	SMARCA2
ENSSSCG00000005240	75	66	DOCK8
ENSSSCG00000005241	2	3
ENSSSCG00000005247	0	0
ENSSSCG00000005249	1	1	FAM189A2
ENSSSCG00000005250	1	1	APBA1
ENSSSCG00000005252	2	2	PTAR1
ENSSSCG00000005255	21	18
ENSSSCG00000005266	1	2	TMC1
ENSSSCG00000005267	511	779	ANXA1
ENSSSCG00000005271	21	15	CARNMT1
ENSSSCG00000005273	302	304	OSTF1
ENSSSCG00000005277	64	62	GCNT1
ENSSSCG00000005282	4	3
ENSSSCG00000005284	0	0	GNA14
ENSSSCG00000005286	6	6	CEP78
ENSSSCG00000005287	1	3	PSAT1
ENSSSCG00000005288	21	21	TLE4
ENSSSCG00000005291	9	7	TLE1
ENSSSCG00000005300	97	88	VCP
ENSSSCG00000005301	17	19	FAM214B
ENSSSCG00000005303	13	18	PIGO
ENSSSCG00000005305	1	1	UNC13B
ENSSSCG00000005307	0	0
ENSSSCG00000005308	2	2	RUSC2
ENSSSCG00000005310	28	30	TESK1
ENSSSCG00000005311	9	7	CD72
ENSSSCG00000005312	116	105	SIT1
ENSSSCG00000005313	14	18	CCDC107
ENSSSCG00000005314	4	7	ARHGEF39
ENSSSCG00000005315	4	6	CA9
ENSSSCG00000005316	31	44	TPM2
ENSSSCG00000005317	126	124	TLN1
ENSSSCG00000005318	55	60	CREB3
ENSSSCG00000005319	18	22	GBA2
ENSSSCG00000005320	7	8	RGP1
ENSSSCG00000005322	2	4	NPR2
ENSSSCG00000005325	1	1	TMEM8B
ENSSSCG00000005343	33	24	RNF38
ENSSSCG00000005344	3	2	MELK
ENSSSCG00000005346	9	6	ZCCHC7
ENSSSCG00000005347	14	14	POLR1E
ENSSSCG00000005349	11	11	GRHPR
ENSSSCG00000005350	1	1	FBXO10
ENSSSCG00000005354	8	7	TRMT10B
ENSSSCG00000005355	20	20	EXOSC3
ENSSSCG00000005356	8	8	DCAF10
ENSSSCG00000005358	1	1
ENSSSCG00000005361	5	4	ALDH1B1
ENSSSCG00000005364	18	25	TDRD7
ENSSSCG00000005366	12	11	NCBP1
ENSSSCG00000005367	17	13	TSTD2
ENSSSCG00000005368	4	4	XPA
ENSSSCG00000005370	25	28	TRMO
ENSSSCG00000005371	1	1	HEMGN
ENSSSCG00000005373	274	218	NANS
ENSSSCG00000005375	2	3	CORO2A
ENSSSCG00000005376	1	2	TBC1D2
ENSSSCG00000005378	0	0	ANKS6
ENSSSCG00000005379	7	6	GALNT12
ENSSSCG00000005382	42	44	TGFBR1
ENSSSCG00000005383	11	5	ALG2
ENSSSCG00000005385	0	0	NR4A3
ENSSSCG00000005386	6	4	STX17
ENSSSCG00000005388	4	5	INVS
ENSSSCG00000005389	17	19	TEX10
ENSSSCG00000005399	15	12	RNF20
ENSSSCG00000005403	9	8	SMC2
ENSSSCG00000005423	1	0	ABCA1
ENSSSCG00000005424	44	42	NIPSNAP3B
ENSSSCG00000005425	10	9	SLC44A1
ENSSSCG00000005427	3	2	FKTN
ENSSSCG00000005436	57	37
ENSSSCG00000005437	13	13
ENSSSCG00000005440	11	10
ENSSSCG00000005441	8	5
ENSSSCG00000005444	7	7	TMEM245
ENSSSCG00000005452	5	5	C9orf152
ENSSSCG00000005453	1230	1360
ENSSSCG00000005459	15	15	ECPAS
ENSSSCG00000005460	19	23	DNAJC25
ENSSSCG00000005465	6	6	SUSD1
ENSSSCG00000005466	152	113	PTBP3
ENSSSCG00000005467	19	18	HSDL2
ENSSSCG00000005469	1	1	KIAA1958
ENSSSCG00000005471	1	1	SNX30
ENSSSCG00000005472	4	8	SLC46A2
ENSSSCG00000005477	19	22	FKBP15
ENSSSCG00000005478	62	49	POLE3
ENSSSCG00000005480	8	8
ENSSSCG00000005481	34	31
ENSSSCG00000005484	0	0	ZNF618
ENSSSCG00000005490	2	2	WHRN
ENSSSCG00000005501	7	4	TRIM32
ENSSSCG00000005503	31	62	TLR4
ENSSSCG00000005506	36	41	MEGF9
ENSSSCG00000005507	21	13	PSMD5
ENSSSCG00000005508	17	19
ENSSSCG00000005510	7	5	PHF19
ENSSSCG00000005511	8	7	TRAF1
ENSSSCG00000005512	0	0	C5
ENSSSCG00000005514	68	63	RAB14
ENSSSCG00000005518	84	62
ENSSSCG00000005528	27	35	NDUFA8
ENSSSCG00000005532	22	22	MRRF
ENSSSCG00000005575	9	6	RC3H2
ENSSSCG00000005582	16	15	STRBP
ENSSSCG00000005585	6	6	DENND1A
ENSSSCG00000005587	26	32	NEK6
ENSSSCG00000005590	127	117	PSMB7
ENSSSCG00000005596	55	52	ARPC5L
ENSSSCG00000005597	7	6	GOLGA1
ENSSSCG00000005598	1	1	SCAI
ENSSSCG00000005599	16	21	RABEPK
ENSSSCG00000005600	53	47	PPP6C
ENSSSCG00000005601	240	193	HSPA5
ENSSSCG00000005602	16	17	GAPVD1
ENSSSCG00000005604	3	2	PBX3
ENSSSCG00000005607	1	1	RALGPS1
ENSSSCG00000005608	0	0	ANGPTL2
ENSSSCG00000005610	2	1	SLC2A8
ENSSSCG00000005611	6	4	ZNF79
ENSSSCG00000005613	3	3	LRSAM1
ENSSSCG00000005614	3	6	FAM129B
ENSSSCG00000005615	5	5	PTRH1
ENSSSCG00000005616	1	1	TTC16
ENSSSCG00000005617	1	1	STXBP1
ENSSSCG00000005619	15	15	TOR2A
ENSSSCG00000005620	78	90	SH2D3C
ENSSSCG00000005621	101	104	CDK9
ENSSSCG00000005623	18	17
[truncated: 9,736 more rows]

## Sheet: Enriched genes
Supplementary File 1. Significant enriched genes (SEG) in neutrophils
Ensembl.ID	Gene.name	Cell.type	Basemean	log2FoldChange	padj
ENSSSCG00000036865	ENSSSCG00000036865	Neutrophils	37459.5	14.5952	1.39356e-50
ENSSSCG00000016183	ENSSSCG00000016183	Neutrophils	1200.28	14.5138	0.00469257
ENSSSCG00000004181	VNN1	Neutrophils	1077.33	14.3283	0.000527824
ENSSSCG00000015299	STEAP4	Neutrophils	11834.9	13.9259	4.1778e-42
ENSSSCG00000033251	TREM1	Neutrophils	1270	13.6239	3.86289e-07
ENSSSCG00000016184	ENSSSCG00000016184	Neutrophils	6286.06	13.3343	5.0774e-50
ENSSSCG00000026043	TGM3	Neutrophils	2116.39	12.5407	8.69503e-14
ENSSSCG00000004179	VNN2	Neutrophils	2093.72	12.0501	1.31804e-150
ENSSSCG00000008953	CXCL8	Neutrophils	642.222	11.9803	6.87877e-22
ENSSSCG00000002669	CRISPLD2	Neutrophils	291.944	11.8385	0.0121069
ENSSSCG00000033457	ENSSSCG00000033457	Neutrophils	5411.61	11.3536	2.37191e-74
ENSSSCG00000003483	ENSSSCG00000003483	Neutrophils	278.444	11.2391	3.28757e-07
ENSSSCG00000039758	ENSSSCG00000039758	Neutrophils	3107.06	11.0434	9.15453e-14
ENSSSCG00000015662	C4BPA	Neutrophils	1376.56	11.0005	2.03699e-14
ENSSSCG00000039947	KCNJ2	Neutrophils	392.833	10.9906	5.96072e-13
ENSSSCG00000013787	ADGRE3	Neutrophils	1551.72	10.9113	3.99778e-27
ENSSSCG00000015037	IL18	Neutrophils	803.333	10.8783	8.72458e-17
ENSSSCG00000034102	DGAT2	Neutrophils	150.389	10.7193	2.52836e-33
ENSSSCG00000006588	S100A9	Neutrophils	859.833	10.4397	5.89216e-18
ENSSSCG00000007186	ENSSSCG00000007186	Neutrophils	236	10.2936	1.67954e-43
ENSSSCG00000029371	C5AR1	Neutrophils	3133.28	10.1992	2.61454e-57
ENSSSCG00000000291	GPR84	Neutrophils	432.111	10.0511	2.28823e-41
ENSSSCG00000012551	RNF128	Neutrophils	479.611	9.96693	1.02439e-52
ENSSSCG00000021259	CDA	Neutrophils	635.444	9.8252	9.38776e-09
ENSSSCG00000027967	IGSF6	Neutrophils	1300.56	9.81119	1.64036e-18
ENSSSCG00000037425	NFAM1	Neutrophils	614.389	9.78754	7.3986e-57
ENSSSCG00000028331	IL1R2	Neutrophils	225.944	9.7688	1.18827e-08
ENSSSCG00000000647	OLR1	Neutrophils	75.7778	9.70453	4.15069e-29
ENSSSCG00000032857	S100A12	Neutrophils	827.389	9.58365	0.00032296
ENSSSCG00000027665	ENSSSCG00000027665	Neutrophils	1308.72	9.5795	3.89688e-16
ENSSSCG00000038429	ENSSSCG00000038429	Neutrophils	231.444	9.57945	4.21634e-36
ENSSSCG00000039699	ENSSSCG00000039699	Neutrophils	22.7778	9.54305	0.00300522
ENSSSCG00000033542	ENSSSCG00000033542	Neutrophils	1008.94	9.44144	1.31918e-72
ENSSSCG00000007436	MMP9	Neutrophils	495	9.44127	8.77148e-56
ENSSSCG00000025795	CSF3R	Neutrophils	7850.33	9.40842	2.71151e-25
ENSSSCG00000037426	ENSSSCG00000037426	Neutrophils	3851.44	9.40145	1.82181e-14
ENSSSCG00000005055	LGALS3	Neutrophils	2413	9.37785	6.80651e-79
ENSSSCG00000015476	CHI3L1	Neutrophils	233.611	9.26189	1.50228e-09
ENSSSCG00000017237	ENSSSCG00000017237	Neutrophils	291.222	9.01246	1.11736e-43
ENSSSCG00000011528	IL5RA	Neutrophils	62	8.93517	0.00479013
ENSSSCG00000036751	PPM1H	Neutrophils	665.333	8.92474	5.00591e-51
ENSSSCG00000036342	ENSSSCG00000036342	Neutrophils	1228.67	8.91502	2.93702e-65
ENSSSCG00000004728	CAPN3	Neutrophils	839.444	8.90932	7.41532e-08
ENSSSCG00000036443	HECW1	Neutrophils	66.2222	8.90665	2.72447e-26
ENSSSCG00000029879	LTF	Neutrophils	104.722	8.90221	1.18258e-05
ENSSSCG00000033844	CYP1B1	Neutrophils	109.056	8.84924	7.95886e-05
ENSSSCG00000007185	SIRPB2	Neutrophils	366	8.79917	6.97838e-51
ENSSSCG00000014369	CD14	Neutrophils	1257.28	8.79895	2.76796e-45
ENSSSCG00000023868	ENSSSCG00000023868	Neutrophils	358	8.76928	7.80918e-33
ENSSSCG00000035276	GAPT	Neutrophils	383	8.74049	5.60513e-25
ENSSSCG00000007239	CCM2L	Neutrophils	412.111	8.69621	4.56055e-49
ENSSSCG00000022258	ENSSSCG00000022258	Neutrophils	471.667	8.69567	8.10629e-29
ENSSSCG00000012408	NHSL2	Neutrophils	76.2778	8.68099	9.8626e-18
ENSSSCG00000022993	TBC1D8B	Neutrophils	199.556	8.64999	0.000978833
ENSSSCG00000015353	SCIN	Neutrophils	55.0556	8.62635	4.84728e-16
ENSSSCG00000010404	ALOX5	Neutrophils	464.111	8.62232	3.04164e-12
ENSSSCG00000033913	C1RL	Neutrophils	186.222	8.57072	4.657e-28
ENSSSCG00000009230	WDFY3	Neutrophils	844.056	8.4562	1.10293e-48
ENSSSCG00000035195	HNMT	Neutrophils	1607.72	8.39463	0.0140846
ENSSSCG00000034639	ENSSSCG00000034639	Neutrophils	709.056	8.39099	2.87084e-32
ENSSSCG00000025271	ENSSSCG00000025271	Neutrophils	987.611	8.30947	1.3973e-32
ENSSSCG00000029414	ENSSSCG00000029414	Neutrophils	5288.22	8.28385	8.61395e-07
ENSSSCG00000011713	P2RY12	Neutrophils	200.722	8.24755	1.28535e-06
ENSSSCG00000007644	ENSSSCG00000007644	Neutrophils	209.5	8.19431	2.50353e-27
ENSSSCG00000011322	CCR1	Neutrophils	2660.94	8.14127	1.14557e-37
ENSSSCG00000010451	IFIT2	Neutrophils	10516.3	8.12531	7.26322e-83
ENSSSCG00000025286	MCTP1	Neutrophils	381.5	8.09391	2.56869e-30
ENSSSCG00000012633	IL13RA1	Neutrophils	3421.72	8.01426	7.27668e-49
ENSSSCG00000037583	GNB4	Neutrophils	808	7.95434	3.66202e-42
ENSSSCG00000009216	SPP1	Neutrophils	30.4444	7.93612	1.84948e-06
ENSSSCG00000000289	NFE2	Neutrophils	1173.5	7.92265	2.66999e-79
ENSSSCG00000000759	ENSSSCG00000000759	Neutrophils	369	7.91879	0.000965483
ENSSSCG00000000864	CHPT1	Neutrophils	1528.39	7.90836	2.18529e-07
ENSSSCG00000014275	SLC22A4	Neutrophils	44.8889	7.86071	4.12024e-14
ENSSSCG00000006788	ADORA3	Neutrophils	150.167	7.83146	1.84999e-29
ENSSSCG00000013514	LRG1	Neutrophils	621.778	7.72237	1.26244e-37
ENSSSCG00000032135	ENSSSCG00000032135	Neutrophils	308.944	7.7179	7.99656e-28
ENSSSCG00000022446	SEL1L3	Neutrophils	219.611	7.67569	4.11166e-14
ENSSSCG00000037466	ENSSSCG00000037466	Neutrophils	632.278	7.6611	2.20939e-51
ENSSSCG00000015617	G0S2	Neutrophils	36	7.65183	5.17147e-08
ENSSSCG00000014249	MARCH3	Neutrophils	54.7778	7.62394	2.32961e-10
ENSSSCG00000013181	SERPING1	Neutrophils	454.944	7.59578	5.09571e-07
ENSSSCG00000034914	ENSSSCG00000034914	Neutrophils	4890.11	7.5427	2.91094e-07
ENSSSCG00000000648	CLEC7A	Neutrophils	203.889	7.5307	9.09833e-26
ENSSSCG00000030088	ENSSSCG00000030088	Neutrophils	1212.78	7.53007	6.14442e-34
ENSSSCG00000026402	ENSSSCG00000026402	Neutrophils	174.889	7.51676	9.39066e-20
ENSSSCG00000021675	ENSSSCG00000021675	Neutrophils	144.889	7.4762	5.97599e-44
ENSSSCG00000028461	ENSSSCG00000028461	Neutrophils	3472.61	7.47491	1.7854e-30
ENSSSCG00000039798	SLC11A1	Neutrophils	838.667	7.42694	0.00513967
ENSSSCG00000026653	ENSSSCG00000026653	Neutrophils	2226.94	7.3752	5.88612e-28
ENSSSCG00000015335	DYNC1I1	Neutrophils	181.222	7.32275	1.60406e-21
ENSSSCG00000004789	THBS1	Neutrophils	1182.28	7.31825	1.35683e-47
ENSSSCG00000009645	ADAMDEC1	Neutrophils	39.5	7.26445	2.40046e-09
ENSSSCG00000037803	MARCKS	Neutrophils	4367.89	7.26057	1.8506e-29
ENSSSCG00000006398	SLAMF8	Neutrophils	50.6111	7.25381	3.72611e-14
ENSSSCG00000039217	ENSSSCG00000039217	Neutrophils	1093.06	7.25241	0.0248863
ENSSSCG00000003795	WLS	Neutrophils	456.889	7.24579	7.48564e-35
ENSSSCG00000002814	ADGRG3	Neutrophils	263.722	7.24173	2.67967e-25
ENSSSCG00000005503	TLR4	Neutrophils	1931.44	7.22792	5.55834e-10
ENSSSCG00000016491	KIAA1147	Neutrophils	311.944	7.18313	4.86775e-45
ENSSSCG00000000660	A2M	Neutrophils	1864.22	7.16819	5.19854e-31
ENSSSCG00000008491	QPCT	Neutrophils	449.167	7.1672	2.2001e-34
ENSSSCG00000040826	ENSSSCG00000040826	Neutrophils	47.9444	7.15234	6.00829e-13
ENSSSCG00000001422	C2	Neutrophils	1004.22	7.10905	1.7892e-05
ENSSSCG00000032434	PLAUR	Neutrophils	226.667	7.10536	4.31999e-22
ENSSSCG00000031085	ENSSSCG00000031085	Neutrophils	1293.39	7.09397	5.15763e-05
ENSSSCG00000037351	ENSSSCG00000037351	Neutrophils	102.444	7.0873	1.1577e-18
ENSSSCG00000038162	CCL21	Neutrophils	69.3333	7.08685	3.96774e-07
ENSSSCG00000022236	FOLR1	Neutrophils	11579.1	7.07379	6.3261e-46
ENSSSCG00000035675	ENSSSCG00000035675	Neutrophils	410.389	7.01483	1.4318e-18
ENSSSCG00000024408	CCR3	Neutrophils	1461.11	6.99197	8.68259e-24
ENSSSCG00000000706	LTBR	Neutrophils	568.167	6.98887	2.64752e-29
ENSSSCG00000017923	ALOX15	Neutrophils	501.167	6.98819	1.52925e-17
ENSSSCG00000036418	SLC8A1	Neutrophils	411.944	6.97009	1.17299e-05
ENSSSCG00000007456	SULF2	Neutrophils	117.056	6.94401	7.94403e-09
ENSSSCG00000015930	DHRS9	Neutrophils	2570.94	6.9224	4.76269e-106
ENSSSCG00000031346	CMKLR1	Neutrophils	301.667	6.88276	2.98291e-05
ENSSSCG00000032017	ENSSSCG00000032017	Neutrophils	13206.9	6.87418	2.87597e-07
ENSSSCG00000013556	ADGRE1	Neutrophils	174	6.8696	1.61057e-13
ENSSSCG00000008157	IL18RAP	Neutrophils	560.389	6.83174	6.9305e-16
ENSSSCG00000032343	ENSSSCG00000032343	Neutrophils	74.6111	6.82812	2.26513e-15
ENSSSCG00000007410	PTI	Neutrophils	331.944	6.82615	1.57226e-17
ENSSSCG00000028108	ASAP3	Neutrophils	727.5	6.80247	3.14278e-48
ENSSSCG00000035226	ENSSSCG00000035226	Neutrophils	365.556	6.79669	9.2368e-16
ENSSSCG00000031788	PTAFR	Neutrophils	904.444	6.76558	2.29922e-31
ENSSSCG00000000368	MMP19	Neutrophils	98.7778	6.75768	1.03082e-12
ENSSSCG00000015544	ZNF648	Neutrophils	107	6.7383	0.0066652
ENSSSCG00000015638	RHEX	Neutrophils	19881.4	6.72564	1.48242e-07
ENSSSCG00000000232	ACVRL1	Neutrophils	1855.22	6.70422	0.000140434
ENSSSCG00000033146	CD163	Neutrophils	2334.44	6.69253	3.28071e-23
ENSSSCG00000005506	MEGF9	Neutrophils	694.444	6.62626	2.07485e-64
ENSSSCG00000010312	PLAU	Neutrophils	255.389	6.6154	3.6938e-29
ENSSSCG00000003714	HRH4	Neutrophils	171.5	6.60925	1.46561e-33
ENSSSCG00000010665	SHTN1	Neutrophils	310.722	6.58742	2.66462e-16
ENSSSCG00000040967	NACC2	Neutrophils	426.278	6.55788	7.07233e-18
ENSSSCG00000005472	SLC46A2	Neutrophils	492.667	6.51586	1.11573e-06
ENSSSCG00000038667	ENSSSCG00000038667	Neutrophils	930.611	6.51492	0.0125773
ENSSSCG00000035171	ENSSSCG00000035171	Neutrophils	291.222	6.5069	0.0010183
ENSSSCG00000027911	LTB4R	Neutrophils	146.167	6.4932	1.35603e-13
ENSSSCG00000027443	MRAS	Neutrophils	214.722	6.48837	7.11061e-20
ENSSSCG00000036630	GCSAML	Neutrophils	80.8333	6.46866	2.86549e-08
ENSSSCG00000039373	SNX24	Neutrophils	283.611	6.46211	2.04064e-11
ENSSSCG00000007022	ANK1	Neutrophils	23.8333	6.45193	7.05745e-06
ENSSSCG00000006413	FCER1A	Neutrophils	838.278	6.43063	1.29466e-05
ENSSSCG00000035176	SEMA6B	Neutrophils	113.056	6.42884	2.44808e-08
ENSSSCG00000017178	SPHK1	Neutrophils	142.167	6.42662	2.31089e-26
ENSSSCG00000006734	CD101	Neutrophils	234.278	6.39625	1.09272e-22
ENSSSCG00000010452	IFIT1	Neutrophils	17421.9	6.34633	1.31918e-72
ENSSSCG00000034506	MS4A2	Neutrophils	6514.39	6.32814	5.21688e-11
ENSSSCG00000014316	TGFBI	Neutrophils	5029.61	6.32753	6.84951e-06
ENSSSCG00000015579	PTGS2	Neutrophils	187.333	6.3178	1.54453e-16
ENSSSCG00000006296	ATP1B1	Neutrophils	398.556	6.30955	1.87934e-23
ENSSSCG00000035296	ENSSSCG00000035296	Neutrophils	909.444	6.29332	0.000208854
ENSSSCG00000036203	ENSSSCG00000036203	Neutrophils	1887.89	6.26982	2.63748e-06
ENSSSCG00000013418	CFD	Neutrophils	7893.89	6.26904	5.03111e-19
ENSSSCG00000031538	ANG	Neutrophils	606	6.26863	1.46673e-33
ENSSSCG00000017245	CDC42EP4	Neutrophils	144.667	6.21736	1.51162e-15
ENSSSCG00000029323	KCNE3	Neutrophils	200.111	6.18694	6.79027e-13
ENSSSCG00000001076	RNF144B	Neutrophils	445.667	6.1392	7.5903e-31
ENSSSCG00000032438	FFAR2	Neutrophils	449.944	6.12034	5.57313e-41
ENSSSCG00000024518	ENSSSCG00000024518	Neutrophils	1566.22	6.12029	1.61108e-44
ENSSSCG00000009601	SLC18A1	Neutrophils	89.9444	6.10515	3.11121e-07
ENSSSCG00000012137	BMX	Neutrophils	361	6.10001	4.4319e-11
ENSSSCG00000039956	ENSSSCG00000039956	Neutrophils	405.556	6.05589	1.64531e-17
ENSSSCG00000002919	TYROBP	Neutrophils	6678.44	6.0432	9.23193e-09
ENSSSCG00000015277	SOX13	Neutrophils	3357.39	6.03935	8.61395e-07
ENSSSCG00000035189	ENSSSCG00000035189	Neutrophils	235.944	6.03693	3.76764e-20
ENSSSCG00000009457	DACH1	Neutrophils	113.222	6.03456	7.34114e-18
ENSSSCG00000031023	ENSSSCG00000031023	Neutrophils	4111.17	6.02124	9.96705e-24
ENSSSCG00000036318	ENSSSCG00000036318	Neutrophils	1419.61	6.01653	0.0118042
ENSSSCG00000039573	SLPI	Neutrophils	87.1667	6.01417	4.45337e-09
ENSSSCG00000011550	CAMK1	Neutrophils	143.167	6.01149	5.82975e-33
ENSSSCG00000030882	ENSSSCG00000030882	Neutrophils	511.278	5.97133	1.29847e-21
ENSSSCG00000035101	KLF5	Neutrophils	56	5.95305	5.53041e-08
ENSSSCG00000037541	ENSSSCG00000037541	Neutrophils	659.611	5.94406	9.16594e-64
ENSSSCG00000008796	RBM47	Neutrophils	310.944	5.92928	2.71151e-25
ENSSSCG00000011752	FNDC3B	Neutrophils	554.944	5.92177	1.69611e-25
ENSSSCG00000024429	SIDT1	Neutrophils	520.556	5.87716	4.9795e-05
ENSSSCG00000026707	XCR1	Neutrophils	130.722	5.86875	4.40225e-15
ENSSSCG00000017624	CUEDC1	Neutrophils	81.3333	5.86304	6.83736e-18
ENSSSCG00000038688	PGLYRP1	Neutrophils	55.0556	5.8287	0.000241112
ENSSSCG00000029231	ENSSSCG00000029231	Neutrophils	739.167	5.80542	9.68966e-16
ENSSSCG00000012257	MAOA	Neutrophils	539.944	5.79776	0.00384542
ENSSSCG00000014441	CSF1R	Neutrophils	7112.11	5.78204	5.04493e-09
ENSSSCG00000009357	SMAD9	Neutrophils	46.5556	5.76893	0.000797655
ENSSSCG00000004497	PSTPIP2	Neutrophils	2235.33	5.76276	6.51836e-15
ENSSSCG00000015036	DIXDC1	Neutrophils	279.889	5.73542	1.25072e-10
ENSSSCG00000001993	TGM1	Neutrophils	149.444	5.73388	3.53356e-15
ENSSSCG00000017389	RAMP2	Neutrophils	464.944	5.72782	4.42999e-14
ENSSSCG00000017036	CCNJL	Neutrophils	37.6667	5.72675	6.33578e-08
ENSSSCG00000013632	C19orf38	Neutrophils	870.167	5.71121	6.43698e-28
ENSSSCG00000032341	AIF1	Neutrophils	2584.28	5.71043	6.9305e-16
ENSSSCG00000009169	SLC39A8	Neutrophils	513.222	5.70584	3.92701e-18
ENSSSCG00000038138	TFEC	Neutrophils	246.722	5.70087	2.89133e-17
ENSSSCG00000039556	KCNQ1	Neutrophils	242	5.69261	2.15599e-09
ENSSSCG00000006357	FCER1G	Neutrophils	7864	5.68467	9.52907e-26
ENSSSCG00000022797	PPP1R3B	Neutrophils	285.333	5.68424	3.22337e-13
ENSSSCG00000000492	LYZ	Neutrophils	4649.89	5.67158	5.58425e-07
ENSSSCG00000015238	ARHGAP32	Neutrophils	272.389	5.66017	3.57799e-15
ENSSSCG00000024132	TMEM47	Neutrophils	81.5556	5.65134	6.18341e-13
ENSSSCG00000021443	SGK1	Neutrophils	14059.2	5.6356	5.58425e-07
ENSSSCG00000034555	ENSSSCG00000034555	Neutrophils	1906.89	5.62738	1.06165e-06
ENSSSCG00000001989	CIDEB	Neutrophils	188.667	5.60226	5.09571e-07
ENSSSCG00000013237	SPI1	Neutrophils	5544.72	5.59588	1.15766e-29
ENSSSCG00000001727	TNFRSF21	Neutrophils	892.389	5.58531	2.52684e-44
ENSSSCG00000036810	ARL11	Neutrophils	124.667	5.57524	1.89156e-17
ENSSSCG00000034568	RNASE4	Neutrophils	584.778	5.54046	2.5641e-22
ENSSSCG00000015907	GALNT3	Neutrophils	151.778	5.53787	3.1969e-14
ENSSSCG00000027607	IER3	Neutrophils	90.6667	5.52373	6.00669e-07
ENSSSCG00000034920	ENSSSCG00000034920	Neutrophils	60.7778	5.51954	0.000152033
ENSSSCG00000000136	CSF2RB	Neutrophils	5647.39	5.51766	1.03687e-33
ENSSSCG00000005737	GFI1B	Neutrophils	232.5	5.51063	9.83421e-29
ENSSSCG00000017257	ABCA9	Neutrophils	283.111	5.50896	9.58665e-09
ENSSSCG00000034284	ENSSSCG00000034284	Neutrophils	787.556	5.49681	8.21396e-13
ENSSSCG00000040615	MALRD1	Neutrophils	196.333	5.49567	2.42628e-14
ENSSSCG00000014825	RELT	Neutrophils	268.333	5.47022	3.02193e-12
ENSSSCG00000032607	ALPL	Neutrophils	59.9444	5.4702	0.0032057
ENSSSCG00000036983	ENSSSCG00000036983	Neutrophils	1421.44	5.44746	4.6291e-17
ENSSSCG00000016535	CALD1	Neutrophils	158.389	5.42875	9.73365e-06
ENSSSCG00000020864	VDR	Neutrophils	202.556	5.42683	3.25789e-38
ENSSSCG00000034842	ENSSSCG00000034842	Neutrophils	136.278	5.42403	2.92132e-12
ENSSSCG00000029968	ASIC4	Neutrophils	178.556	5.41382	4.98596e-07
ENSSSCG00000009231	CDS1	Neutrophils	80.3889	5.41179	9.3656e-06
ENSSSCG00000039745	HMOX1	Neutrophils	729.389	5.39322	7.49344e-22
ENSSSCG00000032436	ENSSSCG00000032436	Neutrophils	270.222	5.39152	2.38755e-19
ENSSSCG00000013079	DAGLA	Neutrophils	108.167	5.38145	6.90239e-09
ENSSSCG00000023010	TMOD1	Neutrophils	178.278	5.3493	3.65993e-06
ENSSSCG00000023585	SERINC2	Neutrophils	30	5.32477	0.00156021
ENSSSCG00000015413	FGL2	Neutrophils	9232.33	5.32152	9.85446e-49
ENSSSCG00000001613	TREML1	Neutrophils	47.1667	5.31279	0.00654589
ENSSSCG00000021606	FLVCR2	Neutrophils	224.5	5.30293	0.0210905
ENSSSCG00000034766	ENSSSCG00000034766	Neutrophils	7306.11	5.28523	6.0207e-13
ENSSSCG00000015405	ENSSSCG00000015405	Neutrophils	486.333	5.28401	0.000399719
ENSSSCG00000027237	GATA1	Neutrophils	114.722	5.27946	1.911e-09
ENSSSCG00000006651	ADAMTSL4	Neutrophils	520.889	5.27669	1.42515e-21
ENSSSCG00000040845	AGPAT2	Neutrophils	360.778	5.27034	1.02707e-27
ENSSSCG00000039179	ENSSSCG00000039179	Neutrophils	48.0556	5.26391	9.18731e-20
ENSSSCG00000027849	CNR2	Neutrophils	1944.5	5.24948	1.17381e-27
ENSSSCG00000026724	PLBD1	Neutrophils	14165.8	5.23989	0.00114541
ENSSSCG00000007722	NCF1	Neutrophils	3213.06	5.2202	4.04036e-56
ENSSSCG00000008319	CD207	Neutrophils	84.7778	5.19241	0.000152033
ENSSSCG00000038719	ENSSSCG00000038719	Neutrophils	1710.44	5.18689	1.63859e-13
ENSSSCG00000037009	ENSSSCG00000037009	Neutrophils	2052.11	5.18683	8.03225e-06
ENSSSCG00000008874	TMEM144	Neutrophils	61.2222	5.18576	7.64702e-08
ENSSSCG00000003282	ENSSSCG00000003282	Neutrophils	341.667	5.1801	0.00302291
ENSSSCG00000007058	PLCB4	Neutrophils	58.6111	5.17404	3.31293e-07
ENSSSCG00000023557	CCRL2	Neutrophils	759.889	5.16494	1.38315e-16
ENSSSCG00000012637	KLHL13	Neutrophils	173.944	5.15343	2.32961e-10
ENSSSCG00000031278	ENSSSCG00000031278	Neutrophils	797.611	5.15118	0.00945996
ENSSSCG00000036201	NPR3	Neutrophils	798	5.14898	4.33979e-27
ENSSSCG00000040835	MANSC1	Neutrophils	145.667	5.13319	6.78099e-05
ENSSSCG00000016655	GPR141	Neutrophils	87.2778	5.12019	6.33578e-08
ENSSSCG00000009644	ADAM28	Neutrophils	390.944	5.11772	1.67856e-26
ENSSSCG00000024800	DSC3	Neutrophils	141.889	5.11227	4.74109e-10
ENSSSCG00000034664	MPIG6B	Neutrophils	73.0556	5.11053	0.00315365
ENSSSCG00000001979	ENSSSCG00000001979	Neutrophils	243.389	5.08555	0.0202317
ENSSSCG00000039102	ENSSSCG00000039102	Neutrophils	365.722	5.08481	2.62327e-14
ENSSSCG00000021006	ENSSSCG00000021006	Neutrophils	6736.06	5.08382	2.84227e-14
ENSSSCG00000004889	SERPINB10	Neutrophils	1933.72	5.07215	0.000115799
ENSSSCG00000031866	TIMP3	Neutrophils	61.6111	5.06259	0.000121309
ENSSSCG00000010493	PDLIM1	Neutrophils	261.778	5.05351	3.90142e-05
ENSSSCG00000020813	FAM20C	Neutrophils	499.111	5.05079	3.90882e-20
ENSSSCG00000037475	ENSSSCG00000037475	Neutrophils	743.889	5.04528	4.10587e-14
ENSSSCG00000032679	ENSSSCG00000032679	Neutrophils	246.278	5.04304	4.12957e-15
ENSSSCG00000002866	CEBPA	Neutrophils	177.611	5.02874	7.02986e-17
ENSSSCG00000034215	ENSSSCG00000034215	Neutrophils	54.1111	5.02011	5.19377e-06
ENSSSCG00000040772	ENSSSCG00000040772	Neutrophils	88.7778	5.018	4.00025e-08
ENSSSCG00000029230	ECM1	Neutrophils	1952.39	4.99188	5.15351e-31
ENSSSCG00000032163	ENSSSCG00000032163	Neutrophils	666.056	4.9874	5.1793e-13
ENSSSCG00000007523	TUBB1	Neutrophils	440.111	4.97954	0.0170498
ENSSSCG00000036963	LRRC25	Neutrophils	1603.67	4.94902	4.51825e-40
ENSSSCG00000005122	TEK	Neutrophils	543.556	4.94163	4.02365e-11
ENSSSCG00000007757	TRIM72	Neutrophils	36.4444	4.93718	2.47997e-06
ENSSSCG00000007240	HCK	Neutrophils	3883.56	4.93672	8.26746e-18
ENSSSCG00000037579	PPBP	Neutrophils	285.833	4.92966	0.00595223
ENSSSCG00000030548	HERC5	Neutrophils	2249.89	4.9261	7.51294e-62
ENSSSCG00000009330	ALOX5AP	Neutrophils	2575.17	4.89251	1.22558e-24
ENSSSCG00000031653	DOK3	Neutrophils	532.389	4.8722	1.68689e-34
ENSSSCG00000031640	ENSSSCG00000031640	Neutrophils	43.2778	4.87207	2.83618e-05
ENSSSCG00000003761	ADGRL2	Neutrophils	231.222	4.84614	3.97351e-11
ENSSSCG00000040381	ENSSSCG00000040381	Neutrophils	3017.5	4.83947	1.25475e-16
ENSSSCG00000033797	ENSSSCG00000033797	Neutrophils	153.833	4.83108	3.90394e-07
ENSSSCG00000035379	JCHAIN	Neutrophils	14605.9	4.82785	3.08854e-13
ENSSSCG00000040651	ENSSSCG00000040651	Neutrophils	1252.17	4.81233	5.61859e-11
ENSSSCG00000037682	HFE	Neutrophils	264.833	4.79889	1.1609e-14
ENSSSCG00000008334	MXD1	Neutrophils	2903.5	4.79838	4.76866e-57
ENSSSCG00000039651	SLC2A5	Neutrophils	40.6111	4.79279	0.00363982
ENSSSCG00000033750	SH2D4A	Neutrophils	135.056	4.7839	0.000368605
ENSSSCG00000024351	MET	Neutrophils	35.6667	4.77371	0.0010183
ENSSSCG00000011750	PLD1	Neutrophils	238.556	4.77171	5.96072e-13
ENSSSCG00000039998	CLIC2	Neutrophils	426.278	4.76984	3.38514e-15
ENSSSCG00000030775	ENSSSCG00000030775	Neutrophils	2839.67	4.7678	1.00816e-15
ENSSSCG00000022370	TNFSF9	Neutrophils	392.833	4.7674	1.90735e-21
ENSSSCG00000013100	ENSSSCG00000013100	Neutrophils	251.278	4.75629	7.33149e-07
ENSSSCG00000017873	CAMKK1	Neutrophils	506	4.74484	7.78614e-34
ENSSSCG00000037141	ENSSSCG00000037141	Neutrophils	8335.22	4.739	0.000194266
ENSSSCG00000016260	SLC16A14	Neutrophils	41	4.73389	8.8616e-06
ENSSSCG00000008103	MERTK	Neutrophils	84.4444	4.72147	0.000629535
ENSSSCG00000033703	FAM111A	Neutrophils	1423.83	4.71306	1.73627e-14
ENSSSCG00000026383	NRP2	Neutrophils	387.889	4.7109	4.0117e-09
ENSSSCG00000000433	B4GALNT1	Neutrophils	570.222	4.7075	1.85993e-16
ENSSSCG00000027991	ENSSSCG00000027991	Neutrophils	71.6111	4.70723	7.95886e-05
ENSSSCG00000003437	TNFRSF8	Neutrophils	38	4.70574	2.34468e-05
ENSSSCG00000006197	SULF1	Neutrophils	801.444	4.69803	0.00142749
ENSSSCG00000031715	CARD9	Neutrophils	1160.61	4.67956	0.0029837
ENSSSCG00000011296	ANO10	Neutrophils	1004.78	4.67355	1.43842e-21
ENSSSCG00000009233	GPAT3	Neutrophils	249.056	4.66942	7.71484e-23
ENSSSCG00000032612	MILR1	Neutrophils	1407.72	4.66764	4.17216e-08
ENSSSCG00000039300	IL27	Neutrophils	38.1111	4.6662	0.000200487
ENSSSCG00000031282	ENSSSCG00000031282	Neutrophils	104.056	4.66476	4.19889e-08
ENSSSCG00000009002	TLR2	Neutrophils	1173.72	4.66348	1.99852e-21
ENSSSCG00000037214	ENSSSCG00000037214	Neutrophils	1049	4.66086	2.39517e-09
ENSSSCG00000006781	CTTNBP2NL	Neutrophils	61.1111	4.6534	4.97871e-05
ENSSSCG00000028488	LTC4S	Neutrophils	27.6111	4.65315	4.62236e-05
ENSSSCG00000031831	CADM1	Neutrophils	288	4.64492	1.48817e-10
ENSSSCG00000032582	ENSSSCG00000032582	Neutrophils	5026.89	4.64413	1.68061e-11
ENSSSCG00000022986	CCSER1	Neutrophils	66.3889	4.64185	2.7973e-05
ENSSSCG00000034308	LRMDA	Neutrophils	89.2778	4.6414	1.13687e-08
ENSSSCG00000016620	TSPAN12	Neutrophils	452.167	4.64025	3.29433e-21
ENSSSCG00000022318	ERG	Neutrophils	47.2778	4.63567	0.000102303
ENSSSCG00000040016	ENSSSCG00000040016	Neutrophils	2528.5	4.62768	8.77414e-32
ENSSSCG00000037864	ENSSSCG00000037864	Neutrophils	52.1111	4.61102	4.61577e-06
ENSSSCG00000038215	ENSSSCG00000038215	Neutrophils	40.3333	4.6039	0.00188154
ENSSSCG00000005617	STXBP1	Neutrophils	105.944	4.59478	1.59524e-07
ENSSSCG00000035483	ENSSSCG00000035483	Neutrophils	104	4.59057	2.30545e-06
ENSSSCG00000031364	ENSSSCG00000031364	Neutrophils	149.056	4.56488	9.49283e-09
ENSSSCG00000036628	ENSSSCG00000036628	Neutrophils	61.7778	4.56243	1.47175e-05
ENSSSCG00000010459	HTR7	Neutrophils	108.389	4.54484	5.16566e-09
ENSSSCG00000006748	TSPAN2	Neutrophils	116.444	4.53173	3.44622e-15
ENSSSCG00000033175	SASH1	Neutrophils	138.833	4.52738	5.84239e-05
ENSSSCG00000036017	ENSSSCG00000036017	Neutrophils	49.5	4.52195	0.0400205
ENSSSCG00000009832	FAM109A	Neutrophils	64.3889	4.5184	1.6313e-05
ENSSSCG00000003272	ENSSSCG00000003272	Neutrophils	394.889	4.51144	8.73433e-23
ENSSSCG00000017164	TIMP2	Neutrophils	4198.83	4.51057	2.42576e-29
ENSSSCG00000032499	ENSSSCG00000032499	Neutrophils	118.167	4.50506	4.77572e-06
ENSSSCG00000021651	SCN2B	Neutrophils	115.5	4.50382	3.92425e-13
ENSSSCG00000031848	ENSSSCG00000031848	Neutrophils	146.389	4.49515	6.48121e-10
ENSSSCG00000020941	LTB4R2	Neutrophils	28.5556	4.49352	0.0321531
ENSSSCG00000028944	ENSSSCG00000028944	Neutrophils	700.5	4.4729	0.0218399
ENSSSCG00000011038	MRC1	Neutrophils	46.1667	4.4647	0.0443582
ENSSSCG00000037921	ENSSSCG00000037921	Neutrophils	170	4.4636	1.4537e-05
ENSSSCG00000004646	ATP8B4	Neutrophils	576.167	4.46141	9.12197e-10
ENSSSCG00000037736	ENSSSCG00000037736	Neutrophils	145.444	4.45598	3.83664e-08
ENSSSCG00000010454	IFIT5	Neutrophils	475.778	4.45127	7.99087e-11
ENSSSCG00000033417	ENSSSCG00000033417	Neutrophils	359.056	4.44986	4.00858e-09
ENSSSCG00000001565	CDKN1A	Neutrophils	54.8333	4.44525	2.77266e-05
ENSSSCG00000033813	ENSSSCG00000033813	Neutrophils	586.722	4.44316	4.46271e-11
ENSSSCG00000040348	LIN7A	Neutrophils	84.3889	4.4401	4.84725e-08
ENSSSCG00000027157	SLC40A1	Neutrophils	1551.17	4.43837	4.25151e-22
ENSSSCG00000039111	ENSSSCG00000039111	Neutrophils	3600.28	4.43763	5.86821e-09
ENSSSCG00000008312	DYSF	Neutrophils	37.6667	4.42157	0.00990801
ENSSSCG00000013144	ENSSSCG00000013144	Neutrophils	3347.17	4.41885	0.0459735
ENSSSCG00000040575	ISG15	Neutrophils	1996.22	4.41881	1.29677e-12
ENSSSCG00000000601	PTPRO	Neutrophils	945.222	4.41549	2.83686e-10
ENSSSCG00000025208	RNF39	Neutrophils	91.6111	4.40584	9.06182e-07
ENSSSCG00000031037	ENSSSCG00000031037	Neutrophils	2130.44	4.40437	3.31469e-10
ENSSSCG00000004022	RPS6KA2	Neutrophils	164.444	4.40262	1.62297e-11
ENSSSCG00000011819	MB21D2	Neutrophils	36.8333	4.36932	0.00897726
ENSSSCG00000033114	ENSSSCG00000033114	Neutrophils	98.6667	4.35912	8.92295e-07
ENSSSCG00000010638	TCF7L2	Neutrophils	69.1667	4.3508	1.21692e-05
ENSSSCG00000015839	ENSSSCG00000015839	Neutrophils	385.222	4.34132	2.33003e-10
ENSSSCG00000037791	NKD2	Neutrophils	143	4.32516	1.69659e-05
ENSSSCG00000017306	ITGB3	Neutrophils	252.833	4.32467	8.38263e-06
ENSSSCG00000022512	TRDC	Neutrophils	32315.4	4.32057	4.89892e-09
ENSSSCG00000003278	ENSSSCG00000003278	Neutrophils	2863.06	4.31249	0.000421805
ENSSSCG00000004520	MAPK4	Neutrophils	198.333	4.31124	0.000200464
ENSSSCG00000006345	OLFML2B	Neutrophils	120.722	4.31108	7.00196e-07
ENSSSCG00000007932	ROGDI	Neutrophils	267.556	4.30941	1.83367e-26
ENSSSCG00000006344	ENSSSCG00000006344	Neutrophils	25.7222	4.30722	0.00283856
ENSSSCG00000036499	LMO3	Neutrophils	86.2778	4.30625	3.24726e-05
ENSSSCG00000031502	ENSSSCG00000031502	Neutrophils	137.444	4.2993	1.06637e-05
ENSSSCG00000004888	SERPINB8	Neutrophils	295.333	4.29561	3.16772e-09
ENSSSCG00000007334	SRC	Neutrophils	514.056	4.29148	3.5205e-14
ENSSSCG00000033238	ENSSSCG00000033238	Neutrophils	420.667	4.27475	1.27261e-05
ENSSSCG00000037168	TMEM92	Neutrophils	312.222	4.26824	3.034e-13
ENSSSCG00000034698	ENSSSCG00000034698	Neutrophils	50.7222	4.25883	0.00581867
ENSSSCG00000021557	SULT1A3	Neutrophils	1590.83	4.25731	2.00054e-12
ENSSSCG00000032147	ENSSSCG00000032147	Neutrophils	91.2222	4.25208	3.80335e-06
ENSSSCG00000037913	ENSSSCG00000037913	Neutrophils	778.444	4.23216	6.07761e-07
ENSSSCG00000031592	ZNF462	Neutrophils	183.889	4.20883	0.00640063
ENSSSCG00000026478	PADI2	Neutrophils	1226.06	4.20674	1.96297e-15
ENSSSCG00000039146	ENSSSCG00000039146	Neutrophils	1997.56	4.20482	1.10138e-08
ENSSSCG00000012254	GPR82	Neutrophils	122.667	4.19923	2.5989e-05
ENSSSCG00000035443	ENSSSCG00000035443	Neutrophils	1123.5	4.18604	1.62631e-10
ENSSSCG00000021220	CKB	Neutrophils	380.778	4.18425	2.43842e-05
ENSSSCG00000023479	ENSSSCG00000023479	Neutrophils	121.389	4.17745	0.0138416
ENSSSCG00000040363	ENSSSCG00000040363	Neutrophils	62.9444	4.16848	0.000153059
ENSSSCG00000015135	SORL1	Neutrophils	8128.33	4.16284	3.1064e-36
ENSSSCG00000002257	MCTP2	Neutrophils	372.389	4.16277	5.59774e-18
ENSSSCG00000009429	TNFSF11	Neutrophils	368.222	4.15988	0.00100841
ENSSSCG00000025687	ENSSSCG00000025687	Neutrophils	183.056	4.15654	0.000604316
ENSSSCG00000039175	MARCH11	Neutrophils	1922.06	4.15265	1.44097e-22
ENSSSCG00000022895	CRYBG3	Neutrophils	376.389	4.1523	1.10233e-06
ENSSSCG00000033456	GPR157	Neutrophils	45.9444	4.15218	0.00900549
ENSSSCG00000014048	HK3	Neutrophils	5354.72	4.14724	4.74189e-21
ENSSSCG00000039222	ENSSSCG00000039222	Neutrophils	1314.44	4.14576	1.81274e-15
ENSSSCG00000006378	SLAMF7	Neutrophils	4496.39	4.13379	1.00414e-22
ENSSSCG00000022162	RAB11FIP5	Neutrophils	454.5	4.1269	3.66615e-10
ENSSSCG00000013940	NLRP3	Neutrophils	1569.11	4.12674	9.79442e-17
ENSSSCG00000016141	PLEKHM3	Neutrophils	373.056	4.12582	4.78273e-17
ENSSSCG00000032444	PLXDC2	Neutrophils	107.778	4.12577	0.0007133
ENSSSCG00000003486	ARHGEF10L	Neutrophils	556.778	4.12496	3.96774e-07
ENSSSCG00000013655	ICAM1	Neutrophils	670	4.0988	6.20106e-14
ENSSSCG00000007115	THBD	Neutrophils	451.222	4.09859	0.000147972
ENSSSCG00000022057	ENSSSCG00000022057	Neutrophils	253.611	4.09848	0.00693874
ENSSSCG00000006040	DPYS	Neutrophils	38.2222	4.09486	0.0298046
ENSSSCG00000003226	ENSSSCG00000003226	Neutrophils	1463.17	4.07915	4.59571e-38
ENSSSCG00000003088	APOE	Neutrophils	73.3333	4.07814	0.00990801
ENSSSCG00000028695	ENSSSCG00000028695	Neutrophils	652.556	4.07579	0.0359812
ENSSSCG00000038948	ETS2	Neutrophils	2177.44	4.07191	2.35374e-08
ENSSSCG00000006143	CA13	Neutrophils	79.7222	4.07025	0.000316787
ENSSSCG00000009542	TNFSF13B	Neutrophils	827.667	4.06444	2.58208e-14
ENSSSCG00000038204	ENSSSCG00000038204	Neutrophils	315.833	4.0395	8.92302e-11
ENSSSCG00000008336	ANXA4	Neutrophils	724.833	4.03848	3.09253e-12
ENSSSCG00000021075	TDRD1	Neutrophils	118.111	4.02639	0.0199745
ENSSSCG00000011609	FBLN2	Neutrophils	389.444	4.02349	0.00202644
ENSSSCG00000012631	LONRF3	Neutrophils	736.222	4.02103	1.15561e-33
ENSSSCG00000029484	EMB	Neutrophils	1851	4.00458	1.37341e-21
ENSSSCG00000004139	ADGRG6	Neutrophils	75.7778	3.98279	0.000139419
ENSSSCG00000037964	GNG10	Neutrophils	4089.5	3.98255	5.77228e-21
ENSSSCG00000024310	F13A1	Neutrophils	8608.44	3.9754	0.0226999
ENSSSCG00000007700	HIP1	Neutrophils	377.611	3.96791	0.000892247
ENSSSCG00000036352	RAB7B	Neutrophils	161.444	3.96491	1.04496e-05
ENSSSCG00000039804	ENSSSCG00000039804	Neutrophils	166.5	3.95857	2.28179e-07
ENSSSCG00000013174	CTNND1	Neutrophils	575.5	3.95544	0.000174328
ENSSSCG00000008159	IL1RL1	Neutrophils	290.056	3.95226	0.00102412
ENSSSCG00000032594	ENSSSCG00000032594	Neutrophils	2768.11	3.94954	1.0374e-07
ENSSSCG00000032578	TNFRSF17	Neutrophils	510.278	3.94588	1.9078e-05
ENSSSCG00000035542	ENSSSCG00000035542	Neutrophils	142.833	3.9442	0.000131024
ENSSSCG00000029715	OLFM1	Neutrophils	924.833	3.93997	1.4609e-08
ENSSSCG00000036127	ENSSSCG00000036127	Neutrophils	405.222	3.93692	6.87567e-11
ENSSSCG00000022483	GPBAR1	Neutrophils	53.0556	3.92932	0.000915096
ENSSSCG00000029370	ENSSSCG00000029370	Neutrophils	53.4444	3.92015	0.000861951
ENSSSCG00000004236	PKIB	Neutrophils	184.444	3.91557	1.38943e-08
ENSSSCG00000014184	PAM	Neutrophils	1090	3.90526	9.23193e-09
ENSSSCG00000015324	GNG11	Neutrophils	300.5	3.89759	5.31448e-06
ENSSSCG00000001078	MBOAT1	Neutrophils	1667.17	3.8911	1.79543e-20
ENSSSCG00000032644	HLX	Neutrophils	117.389	3.886	1.15448e-09
ENSSSCG00000026547	SLC45A3	Neutrophils	241.444	3.88104	2.25803e-06
ENSSSCG00000009592	NFIL3	Neutrophils	2943.5	3.85791	5.0496e-10
ENSSSCG00000016442	AOC1	Neutrophils	102.556	3.85752	0.000382
ENSSSCG00000012583	ACSL4	Neutrophils	7774.22	3.85205	1.59794e-36
ENSSSCG00000028359	BST1	Neutrophils	86.5	3.84514	0.00607347
ENSSSCG00000040607	MAF	Neutrophils	2104.61	3.8374	0.00387272
ENSSSCG00000010739	CTBP2	Neutrophils	198	3.83251	4.32379e-06
ENSSSCG00000009666	EPHX2	Neutrophils	257.556	3.82406	0.000294371
ENSSSCG00000030388	UPP1	Neutrophils	463.389	3.80865	0.00344995
ENSSSCG00000006250	LYN	Neutrophils	8117.72	3.80712	9.84708e-20
ENSSSCG00000010772	ADAM8	Neutrophils	800.944	3.80028	8.8219e-21
ENSSSCG00000004384	NR2E1	Neutrophils	131.111	3.79744	3.80671e-13
ENSSSCG00000022925	ENSSSCG00000022925	Neutrophils	4802.44	3.79072	8.55376e-23
ENSSSCG00000014391	ARAP3	Neutrophils	1392.5	3.78933	6.3819e-11
ENSSSCG00000006233	CA8	Neutrophils	534.056	3.78365	4.54039e-08
ENSSSCG00000004584	GCNT3	Neutrophils	46.0556	3.76272	0.0274651
ENSSSCG00000032381	LITAF	Neutrophils	5598.56	3.76078	5.97816e-13
ENSSSCG00000023178	BATF2	Neutrophils	57.5556	3.76059	0.0352217
ENSSSCG00000021026	TMEM51	Neutrophils	69	3.75618	0.00121826
ENSSSCG00000012278	CFP	Neutrophils	1211.94	3.74615	7.3374e-16
ENSSSCG00000013551	C3	Neutrophils	390.889	3.72712	1.92235e-12
ENSSSCG00000022230	CD9	Neutrophils	3398.67	3.72662	1.68562e-48
ENSSSCG00000035243	RAB27B	Neutrophils	307.833	3.72267	1.54222e-09
ENSSSCG00000016174	FN1	Neutrophils	1086.78	3.71321	3.96774e-07
ENSSSCG00000040673	TMEM140	Neutrophils	1130.11	3.708	1.80768e-11
ENSSSCG00000026454	PMAIP1	Neutrophils	1981.11	3.70041	1.59822e-07
ENSSSCG00000002252	ARRDC4	Neutrophils	1898.72	3.69698	1.2e-14
ENSSSCG00000028711	CASP1	Neutrophils	2285.22	3.69686	2.87588e-06
ENSSSCG00000032019	DNASE1L3	Neutrophils	37.2222	3.69249	0.0468166
ENSSSCG00000026602	PTGIR	Neutrophils	83.0556	3.68868	6.52151e-05
ENSSSCG00000027505	ESYT3	Neutrophils	29	3.68089	0.0424294
ENSSSCG00000036654	ENSSSCG00000036654	Neutrophils	68.6667	3.67362	0.00276059
ENSSSCG00000016431	GALNTL5	Neutrophils	61.0556	3.66208	0.00402433
ENSSSCG00000008240	SH2D6	Neutrophils	78.8889	3.65497	3.46696e-06
ENSSSCG00000004191	MOXD1	Neutrophils	94.8333	3.65255	4.0373e-05
ENSSSCG00000036612	TNFAIP2	Neutrophils	572.056	3.64661	4.03144e-08
ENSSSCG00000017956	CD68	Neutrophils	316.778	3.64285	9.99574e-14
ENSSSCG00000034250	ENSSSCG00000034250	Neutrophils	152.444	3.64268	0.012114
ENSSSCG00000035181	RNF24	Neutrophils	176.5	3.64117	2.19903e-07
ENSSSCG00000035218	ADA2	Neutrophils	2466.22	3.63455	1.42865e-06
ENSSSCG00000039490	ENSSSCG00000039490	Neutrophils	308.333	3.63103	1.1199e-05
ENSSSCG00000036224	ENSSSCG00000036224	Neutrophils	15880.1	3.62293	7.37672e-07
ENSSSCG00000030113	SHISA2	Neutrophils	183.611	3.61618	1.49816e-05
ENSSSCG00000031114	SLFN14	Neutrophils	39.8333	3.61267	0.0238168
ENSSSCG00000040546	PXN	Neutrophils	1577.78	3.6101	6.11223e-20
ENSSSCG00000038500	TRIB1	Neutrophils	1146.89	3.59245	0.00051284
ENSSSCG00000005164	HACD4	Neutrophils	1359.78	3.587	1.73017e-21
ENSSSCG00000003433	PLOD1	Neutrophils	298.222	3.58	1.39808e-15
ENSSSCG00000023396	LIX1	Neutrophils	677.944	3.55756	0.000701301
ENSSSCG00000039761	MYCL	Neutrophils	252.5	3.54928	4.26726e-05
ENSSSCG00000031122	HIST1H2BB	Neutrophils	72.2778	3.54418	0.0162928
ENSSSCG00000012853	IRF7	Neutrophils	1796.5	3.54299	8.59924e-18
ENSSSCG00000001052	PHACTR1	Neutrophils	1173.56	3.53537	2.5601e-13
ENSSSCG00000003950	TIE1	Neutrophils	574.5	3.52852	3.08969e-09
ENSSSCG00000036307	OAF	Neutrophils	265.5	3.52588	2.36636e-08
ENSSSCG00000014430	ABLIM3	Neutrophils	486.389	3.51889	0.018794
ENSSSCG00000037420	TMEM170B	Neutrophils	127.111	3.49798	3.94336e-11
ENSSSCG00000036063	LPAR6	Neutrophils	494.722	3.49691	1.38872e-07
ENSSSCG00000037413	ENSSSCG00000037413	Neutrophils	428.167	3.4941	9.75819e-07
ENSSSCG00000013595	CERS4	Neutrophils	1550.56	3.48256	2.54211e-15
ENSSSCG00000038912	IFITM3	Neutrophils	5807.11	3.47565	7.43446e-18
ENSSSCG00000001618	ENSSSCG00000001618	Neutrophils	114.389	3.47176	0.0068848
ENSSSCG00000027459	RNF13	Neutrophils	5039.06	3.46928	2.76444e-47
ENSSSCG00000028802	ENSSSCG00000028802	Neutrophils	1488.56	3.4612	8.83508e-08
ENSSSCG00000007043	GPCPD1	Neutrophils	3602.39	3.44791	9.75665e-13
ENSSSCG00000015652	IL10	Neutrophils	55.1111	3.43538	0.00220234
ENSSSCG00000023165	SEMA7A	Neutrophils	795.5	3.41851	1.59412e-12
ENSSSCG00000021206	IL1RAP	Neutrophils	374.444	3.40714	6.6901e-21
ENSSSCG00000037360	CST3	Neutrophils	13611.5	3.4069	1.17965e-05
ENSSSCG00000000640	ENSSSCG00000000640	Neutrophils	451.667	3.40644	1.47175e-05
ENSSSCG00000009012	TMEM154	Neutrophils	6152.61	3.40443	1.42012e-85
ENSSSCG00000017355	GRN	Neutrophils	3334.61	3.39776	2.48076e-05
ENSSSCG00000021866	EDDM3B	Neutrophils	984.611	3.38596	2.18654e-06
ENSSSCG00000025485	ENSSSCG00000025485	Neutrophils	597.889	3.37952	2.05616e-22
ENSSSCG00000029304	STEAP3	Neutrophils	593.389	3.37582	8.92295e-07
ENSSSCG00000026742	BTK	Neutrophils	4618.94	3.36407	5.35303e-08
ENSSSCG00000023374	SRGN	Neutrophils	41669.3	3.36321	8.29689e-05
ENSSSCG00000013147	FAM111B	Neutrophils	496.889	3.35478	6.21821e-09
ENSSSCG00000000171	CKAP4	Neutrophils	343.5	3.34788	1.65361e-07
ENSSSCG00000012112	ARHGAP6	Neutrophils	326.333	3.3431	1.26884e-06
ENSSSCG00000030830	ENSSSCG00000030830	Neutrophils	46.6111	3.33983	0.0459735
ENSSSCG00000011714	MED12L	Neutrophils	207.389	3.32923	0.000905559
ENSSSCG00000002697	NUDT7	Neutrophils	114.556	3.3261	1.08429e-05
ENSSSCG00000002041	SLC7A7	Neutrophils	1842.83	3.31011	6.67699e-20
ENSSSCG00000012201	CXorf21	Neutrophils	479.111	3.30576	2.82758e-09
ENSSSCG00000008753	ADGRA3	Neutrophils	45	3.28816	0.0262295
ENSSSCG00000017052	ADAM19	Neutrophils	3007.17	3.28704	8.6431e-20
ENSSSCG00000011263	TTC21A	Neutrophils	266.722	3.2849	4.89293e-05
ENSSSCG00000000600	EPS8	Neutrophils	439.333	3.28475	1.00633e-08
ENSSSCG00000035971	DUSP2	Neutrophils	6796.78	3.28449	2.89156e-05
ENSSSCG00000035883	GPR160	Neutrophils	42.6111	3.28341	0.0148771
ENSSSCG00000037565	ENSSSCG00000037565	Neutrophils	221.278	3.28324	5.42768e-08
ENSSSCG00000030408	DDX58	Neutrophils	1172.5	3.26797	7.15389e-14
ENSSSCG00000014891	ENSSSCG00000014891	Neutrophils	1171.22	3.26342	4.24786e-07
ENSSSCG00000033945	RGS18	Neutrophils	2566.72	3.26262	8.8963e-08
ENSSSCG00000006289	F5	Neutrophils	1358.22	3.2588	5.01752e-09
ENSSSCG00000004275	FAM135A	Neutrophils	604.833	3.25449	3.31764e-05
ENSSSCG00000034652	TRAV5	Neutrophils	113.167	3.24954	7.42263e-05
ENSSSCG00000010826	MARC2	Neutrophils	79.5	3.24783	0.0293399
ENSSSCG00000010577	ELOVL3	Neutrophils	135.944	3.24684	0.00569296
ENSSSCG00000000784	LRRK2	Neutrophils	3858.89	3.24285	1.17276e-08
ENSSSCG00000003236	ENSSSCG00000003236	Neutrophils	2304.28	3.23538	5.08815e-08
ENSSSCG00000036246	ENSSSCG00000036246	Neutrophils	384.833	3.23193	3.2757e-05
ENSSSCG00000008348	PLEK	Neutrophils	6971.78	3.22704	6.99687e-12
ENSSSCG00000010381	ARHGAP22	Neutrophils	231.278	3.22395	0.000527824
ENSSSCG00000016678	NOD1	Neutrophils	175.889	3.21363	0.000226965
ENSSSCG00000004057	SYTL3	Neutrophils	5911.5	3.21189	0.00266747
ENSSSCG00000040009	ENSSSCG00000040009	Neutrophils	101.5	3.2026	0.00307963
ENSSSCG00000031337	SNX18	Neutrophils	1047.67	3.19791	3.72596e-11
ENSSSCG00000031262	TXNIP	Neutrophils	37424.1	3.19527	6.7324e-10
ENSSSCG00000007973	IL9R	Neutrophils	539.611	3.18307	0.0386086
ENSSSCG00000009048	GAB1	Neutrophils	62.8889	3.18147	0.0356744
ENSSSCG00000037598	SNX10	Neutrophils	2962.78	3.17319	3.81554e-12
ENSSSCG00000008937	AMBN	Neutrophils	222.389	3.16794	3.84158e-05
ENSSSCG00000008134	EDAR	Neutrophils	81.3333	3.16714	0.00912628
ENSSSCG00000022288	STK38L	Neutrophils	971.278	3.15597	1.10659e-16
ENSSSCG00000014149	MEF2C	Neutrophils	2566.72	3.15542	0.000182689
ENSSSCG00000017300	MRC2	Neutrophils	482.056	3.15065	2.93574e-06
ENSSSCG00000031951	ENSSSCG00000031951	Neutrophils	185.444	3.14073	0.00517126
ENSSSCG00000009872	PLBD2	Neutrophils	2191	3.12884	4.07997e-20
ENSSSCG00000024392	THEMIS	Neutrophils	1113.22	3.12233	2.0098e-06
ENSSSCG00000039393	SPRED1	Neutrophils	90.8333	3.12107	0.00277643
ENSSSCG00000005229	VLDLR	Neutrophils	253.167	3.1167	2.57644e-05
ENSSSCG00000008983	CCDC158	Neutrophils	43.7222	3.11278	0.0325416
ENSSSCG00000015083	FXYD6	Neutrophils	243.778	3.1019	0.0143046
ENSSSCG00000039609	ANKRD33B	Neutrophils	1291.44	3.10117	1.80157e-17
ENSSSCG00000040151	SMIM3	Neutrophils	250.167	3.10098	1.63687e-16
ENSSSCG00000017797	SLC6A4	Neutrophils	65.8889	3.09764	0.00127881
ENSSSCG00000038489	BHLHA15	Neutrophils	255.944	3.09626	0.000367851
ENSSSCG00000040379	ENSSSCG00000040379	Neutrophils	81.5556	3.08907	0.0464706
ENSSSCG00000023762	TRPM2	Neutrophils	108.833	3.07992	0.00398759
ENSSSCG00000000588	PLEKHA5	Neutrophils	142.167	3.07342	0.00196329
ENSSSCG00000026042	ULBP1	Neutrophils	114.167	3.07106	7.29072e-06
ENSSSCG00000013620	PLPPR2	Neutrophils	46.6111	3.06696	0.000198841
ENSSSCG00000032367	CEBPD	Neutrophils	2082.44	3.06636	1.89158e-06
ENSSSCG00000005452	C9orf152	Neutrophils	74.0556	3.06627	0.000125282
ENSSSCG00000009829	CCDC63	Neutrophils	304.5	3.04601	0.0324694
ENSSSCG00000012699	ENSSSCG00000012699	Neutrophils	477.278	3.03008	0.000136626
ENSSSCG00000009283	TNFRSF19	Neutrophils	128.778	3.02685	0.0125048
ENSSSCG00000015039	BCO2	Neutrophils	55.0556	3.02105	0.00935963
ENSSSCG00000001782	ABHD17C	Neutrophils	171.833	3.01833	0.00637033
ENSSSCG00000005828	EGFL7	Neutrophils	139.222	3.01668	0.0110022
ENSSSCG00000027701	RP2	Neutrophils	595.722	3.01462	2.57607e-08
ENSSSCG00000035955	ENSSSCG00000035955	Neutrophils	130.667	3.01254	3.92438e-06
ENSSSCG00000017920	ENSSSCG00000017920	Neutrophils	167.889	3.01101	0.000556665
ENSSSCG00000009314	FLT3	Neutrophils	532.167	3.0101	0.00264752
ENSSSCG00000001818	FES	Neutrophils	1990.94	2.99568	1.9658e-06
ENSSSCG00000015669	ACVR2A	Neutrophils	707.167	2.98979	0.00366983
ENSSSCG00000034207	CEBPB	Neutrophils	3394.94	2.98587	0.00505167
ENSSSCG00000032330	THY1	Neutrophils	8843.72	2.98527	5.86881e-09
ENSSSCG00000000907	PLXNC1	Neutrophils	5470.17	2.98176	2.23397e-08
ENSSSCG00000004087	CCDC170	Neutrophils	72.1111	2.97733	0.0423363
ENSSSCG00000032015	SH3BGRL2	Neutrophils	360.444	2.97444	0.00254335
ENSSSCG00000022719	RAB20	Neutrophils	94.8333	2.97309	0.000994615
ENSSSCG00000006206	SGK3	Neutrophils	812.944	2.96455	1.32169e-18
ENSSSCG00000012229	GP91-PHOX	Neutrophils	2266.89	2.96255	8.65403e-06
ENSSSCG00000039473	ENSSSCG00000039473	Neutrophils	1400	2.95414	2.53516e-07
ENSSSCG00000023351	PLA2G4A	Neutrophils	673.944	2.94744	3.43404e-06
ENSSSCG00000000233	ACVR1B	Neutrophils	131.5	2.94435	2.22793e-07
ENSSSCG00000001849	ANPEP	Neutrophils	197.222	2.94253	0.0186883
ENSSSCG00000003267	MBOAT7	Neutrophils	2417.17	2.91828	3.38432e-11
ENSSSCG00000005762	KCNT1	Neutrophils	262.222	2.90833	3.68445e-05
ENSSSCG00000016725	ENSSSCG00000016725	Neutrophils	733.111	2.90667	6.75657e-06
ENSSSCG00000016083	PLCL1	Neutrophils	700.5	2.90434	0.000744464
ENSSSCG00000032445	ENSSSCG00000032445	Neutrophils	59.6667	2.90347	0.0254103
ENSSSCG00000037264	RAB31	Neutrophils	7948.06	2.90263	5.53947e-26
ENSSSCG00000038150	ENSSSCG00000038150	Neutrophils	43.7778	2.89619	0.0170066
ENSSSCG00000028674	CR2	Neutrophils	762.5	2.86533	4.0373e-05
ENSSSCG00000008981	ENSSSCG00000008981	Neutrophils	317.278	2.86432	0.0007133
ENSSSCG00000002443	TC2N	Neutrophils	728	2.84636	0.00029157
ENSSSCG00000035592	GPR55	Neutrophils	1680.17	2.844	1.58411e-09
ENSSSCG00000003578	FGR	Neutrophils	5961.83	2.83534	0.000194532
ENSSSCG00000015362	TSPAN13	Neutrophils	1069.11	2.83417	0.00686323
ENSSSCG00000015294	ENSSSCG00000015294	Neutrophils	802.111	2.82363	4.0169e-05
ENSSSCG00000038970	BCL2L15	Neutrophils	564.222	2.82334	0.00419882
ENSSSCG00000032156	GPR146	Neutrophils	457.056	2.82189	0.0494327
ENSSSCG00000007140	SMOX	Neutrophils	102.611	2.81291	0.0250036
ENSSSCG00000022208	TNFRSF1B	Neutrophils	9854.72	2.80886	1.86017e-09
ENSSSCG00000004670	C15orf48	Neutrophils	1180.28	2.79903	8.03225e-06
ENSSSCG00000013114	SLC15A3	Neutrophils	1167.67	2.79882	0.00935963
ENSSSCG00000006374	CD244	Neutrophils	2096.83	2.76863	0.017795
ENSSSCG00000004065	TIAM2	Neutrophils	102.111	2.76579	0.00257679
ENSSSCG00000025455	RALB	Neutrophils	3366.39	2.76523	1.4966e-18
ENSSSCG00000040057	EOMES	Neutrophils	888.833	2.76432	0.000234518
ENSSSCG00000035960	ENSSSCG00000035960	Neutrophils	104.444	2.76035	0.00843762
ENSSSCG00000021588	DAPK2	Neutrophils	1019.22	2.75488	0.000180178
ENSSSCG00000002954	SPINT2	Neutrophils	1649.78	2.74411	7.51466e-06
ENSSSCG00000009564	TMEM255B	Neutrophils	148.778	2.74114	0.0269988
ENSSSCG00000014203	ENSSSCG00000014203	Neutrophils	215.5	2.74099	0.00349767
ENSSSCG00000030172	CD40LG	Neutrophils	876.167	2.7334	0.000101749
ENSSSCG00000015784	ACSL1	Neutrophils	1866.56	2.73033	1.6015e-37
ENSSSCG00000035045	DOCK1	Neutrophils	245.222	2.7301	0.000959428
ENSSSCG00000022361	ENSSSCG00000022361	Neutrophils	2013.78	2.72937	0.000974088
ENSSSCG00000038598	ADRB2	Neutrophils	204.556	2.72624	0.00369687
ENSSSCG00000036314	HHEX	Neutrophils	1216.61	2.72302	5.01389e-08
ENSSSCG00000008842	KIT	Neutrophils	874.778	2.72265	0.0187863
ENSSSCG00000024018	SLC16A3	Neutrophils	793	2.71939	9.75665e-13
ENSSSCG00000040863	IPMK	Neutrophils	1525.17	2.71525	2.60365e-09
ENSSSCG00000013307	LMO2	Neutrophils	1351.5	2.71285	5.63149e-07
ENSSSCG00000036734	ENSSSCG00000036734	Neutrophils	111.944	2.70942	0.00703218
ENSSSCG00000006237	SDCBP	Neutrophils	13271.7	2.69838	2.38148e-10
ENSSSCG00000035895	JDP2	Neutrophils	349.778	2.69053	0.00505167
ENSSSCG00000015307	CDK14	Neutrophils	582.833	2.68359	5.62438e-05
ENSSSCG00000002960	RASGRP4	Neutrophils	1175.28	2.68331	1.02912e-07
ENSSSCG00000005267	ANXA1	Neutrophils	19103.6	2.68272	0.0100647
ENSSSCG00000004610	CCPG1	Neutrophils	5761.56	2.67934	3.39928e-23
ENSSSCG00000011251	MYD88	Neutrophils	6241.28	2.6791	1.07394e-09
ENSSSCG00000009748	RIMBP2	Neutrophils	80.3889	2.67326	0.0309634
ENSSSCG00000000675	C1R	Neutrophils	470.556	2.66793	0.000542207
ENSSSCG00000024810	PRAM1	Neutrophils	1644.17	2.664	7.34166e-09
ENSSSCG00000038110	TIFAB	Neutrophils	75.1667	2.66387	0.0197316
ENSSSCG00000010497	ENSSSCG00000010497	Neutrophils	508	2.65599	4.25031e-05
ENSSSCG00000036618	ENSSSCG00000036618	Neutrophils	28763.2	2.65001	0.000175677
ENSSSCG00000002329	MAP3K9	Neutrophils	171.611	2.64435	0.000660992
ENSSSCG00000005614	FAM129B	Neutrophils	515.611	2.63852	0.00302861
ENSSSCG00000021569	MMP25	Neutrophils	1025.89	2.63759	5.55219e-06
ENSSSCG00000010915	NAV1	Neutrophils	595.944	2.63409	0.0281285
ENSSSCG00000035875	OS9	Neutrophils	9765.5	2.62763	7.89177e-13
ENSSSCG00000040010	BCL2A1	Neutrophils	1284.06	2.62715	9.39766e-09
ENSSSCG00000021712	HERC6	Neutrophils	5004.72	2.62687	2.08573e-09
ENSSSCG00000008316	NAGK	Neutrophils	2964.78	2.62443	6.7713e-12
ENSSSCG00000009881	OAS2	Neutrophils	7993.5	2.61391	0.0137392
ENSSSCG00000016599	GPR37	Neutrophils	1399.61	2.60187	0.0125048
ENSSSCG00000016175	MREG	Neutrophils	160.5	2.60107	0.00520701
ENSSSCG00000029249	NAV3	Neutrophils	695.722	2.59982	0.00659586
ENSSSCG00000030877	FRMPD4	Neutrophils	183.833	2.59383	0.000109558
ENSSSCG00000009051	IL15	Neutrophils	121	2.59089	0.00138285
ENSSSCG00000010146	LGALS8	Neutrophils	2117	2.59082	5.19377e-06
ENSSSCG00000005277	GCNT1	Neutrophils	1085.83	2.5874	6.09575e-15
ENSSSCG00000004125	STX11	Neutrophils	624.667	2.57724	0.000417685
ENSSSCG00000037066	GADD45A	Neutrophils	1306.22	2.57341	0.00662429
ENSSSCG00000011297	ABHD5	Neutrophils	777.556	2.56981	0.000218216
ENSSSCG00000033025	C21orf91	Neutrophils	2675.94	2.56572	1.64186e-10
ENSSSCG00000039416	CXCR4	Neutrophils	6435.89	2.56495	0.00146173
ENSSSCG00000010952	ZCCHC6	Neutrophils	4820.33	2.55684	0.00030358
ENSSSCG00000008486	GALM	Neutrophils	441.778	2.55555	0.00030358
ENSSSCG00000027478	PPCDC	Neutrophils	381.111	2.55481	0.000181564
ENSSSCG00000009106	PDE5A	Neutrophils	225.389	2.55168	0.0267979
ENSSSCG00000009256	ANTXR2	Neutrophils	3543.5	2.54516	6.67457e-05
ENSSSCG00000006995	ASAH1	Neutrophils	2181.06	2.54419	5.02518e-07
ENSSSCG00000011721	P2RY1	Neutrophils	200.056	2.53957	0.0207157
ENSSSCG00000006074	STK3	Neutrophils	271.056	2.53784	3.8685e-05
ENSSSCG00000008966	PARM1	Neutrophils	374.667	2.5282	8.13961e-05
ENSSSCG00000009029	ARHGAP10	Neutrophils	302.944	2.51886	2.67524e-06
ENSSSCG00000024938	SH3BP5	Neutrophils	2207.06	2.51637	2.55966e-12
ENSSSCG00000029239	MZB1	Neutrophils	2610.89	2.51048	0.0197775
ENSSSCG00000001011	SERPINB1	Neutrophils	10264.3	2.50572	4.51352e-05
ENSSSCG00000000839	ALDH1L2	Neutrophils	549.389	2.5036	0.000861951
ENSSSCG00000022536	SLC37A2	Neutrophils	648.167	2.50119	0.024158
ENSSSCG00000040706	DBN1	Neutrophils	131.278	2.49228	0.0398397
ENSSSCG00000009399	CYSLTR2	Neutrophils	148.944	2.49082	0.00416267
ENSSSCG00000021203	PIK3CB	Neutrophils	554.778	2.48872	4.23417e-06
ENSSSCG00000010280	VSIR	Neutrophils	3703.39	2.48863	0.00228204
ENSSSCG00000037449	CSF1	Neutrophils	314.056	2.4836	1.86688e-05
ENSSSCG00000024393	B3GNT5	Neutrophils	108.278	2.46524	0.002764
ENSSSCG00000017401	ATP6V0A1	Neutrophils	467.333	2.45869	1.36392e-06
ENSSSCG00000010504	BLNK	Neutrophils	1873.28	2.45733	0.0413552
ENSSSCG00000006968	LONRF1	Neutrophils	567.333	2.45703	4.12902e-09
ENSSSCG00000028552	BHLHE41	Neutrophils	596.722	2.45149	0.00034947
ENSSSCG00000014269	FNIP1	Neutrophils	1319	2.4503	7.42263e-05
ENSSSCG00000006369	F11R	Neutrophils	216.944	2.44445	0.00244473
ENSSSCG00000028561	CD28	Neutrophils	2040.17	2.43395	0.0437602
ENSSSCG00000006287	SELL	Neutrophils	37626.8	2.43219	0.00151834
ENSSSCG00000015089	JAML	Neutrophils	3416.67	2.43098	1.73268e-05
ENSSSCG00000000656	CLEC2B	Neutrophils	352.222	2.4245	0.00379594
ENSSSCG00000014878	PAK1	Neutrophils	1266.56	2.42395	1.85295e-14
ENSSSCG00000008923	STAP1	Neutrophils	280.056	2.4128	0.0348786
ENSSSCG00000009627	ENSSSCG00000009627	Neutrophils	147.5	2.41058	0.0142704
ENSSSCG00000031868	XK	Neutrophils	499.278	2.40833	9.89567e-10
ENSSSCG00000035415	ENSSSCG00000035415	Neutrophils	1842	2.40563	0.019176
ENSSSCG00000009229	ARHGAP24	Neutrophils	532.278	2.40387	0.0112363
ENSSSCG00000039708	KLRB1	Neutrophils	1112.06	2.39606	0.0417055
ENSSSCG00000029596	ENSSSCG00000029596	Neutrophils	13907.4	2.3892	4.1159e-06
ENSSSCG00000027568	BLK	Neutrophils	8460.94	2.38372	0.000150658
ENSSSCG00000011712	P2RY14	Neutrophils	157.389	2.38222	0.0414212
ENSSSCG00000038062	SAMSN1	Neutrophils	5094.44	2.38115	0.000275757
ENSSSCG00000013292	PRR5L	Neutrophils	261.5	2.38015	0.00206092
ENSSSCG00000011810	BCL6	Neutrophils	1098.94	2.37562	4.29027e-05
ENSSSCG00000000623	BCL2L14	Neutrophils	172.667	2.37495	0.00637837
ENSSSCG00000004478	MYO6	Neutrophils	280.556	2.35257	0.0478215
ENSSSCG00000016570	TSPAN33	Neutrophils	232.722	2.34578	0.000293177
ENSSSCG00000022309	GPR34	Neutrophils	332.167	2.34339	0.0174519
ENSSSCG00000022492	AMPD3	Neutrophils	838.111	2.34252	0.0488373
ENSSSCG00000032591	ENSSSCG00000032591	Neutrophils	169.833	2.3346	0.0202317
ENSSSCG00000004199	EPB41L2	Neutrophils	2051.39	2.32947	0.000293177
ENSSSCG00000040317	SOD2	Neutrophils	4369.33	2.32397	0.00219087
ENSSSCG00000032741	TBC1D9	Neutrophils	1353.72	2.31169	0.00756238
ENSSSCG00000002828	LPCAT2	Neutrophils	2772.11	2.30515	0.000377532
ENSSSCG00000016502	PARP12	Neutrophils	4498.83	2.29976	1.86541e-07
ENSSSCG00000023842	TRAT1	Neutrophils	4649.72	2.29853	0.00623626
ENSSSCG00000003694	EMILIN2	Neutrophils	6395.22	2.29832	0.000585168
ENSSSCG00000027161	PIP5K1B	Neutrophils	287.944	2.29829	0.00417975
ENSSSCG00000014136	VCAN	Neutrophils	4979.28	2.2948	1.22166e-09
ENSSSCG00000010521	UBTD1	Neutrophils	310.111	2.28468	0.00253814
ENSSSCG00000033260	TNNI2	Neutrophils	423.222	2.27803	0.0467644
ENSSSCG00000017475	RARA	Neutrophils	5544.33	2.27705	0.00198858
ENSSSCG00000000137	NCF4	Neutrophils	3184.89	2.27113	1.24343e-06
ENSSSCG00000006175	LY96	Neutrophils	1397.22	2.27104	0.0175034
ENSSSCG00000008820	TEC	Neutrophils	557.5	2.26885	0.00112736
ENSSSCG00000032355	LY86	Neutrophils	4798.61	2.26047	2.32156e-05
ENSSSCG00000033323	UBE2D1	Neutrophils	522.611	2.25678	0.00484288
ENSSSCG00000022178	NUMB	Neutrophils	2492.44	2.24286	4.72651e-11
ENSSSCG00000016708	SKAP2	Neutrophils	4215	2.24035	0.000310291
ENSSSCG00000033623	ENSSSCG00000033623	Neutrophils	4115.94	2.225	1.05222e-05
ENSSSCG00000034692	SH3BP4	Neutrophils	366.444	2.2238	0.00156021
ENSSSCG00000016504	TBXAS1	Neutrophils	1146.94	2.2156	0.00654101
ENSSSCG00000025087	ASPH	Neutrophils	501.722	2.21291	7.27435e-05
ENSSSCG00000024059	VAT1	Neutrophils	2957.83	2.21127	0.0369886
ENSSSCG00000017749	ENSSSCG00000017749	Neutrophils	2415.61	2.20494	0.00408683
ENSSSCG00000029438	SESN2	Neutrophils	475.722	2.20349	0.000572993
ENSSSCG00000016928	RAB3D	Neutrophils	319.556	2.20161	0.0486698
ENSSSCG00000003584	THEMIS2	Neutrophils	3995.22	2.19706	6.40019e-05
ENSSSCG00000000657	ENSSSCG00000000657	Neutrophils	32056	2.19392	1.47175e-05
ENSSSCG00000038967	NADK	Neutrophils	3294.78	2.19072	1.88346e-08
ENSSSCG00000005375	CORO2A	Neutrophils	173.333	2.18851	0.0269333
ENSSSCG00000000708	TNFRSF1A	Neutrophils	3560.22	2.1844	0.00201315
ENSSSCG00000016420	INSIG1	Neutrophils	1623.61	2.18063	1.85892e-10
ENSSSCG00000017962	KDM6B	Neutrophils	1304.17	2.17879	0.0165618
ENSSSCG00000016475	ENSSSCG00000016475	Neutrophils	1171.28	2.17377	0.0186883
ENSSSCG00000020878	HNRNPLL	Neutrophils	1327.72	2.17346	0.027076
ENSSSCG00000027628	IL6R	Neutrophils	7159.17	2.16833	0.0162158
ENSSSCG00000000559	RASSF8	Neutrophils	139.333	2.16638	0.0253804
ENSSSCG00000023503	PRKCD	Neutrophils	3446.33	2.14167	1.73234e-10
ENSSSCG00000022128	MXI1	Neutrophils	805.833	2.13471	0.00161263
ENSSSCG00000032611	ENSSSCG00000032611	Neutrophils	329.722	2.13344	0.0459735
ENSSSCG00000030067	GINM1	Neutrophils	1656.89	2.12666	0.000256087
ENSSSCG00000004464	FAM46A	Neutrophils	904.667	2.12273	0.0144776
ENSSSCG00000006308	CREG1	Neutrophils	1989.61	2.12049	0.00551034
ENSSSCG00000006397	FCRL6	Neutrophils	263.389	2.1009	0.0462844
ENSSSCG00000024933	SLC36A4	Neutrophils	291.444	2.10037	0.0133917
ENSSSCG00000034378	IFNGR2	Neutrophils	4582	2.08993	2.91057e-08
ENSSSCG00000037608	LRRC70	Neutrophils	701.333	2.0873	0.0198557
ENSSSCG00000036050	CD302	Neutrophils	529	2.0857	0.00990801
ENSSSCG00000010509	PIK3AP1	Neutrophils	11058.8	2.07337	1.04496e-05
ENSSSCG00000032527	FOSL2	Neutrophils	2648.72	2.06731	0.00510006
ENSSSCG00000002666	KIAA0513	Neutrophils	1136.33	2.05817	0.0204793
ENSSSCG00000011950	NXPE3	Neutrophils	2228.89	2.0514	4.39128e-12
ENSSSCG00000023349	ZNF768	Neutrophils	241.056	2.03881	0.00496147
ENSSSCG00000025206	RNF19B	Neutrophils	3083.72	2.02909	3.51935e-05
ENSSSCG00000030484	AHR	Neutrophils	3049.39	2.02204	0.0443582
ENSSSCG00000003435	MIIP	Neutrophils	741.833	2.02113	0.00187352
ENSSSCG00000017156	GAA	Neutrophils	1273.17	2.02106	0.0019565
ENSSSCG00000012029	BACH1	Neutrophils	1473.22	2.00956	0.000202797
ENSSSCG00000015411	PTPN12	Neutrophils	4857.67	2.00486	0.011586
ENSSSCG00000005364	TDRD7	Neutrophils	984.833	2.00244	0.00100564
ENSSSCG00000039327	DAPP1	Neutrophils	2185.17	2.00199	0.000175677
ENSSSCG00000014565	ENSSSCG00000014565	Neutrophils	13001.1	2.00009	0.00686323
ENSSSCG00000014168	ELL2	Neutrophils	545.944	1.99964	5.765e-05
ENSSSCG00000039731	ENSSSCG00000039731	Neutrophils	1766.67	1.99546	0.0219147
ENSSSCG00000008168	RNF149	Neutrophils	7331.61	1.98385	0.00272663
ENSSSCG00000003983	SMAP2	Neutrophils	4831.5	1.97586	1.03555e-05
ENSSSCG00000017750	EVI2B	Neutrophils	5435.39	1.9748	0.00597811
ENSSSCG00000024614	ITSN1	Neutrophils	318.167	1.97317	0.00166011
ENSSSCG00000025856	TMEM106A	Neutrophils	830	1.96476	0.0191202
ENSSSCG00000003644	FHL3	Neutrophils	1006.89	1.96329	0.00665611
ENSSSCG00000004156	IFNGR1	Neutrophils	2608	1.96294	0.000205852
ENSSSCG00000002135	PNP	Neutrophils	1235.61	1.95215	0.026224
ENSSSCG00000029482	CHST15	Neutrophils	986.389	1.94924	0.0358134
ENSSSCG00000009793	CLIP1	Neutrophils	2279.89	1.93786	0.0162928
ENSSSCG00000013318	ENSSSCG00000013318	Neutrophils	718.222	1.93744	0.0132461
ENSSSCG00000011061	PDSS1	Neutrophils	235.056	1.93416	0.0101748
ENSSSCG00000008602	LAPTM4A	Neutrophils	4042.28	1.92155	0.000770294
ENSSSCG00000013419	R3HDM4	Neutrophils	3410.89	1.91724	0.00961451
ENSSSCG00000011876	DTX3L	Neutrophils	755.833	1.91611	0.0339222
ENSSSCG00000032715	CERS6	Neutrophils	584.889	1.9024	0.0338203
ENSSSCG00000013919	HOMER3	Neutrophils	264.611	1.89018	0.00163541
ENSSSCG00000026552	MFSD14B	Neutrophils	2249.28	1.89007	0.00656329
ENSSSCG00000011600	SLC6A6	Neutrophils	1713.22	1.88941	0.0361322
ENSSSCG00000007508	ZBP1	Neutrophils	334.111	1.87598	0.0339213
ENSSSCG00000036317	VASP	Neutrophils	13187.7	1.87041	0.00209535
ENSSSCG00000007812	XPO6	Neutrophils	9657.44	1.86979	7.16254e-05
ENSSSCG00000001835	ABHD2	Neutrophils	4360.89	1.85192	1.28131e-05
ENSSSCG00000022784	PLEKHO1	Neutrophils	5075.78	1.85005	0.00672224
ENSSSCG00000003402	PGD	Neutrophils	4898.33	1.84802	0.0187367
ENSSSCG00000008648	RSAD2	Neutrophils	836.944	1.8335	0.0147587
ENSSSCG00000040566	ENSSSCG00000040566	Neutrophils	1119.28	1.8075	0.0422747
ENSSSCG00000015016	POU2AF1	Neutrophils	1955.5	1.78886	0.00827182
ENSSSCG00000033998	SLC43A3	Neutrophils	526	1.78777	0.000849024
ENSSSCG00000013853	HSH2D	Neutrophils	1572.56	1.77935	0.0424294
ENSSSCG00000013775	ADGRE5	Neutrophils	15981.4	1.77801	0.00990801
ENSSSCG00000001963	EGLN3	Neutrophils	1269.89	1.76812	0.0156173
ENSSSCG00000012847	TALDO1	Neutrophils	7603.67	1.75559	0.0410508
ENSSSCG00000028947	PELI1	Neutrophils	2106.44	1.74588	0.00514412
ENSSSCG00000012118	TLR8	Neutrophils	928.278	1.73368	0.0132624
ENSSSCG00000015549	RNASEL	Neutrophils	834	1.6807	0.0375433
ENSSSCG00000015545	GLUL	Neutrophils	5353.06	1.67524	0.0104693
ENSSSCG00000006375	LY9	Neutrophils	6730.78	1.66976	0.00663795
ENSSSCG00000014540	ENSSSCG00000014540	Neutrophils	29007.5	1.60452	0.000219325
ENSSSCG00000040181	ELL	Neutrophils	1998.67	1.60033	0.017119
ENSSSCG00000032554	ENSSSCG00000032554	Neutrophils	1056.44	1.5912	0.00879644
ENSSSCG00000007795	ENSSSCG00000007795	Neutrophils	4341.94	1.57353	0.0249315
ENSSSCG00000015671	ARHGAP15	Neutrophils	7414.94	1.55504	0.0369072
ENSSSCG00000010292	P4HA1	Neutrophils	1387.61	1.49828	0.0204793
ENSSSCG00000007019	GPAT4	Neutrophils	3096.39	1.46095	0.0172667
ENSSSCG00000012114	MSL3	Neutrophils	2604.5	1.43472	0.00166011
