# Supplementary material for: Integrative profiling of gene expression and chromatin accessibility elucidates specific transcriptional networks in porcine neutrophils
Source: Front Genet. 2023 May 23;14:1107462. doi: 10.3389/fgene.2023.1107462 (PMC10242145; doi:10.3389/fgene.2023.1107462)
Supplement: Supplementary file 7 [file DataSheet2.XLSX]

## Sheet: GO_Neutrophils_HEGs
Supplementary File 2. Gene Ontology of highly enriched genes (HEG) in neutrophils
_LogP_MyList	GO	Category	Description	PARENT_GO	LogP	Enrichment	Z-score	Hits	Log(q-value)	GROUP_ID	BestLogPInGroup	BestEnrichmentInGroup
-29.326930077613227	GO:0002274	GO Biological Processes	myeloid leukocyte activation	19_GO:0002376 immune system process	-39.45958599760427	4.92146	17.75108407657559	AOC1|ADAM8|AIF1|ALOX5|ANPEP|ATP6V0A1|BLK|BST1|BTK|C3|C5AR1|CD14|CD36|ADGRE5|CDA|CEBPA|CHI3L1|CNR2|CR1|CSF1|CST3|CYBB|CFD|SERPINB1|FCER1G|FCN1|FES|FGR|GAA|GRN|HK3|HMOX1|IFNGR1|CXCL8|IL10|IL15|IL18|KIT|LGALS3|LTBR|LTF|LYN|LYZ|MMP9|PNP|OLR1|CFP|PLA2G4A|PLAU|PLAUR|PLD1|PPBP|PRKCD|PTAFR|S100A9|S100A12|SDCBP|SELL|SLC2A5|SLC11A1|SLPI|SPI1|STXBP1|THBS1|TIMP2|TLR2|TLR4|TNFRSF1B|TRPM2|TYROBP|DYSF|IL18RAP|V…	-35.12852329700412	1	-39.45958599760427	4.92146
-18.296517648526898	GO:0002446	GO Biological Processes	neutrophil mediated immunity	19_GO:0002376 immune system process	-22.797574755901692	4.31257	13.07225725082857	AOC1|ADAM8|ALOX5|ANPEP|ATP6V0A1|BST1|C3|C5AR1|CD14|CD36|ADGRE5|CDA|CHI3L1|CR1|CST3|CYBB|CFD|SERPINB1|FCER1G|FCN1|FGR|GAA|GRN|HK3|LGALS3|LTF|LYZ|MMP9|PNP|OLR1|CFP|PLAU|PLAUR|PLD1|PPBP|PRKCD|PTAFR|S100A9|S100A12|SDCBP|SELL|SLC2A5|SLC11A1|SLPI|TIMP2|TLR2|TNFRSF1B|TRPM2|TYROBP|VNN1|MGAM|PGLYRP1|RAB3D|AGPAT2|FGL2|RAB31|PADI2|ADA2|MMP25|PRAM1|NFAM1|ADGRG3	-19.997990972343796	1	-39.45958599760427	4.92146
-18.677370632847367	GO:0002283	GO Biological Processes	neutrophil activation involved in immune response	19_GO:0002376 immune system process	-23.14286674223822	4.374528614957613	13.218457949680069	AOC1|ADAM8|ALOX5|ANPEP|ATP6V0A1|BST1|C3|C5AR1|CD14|CD36|ADGRE5|CDA|CHI3L1|CR1|CST3|CYBB|CFD|SERPINB1|FCER1G|FCN1|FGR|GAA|GRN|HK3|LGALS3|LTF|LYZ|MMP9|PNP|OLR1|CFP|PLAU|PLAUR|PLD1|PPBP|PRKCD|PTAFR|S100A9|S100A12|SDCBP|SELL|SLC2A5|SLC11A1|SLPI|TIMP2|TLR2|TNFRSF1B|TRPM2|TYROBP|VNN1|MGAM|PGLYRP1|RAB3D|AGPAT2|FGL2|RAB31|PADI2|ADA2|MMP25|PRAM1|NFAM1|ADGRG3	-20.30316573547234	1	-39.45958599760427	4.92146
-18.22499445432081	GO:0043312	GO Biological Processes	neutrophil degranulation	19_GO:0002376 immune system process	-23.282869885097327	4.399814907529621	13.277709660090933	AOC1|ADAM8|ALOX5|ANPEP|ATP6V0A1|BST1|C3|C5AR1|CD14|CD36|ADGRE5|CDA|CHI3L1|CR1|CST3|CYBB|CFD|SERPINB1|FCER1G|FCN1|FGR|GAA|GRN|HK3|LGALS3|LTF|LYZ|MMP9|PNP|OLR1|CFP|PLAU|PLAUR|PLD1|PPBP|PRKCD|PTAFR|S100A9|S100A12|SDCBP|SELL|SLC2A5|SLC11A1|SLPI|TIMP2|TLR2|TNFRSF1B|TRPM2|TYROBP|VNN1|MGAM|PGLYRP1|RAB3D|AGPAT2|FGL2|RAB31|PADI2|ADA2|MMP25|PRAM1|NFAM1|ADGRG3	-20.424261444352005	1	-39.45958599760427	4.92146
-20.515614666926638	GO:0042119	GO Biological Processes	neutrophil activation	19_GO:0002376 immune system process	-25.72211404615953	4.552110059276299	14.079344146684756	AOC1|ADAM8|ALOX5|ANPEP|ATP6V0A1|BST1|C3|C5AR1|CD14|CD36|ADGRE5|CDA|CHI3L1|CR1|CST3|CYBB|CFD|SERPINB1|FCER1G|FCN1|FGR|GAA|GRN|HK3|CXCL8|IL15|IL18|LGALS3|LTF|LYZ|MMP9|PNP|OLR1|CFP|PLAU|PLAUR|PLD1|PPBP|PRKCD|PTAFR|S100A9|S100A12|SDCBP|SELL|SLC2A5|SLC11A1|SLPI|TIMP2|TLR2|TNFRSF1B|TRPM2|TYROBP|IL18RAP|VNN1|MGAM|PGLYRP1|RAB3D|AGPAT2|FGL2|RAB31|PADI2|ADA2|MMP25|PRAM1|NFAM1|ADGRG3	-22.669804946512205	1	-39.45958599760427	4.92146
-21.622849889048503	GO:0002275	GO Biological Processes	myeloid cell activation involved in immune response	19_GO:0002376 immune system process	-28.11222916685184	4.544663279557922	14.7136	AOC1|ADAM8|ALOX5|ANPEP|ATP6V0A1|BLK|BST1|BTK|C3|C5AR1|CD14|CD36|ADGRE5|CDA|CHI3L1|CR1|CST3|CYBB|CFD|SERPINB1|FCER1G|FCN1|FES|FGR|GAA|GRN|HK3|HMOX1|KIT|LGALS3|LTF|LYN|LYZ|MMP9|PNP|OLR1|CFP|PLAU|PLAUR|PLD1|PPBP|PRKCD|PTAFR|S100A9|S100A12|SDCBP|SELL|SLC2A5|SLC11A1|SLPI|STXBP1|TIMP2|TLR2|TNFRSF1B|TRPM2|TYROBP|DYSF|VNN1|MGAM|PGLYRP1|RAB3D|GAB2|AGPAT2|FGL2|RAB31|PADI2|ADA2|MMP25|PRAM1|NFAM1|ADGRG3|MILR1	-24.895109818558524	1	-39.45958599760427	4.92146
-20.27502445720523	GO:0036230	GO Biological Processes	granulocyte activation	19_GO:0002376 immune system process	-25.50218215295734	4.514070142346414	13.989463673667373	AOC1|ADAM8|ALOX5|ANPEP|ATP6V0A1|BST1|C3|C5AR1|CD14|CD36|ADGRE5|CDA|CHI3L1|CR1|CST3|CYBB|CFD|SERPINB1|FCER1G|FCN1|FGR|GAA|GRN|HK3|CXCL8|IL15|IL18|LGALS3|LTF|LYZ|MMP9|PNP|OLR1|CFP|PLAU|PLAUR|PLD1|PPBP|PRKCD|PTAFR|S100A9|S100A12|SDCBP|SELL|SLC2A5|SLC11A1|SLPI|TIMP2|TLR2|TNFRSF1B|TRPM2|TYROBP|IL18RAP|VNN1|MGAM|PGLYRP1|RAB3D|AGPAT2|FGL2|RAB31|PADI2|ADA2|MMP25|PRAM1|NFAM1|ADGRG3	-22.472149448021167	1	-39.45958599760427	4.92146
-21.87764440367724	GO:0043299	GO Biological Processes	leukocyte degranulation	19_GO:0002376 immune system process	-28.9397	4.676915385576803	15.035991142487022	AOC1|ADAM8|ALOX5|ANPEP|ATP6V0A1|BLK|BST1|BTK|C3|C5AR1|CD14|CD36|ADGRE5|CDA|CHI3L1|CR1|CST3|CYBB|CFD|SERPINB1|FCER1G|FCN1|FES|FGR|GAA|GRN|HCK|HK3|HMOX1|KIT|LGALS3|LTF|LYN|LYZ|MMP9|PNP|OLR1|CFP|PLAU|PLAUR|PLD1|PPBP|PRKCD|PTAFR|S100A9|S100A12|SDCBP|SELL|SLC2A5|SLC11A1|SLPI|STXBP1|TIMP2|TLR2|TNFRSF1B|TRPM2|TYROBP|VNN1|MGAM|PGLYRP1|RAB3D|GAB2|AGPAT2|FGL2|RAB31|PADI2|ADA2|MMP25|PRAM1|NFAM1|ADGRG3|MILR1	-25.51085100524126	1	-39.45958599760427	4.92146
-24.71879621555692	GO:0002263	GO Biological Processes	cell activation involved in immune response	19_GO:0002376 immune system process	-33.17188353375061	4.293298062693047	15.742895054247704	AOC1|ADAM8|ALOX5|ANPEP|ANXA1|ATP6V0A1|BCL6|BLK|BST1|BTK|C3|C5AR1|CD14|CD28|CD36|CD40LG|ADGRE5|CDA|CHI3L1|CR1|CST3|CYBB|CFD|SERPINB1|FCER1G|FCN1|FES|FGR|GAA|GRN|HK3|HLX|HMOX1|ICAM1|IL6R|IL10|IL18|KIT|LGALS3|LTF|LY9|LYN|LYZ|MMP9|PNP|OLR1|CFP|PLAU|PLAUR|PLD1|PPBP|PRKCD|PTAFR|RARA|S100A9|S100A12|SDCBP|SELL|SLC2A5|SLC11A1|SLPI|STXBP1|TIMP2|TLR2|TLR4|TNFRSF1B|TRPM2|TYROBP|DYSF|IL18R1|VNN1|MGAM|PGLYRP1|…	-29.539790837486475	1	-39.45958599760427	4.92146
-23.871453705317023	GO:0045055	GO Biological Processes	regulated exocytosis	19_GO:0051179 localization	-33.27856951806651	4.356320379307425	15.826323377369901	A2M|AOC1|ADAM8|ALOX5|ANPEP|ATP6V0A1|BLK|BST1|BTK|SERPING1|C3|C5AR1|CD9|CD14|CD36|ADGRE5|CDA|CHI3L1|CR1|CST3|CYBB|CFD|ECM1|SERPINB1|F5|F13A1|FCER1G|FCN1|FES|FGR|FN1|GAA|GRN|HCK|HK3|HMOX1|KIT|LGALS3|LTF|LYN|LYZ|MMP9|PNP|OLR1|P2RY1|CFP|PLAU|PLAUR|PLD1|PLEK|PPBP|SRGN|PRKCD|PTAFR|RAB27B|S100A9|S100A12|SDCBP|SELL|SLC2A5|SLC11A1|SLPI|STXBP1|THBS1|TIMP2|TIMP3|TLR2|TNFRSF1B|TRPM2|TYROBP|VNN1|MGAM|PGLYRP1|…	-29.539790837486475	1	-39.45958599760427	4.92146
-24.865005693592593	GO:0002366	GO Biological Processes	leukocyte activation involved in immune response	19_GO:0002376 immune system process	-33.31025924700962	4.310234149725367	15.790950619308983	AOC1|ADAM8|ALOX5|ANPEP|ANXA1|ATP6V0A1|BCL6|BLK|BST1|BTK|C3|C5AR1|CD14|CD28|CD36|CD40LG|ADGRE5|CDA|CHI3L1|CR1|CST3|CYBB|CFD|SERPINB1|FCER1G|FCN1|FES|FGR|GAA|GRN|HK3|HLX|HMOX1|ICAM1|IL6R|IL10|IL18|KIT|LGALS3|LTF|LY9|LYN|LYZ|MMP9|PNP|OLR1|CFP|PLAU|PLAUR|PLD1|PPBP|PRKCD|PTAFR|RARA|S100A9|S100A12|SDCBP|SELL|SLC2A5|SLC11A1|SLPI|STXBP1|TIMP2|TLR2|TLR4|TNFRSF1B|TRPM2|TYROBP|DYSF|IL18R1|VNN1|MGAM|PGLYRP1|…	-29.539790837486475	1	-39.45958599760427	4.92146
-21.702015940482656	GO:0002444	GO Biological Processes	myeloid leukocyte mediated immunity	19_GO:0002376 immune system process	-28.186148216075942	4.556376329247504	14.742397839335855	AOC1|ADAM8|ALOX5|ANPEP|ATP6V0A1|BLK|BST1|BTK|C3|C5AR1|CD14|CD36|ADGRE5|CDA|CHI3L1|CR1|CST3|CYBB|CFD|SERPINB1|FCER1G|FCN1|FES|FGR|GAA|GRN|HK3|HMOX1|KIT|LGALS3|LTF|LYN|LYZ|MMP9|PNP|OLR1|CFP|PLAU|PLAUR|PLD1|PPBP|PRKCD|PTAFR|S100A9|S100A12|SDCBP|SELL|SLC2A5|SLC11A1|SLPI|STXBP1|TIMP2|TLR2|TNFRSF1B|TRPM2|TYROBP|VNN1|MGAM|PGLYRP1|RAB3D|GAB2|AGPAT2|FGL2|RAB31|PADI2|DDX58|ADA2|MMP25|PRAM1|NFAM1|ADGRG3|MIL…	-24.934266761523414	1	-39.45958599760427	4.92146
-3.6763857790909324	GO:0051346	GO Biological Processes	negative regulation of hydrolase activity	19_GO:0065007 biological regulation	-4.985373267095052	2.7414443340213537	5.207443073312269	A2M|ANXA1|SERPING1|C3|CR1|CST3|ECM1|SERPINB1|LGALS3|LTF|MMP9|SERPINB8|PLAUR|SLPI|SORL1|SRC|THBS1|TIMP2|TIMP3|SPINT2|F11R|LRRK2|SPRED1	-3.645979573874848	2	-28.93882371884947	7.7538334024036475
-3.73107	GO:0004867	GO Molecular Functions	serine-type endopeptidase inhibitor activity		-4.120434809027814	7.7538334024036475	6.071763689013147	A2M|SERPING1|SERPINB1|SERPINB8|SLPI|SPINT2	-2.9314485695009465	2	-28.93882371884947	7.7538334024036475
-3.053764490676813	GO:0004857	GO Molecular Functions	enzyme inhibitor activity		-4.274163453067211	2.683476040904723	4.738802400546569	A2M|ANXA1|ANXA4|SERPING1|C3|CDKN1A|CST3|SERPINB1|LGALS3|LTF|SERPINB8|SLPI|TIMP2|TIMP3|TRIB1|TXNIP|SPINT2|LRRK2|DTX3L|SPRED1	-3.059376340047603	2	-28.93882371884947	7.7538334024036475
-2.683475180869657	GO:0061134	GO Molecular Functions	peptidase regulator activity		-4.44947	3.755287941948433	5.257808030627716	A2M|SERPING1|C3|CST3|SERPINB1|FN1|LTF|SERPINB8|SLPI|TIMP2|TIMP3|SPINT2|VSIR	-3.2065461939214486	2	-28.93882371884947	7.7538334024036475
-3.490890269028786	GO:0004866	GO Molecular Functions	endopeptidase inhibitor activity		-4.977740046614701	4.910761154855643	5.993345319540328	A2M|SERPING1|C3|CST3|SERPINB1|LTF|SERPINB8|SLPI|TIMP2|TIMP3|SPINT2	-3.641873637611728	2	-28.93882371884947	7.7538334024036475
-3.410645127230694	GO:0061135	GO Molecular Functions	endopeptidase regulator activity		-5.073428466764368	4.603838582677166	5.960630840277711	A2M|SERPING1|C3|CST3|SERPINB1|LTF|SERPINB8|SLPI|TIMP2|TIMP3|SPINT2|VSIR	-3.716877458901544	2	-28.93882371884947	7.7538334024036475
-3.4140330615083774	GO:0030414	GO Molecular Functions	peptidase inhibitor activity		-4.898679046989091	4.823068991376077	5.9123	A2M|SERPING1|C3|CST3|SERPINB1|LTF|SERPINB8|SLPI|TIMP2|TIMP3|SPINT2	-3.5796094610481957	2	-28.93882371884947	7.7538334024036475
-5.1857094885512875	GO:0010466	GO Biological Processes	negative regulation of peptidase activity	19_GO:0048519 negative regulation of biological process	-7.4004715922910425	4.652300041442188	7.372094532392489	A2M|SERPING1|C3|CR1|CST3|ECM1|SERPINB1|LTF|MMP9|SERPINB8|PLAUR|SLPI|SORL1|SRC|THBS1|TIMP2|TIMP3|SPINT2	-5.7292468473823055	2	-28.93882371884947	7.7538334024036475
-4.694983235448775	GO:0045861	GO Biological Processes	negative regulation of proteolysis	19_GO:0048519 negative regulation of biological process	-7.409073624142657	3.6152842857832956	6.940261536463696	A2M|SERPING1|C3|C4BPA|CR1|CST3|ECM1|SERPINB1|HFE|IL10|LTF|MMP9|SERPINB8|PLAUR|SDCBP|SLPI|SORL1|SRC|THBS1|TIMP2|TIMP3|IL1R2|SPINT2|LRRK2	-5.734109125555336	2	-28.93882371884947	7.7538334024036475
-4.379111822633919	GO:0052548	GO Biological Processes	regulation of endopeptidase activity	19_GO:0050789 regulation of biological process	-8.15574	3.4722553620191414	7.244650745131042	A2M|ASPH|SERPING1|C3|CR1|CST3|SERPINB1|HIP1|LTF|LYN|MMP9|SERPINB8|PLAUR|PMAIP1|S100A9|SLPI|SORL1|SRC|THBS1|TIMP2|TIMP3|SPINT2|CIDEB|VSIR|CARD9|CLEC7A|EGLN3|NLRP3	-6.3773445810530305	2	-28.93882371884947	7.7538334024036475
-5.054144741696812	GO:0052547	GO Biological Processes	regulation of peptidase activity	19_GO:0050789 regulation of biological process	-9.397833026967742	3.607431180107225	7.893218253951077	A2M|ASPH|SERPING1|C3|CR1|CST3|ECM1|SERPINB1|FN1|GRN|HIP1|LTF|LYN|MMP9|SERPINB8|PLAUR|PMAIP1|S100A9|SLPI|SORL1|SRC|THBS1|TIMP2|TIMP3|SPINT2|CIDEB|VSIR|CARD9|CLEC7A|EGLN3|NLRP3	-7.462969673463326	2	-28.93882371884947	7.7538334024036475
-12.01244659210761	M3468	Canonical Pathways	NABA ECM REGULATORS		-14.31450521019313	7.736130586416423	11.904722703275345	A2M|ADAM8|SERPING1|CST3|SERPINB1|F13A1|MMP9|MMP19|P4HA1|SERPINB8|PLAU|PLOD1|SLPI|TGM1|TIMP2|TIMP3|ADAM19|ADAM28|ADAMTSL4|SULF2|FAM20C|MMP25|EGLN3	-11.974668585285471	2	-28.93882371884947	7.7538334024036475
-21.20200949210441	M5885	Canonical Pathways	NABA MATRISOME ASSOCIATED		-28.93882371884947	6.956911636045494	16.62732983750749	A2M|ADAM8|ANXA1|ANXA4|SERPING1|CSF1|CST3|MEGF9|SERPINB1|F13A1|FCN1|NRG1|CXCL8|IL10|IL15|IL18|LGALS3|LGALS8|MMP9|MMP19|P4HA1|SERPINB8|PLAU|PLOD1|PPBP|S100A9|S100A12|CCL21|SLPI|TGM1|TIMP2|TIMP3|SEMA7A|TNFSF11|ADAM19|TNFSF9|CLEC2B|PLXNC1|SEMA6B|TNFSF13B|ADAM28|CLEC4A|EGFL7|ADAMTSL4|SULF2|FAM20C|MMP25|CLEC7A|WNT5B|PLXDC2|EGLN3	-25.51085100524126	2	-28.93882371884947	7.7538334024036475
-4.829677005302579	GO:0010951	GO Biological Processes	negative regulation of endopeptidase activity	19_GO:0048519 negative regulation of biological process	-6.854323436654766	4.537116284377497	7.024825770601776	A2M|SERPING1|C3|CR1|CST3|SERPINB1|LTF|MMP9|SERPINB8|PLAUR|SLPI|SORL1|SRC|THBS1|TIMP2|TIMP3|SPINT2	-5.252425525747383	2	-28.93882371884947	7.7538334024036475
-7.900206112810073	GO:1903706	GO Biological Processes	regulation of hemopoiesis	19_GO:0002376 immune system process	-12.442626122960336	3.378964097377736	9.022650335175928	ACVR1B|ACVR2A|ADAM8|ANXA1|BCL6|BTK|CD28|CEBPB|CCR1|CR1|CSF1|CSF3R|EVI2B|FES|GATA1|HLX|IL10|IL15|IL18|IRF7|LGALS3|LTF|LYN|MEF2C|PNP|RARA|SPI1|THBS1|TLR4|TYROBP|TNFSF11|TNFSF9|VNN1|GPR55|SOX13|ISG15|TRIB1|FGL2|VSIR|SCIN|NLRP3|NFAM1|IL27|RAB7B|RHEX	-10.269925914455433	3	-28.654506602658536	5.427683381682552
-7.790399213242571	GO:1902105	GO Biological Processes	regulation of leukocyte differentiation	19_GO:0002376 immune system process	-12.424053647125024	4.281176391412612	9.540415403909595	ADAM8|ANXA1|BCL6|BTK|CD28|CEBPB|CCR1|CR1|CSF1|EVI2B|FES|HLX|IL10|IL15|IL18|IRF7|LGALS3|LTF|LYN|PNP|RARA|TLR4|TYROBP|TNFSF11|TNFSF9|VNN1|GPR55|SOX13|TRIB1|FGL2|VSIR|NLRP3|NFAM1|IL27	-10.254358948759847	3	-28.654506602658536	5.427683381682552
-6.128531624310814	GO:1903037	GO Biological Processes	regulation of leukocyte cell-cell adhesion	19_GO:0022610 biological adhesion	-12.368727521739586	4.151609671979409	9.447625232673328	ADAM8|AIF1|ALOX5|ANXA1|BCL6|CD28|CD40LG|CEBPB|CR1|HFE|HLX|ICAM1|IL10|IL15|IL18|LGALS3|LYN|PNP|PAK1|PTAFR|RARA|CCL21|SRC|THY1|TNFSF11|TNFSF9|VNN1|SOX13|TNFSF13B|FGL2|TNFRSF21|PELI1|VSIR|NLRP3|CLECL1	-10.213756080195115	3	-28.654506602658536	5.427683381682552
-6.849406242402548	GO:1902107	GO Biological Processes	positive regulation of leukocyte differentiation	19_GO:0002376 immune system process	-10.869286176112531	5.261529808773903	9.34838	ADAM8|ANXA1|BCL6|BTK|CCR1|CR1|CSF1|EVI2B|FES|HLX|IL10|IL15|IL18|LGALS3|PNP|RARA|TYROBP|TNFSF11|TNFSF9|VNN1|SOX13|TRIB1|VSIR|NLRP3	-8.819256842760106	3	-28.654506602658536	5.427683381682552
-5.451344035876991	GO:0050863	GO Biological Processes	regulation of T cell activation	19_GO:0002376 immune system process	-10.831696906672319	3.777508580658187	8.609723027279895	ADAM8|AIF1|ANXA1|BCL6|CD28|CD40LG|CEBPB|CR1|HFE|HLX|IL10|IL15|IL18|LGALS3|LYN|PNP|PAK1|RARA|CCL21|SRC|THY1|TNFRSF1B|TNFSF11|TNFSF9|VNN1|SOX13|TNFSF13B|FGL2|TNFRSF21|PELI1|VSIR|NLRP3|CLECL1|IL27	-8.783935434775715	3	-28.654506602658536	5.427683381682552
-5.315469619884148	GO:1903039	GO Biological Processes	positive regulation of leukocyte cell-cell adhesion	19_GO:0022610 biological adhesion	-10.348197513798523	4.296916010498688	8.666827369173705	ADAM8|AIF1|ALOX5|ANXA1|BCL6|CD28|CD40LG|CR1|HLX|ICAM1|IL15|IL18|LYN|PNP|PAK1|PTAFR|RARA|CCL21|SRC|THY1|TNFSF11|TNFSF9|VNN1|SOX13|TNFSF13B|VSIR|NLRP3|CLECL1	-8.331002033567524	3	-28.654506602658536	5.427683381682552
-5.7767	GO:0070665	GO Biological Processes	positive regulation of leukocyte proliferation	19_GO:0008283 cell proliferation	-9.84655	5.427683381682552	8.937190285269642	AIF1|ANXA1|BCL6|BST1|CD28|CD40LG|CDKN1A|CSF1|CSF1R|IL5RA|IL15|IL18|LYN|MEF2C|MYD88|PNP|TLR4|TNFSF9|TNFSF13B|PELI1|CLECL1	-7.877211839526971	3	-28.654506602658536	5.427683381682552
-4.747886887532535	GO:0050870	GO Biological Processes	positive regulation of T cell activation	19_GO:0022610 biological adhesion	-9.217477039217426	4.262813502478857	8.129956910451543	ADAM8|AIF1|ANXA1|BCL6|CD28|CD40LG|CR1|HLX|IL15|IL18|LYN|PNP|PAK1|RARA|CCL21|SRC|THY1|TNFSF11|TNFSF9|VNN1|SOX13|TNFSF13B|VSIR|NLRP3|CLECL1	-7.303054845955555	3	-28.654506602658536	5.427683381682552
-3.9744228427691137	GO:0042098	GO Biological Processes	T cell proliferation	19_GO:0008283 cell proliferation	-7.696106563460726	4.192113180974329	7.342620412976893	AIF1|ANXA1|CD28|CD40LG|CEBPB|CR1|IL10|IL15|IL18|LGALS3|PNP|SLC11A1|TNFRSF1B|TNFSF9|TNFSF13B|CADM1|TNFRSF21|PELI1|VSIR|CLECL1|IL27	-5.982044203981473	3	-28.654506602658536	5.427683381682552
-4.5469686291027225	GO:0032946	GO Biological Processes	positive regulation of mononuclear cell proliferation	19_GO:0008283 cell proliferation	-7.948854174607301	5.022369362920544	7.81127	AIF1|ANXA1|BCL6|BST1|CD28|CD40LG|CDKN1A|CSF1|IL15|IL18|MEF2C|MYD88|PNP|TLR4|TNFSF9|TNFSF13B|PELI1|CLECL1	-6.199854836918857	3	-28.654506602658536	5.427683381682552
-4.359303282881059	GO:0042129	GO Biological Processes	regulation of T cell proliferation	19_GO:0008283 cell proliferation	-7.876045155313316	4.712346562740264	7.6510770397775945	AIF1|ANXA1|CD28|CD40LG|CEBPB|CR1|IL10|IL15|IL18|LGALS3|PNP|TNFRSF1B|TNFSF9|TNFSF13B|TNFRSF21|PELI1|VSIR|CLECL1|IL27	-6.138268521733621	3	-28.654506602658536	5.427683381682552
-4.063356075992542	GO:0050671	GO Biological Processes	positive regulation of lymphocyte proliferation	19_GO:0008283 cell proliferation	-7.227826633777954	4.797870093824479	7.332884717678364	AIF1|ANXA1|BCL6|BST1|CD28|CD40LG|CDKN1A|IL15|IL18|MEF2C|MYD88|PNP|TLR4|TNFSF9|TNFSF13B|PELI1|CLECL1	-5.574370885898294	3	-28.654506602658536	5.427683381682552
-4.18086	GO:0045619	GO Biological Processes	regulation of lymphocyte differentiation	19_GO:0002376 immune system process	-6.696340302512118	3.836532152230971	6.657797369208708	ADAM8|ANXA1|BCL6|BTK|CD28|CR1|HLX|IL10|IL15|IL18|PNP|RARA|TNFSF9|VNN1|SOX13|FGL2|VSIR|NLRP3|NFAM1|IL27	-5.112689409798389	3	-28.654506602658536	5.427683381682552
-3.494158164930984	GO:0030217	GO Biological Processes	T cell differentiation	19_GO:0002376 immune system process	-5.950056230956282	3.1200968663447455	5.9344949099243935	ADAM8|ANXA1|BCL6|CD28|CR1|FCER1G|HLX|IL6R|IL15|IL18|KIT|LY9|PNP|RARA|TNFSF9|IL18R1|VNN1|SOX13|FGL2|VSIR|RSAD2|NLRP3|IL27	-4.4714735239929855	3	-28.654506602658536	5.427683381682552
-3.4812450914395026	GO:0045582	GO Biological Processes	positive regulation of T cell differentiation	19_GO:0022610 biological adhesion	-5.9448700825094365	5.06666	6.673005738196836	ADAM8|ANXA1|BCL6|CR1|HLX|IL18|PNP|RARA|TNFSF9|VNN1|SOX13|VSIR|NLRP3	-4.4668969117611494	3	-28.654506602658536	5.427683381682552
-3.3569362814902206	GO:0045580	GO Biological Processes	regulation of T cell differentiation	19_GO:0002376 immune system process	-5.823130877041842	3.864950908914164	6.170164911216591	ADAM8|ANXA1|BCL6|CD28|CR1|HLX|IL15|IL18|PNP|RARA|TNFSF9|VNN1|SOX13|FGL2|VSIR|NLRP3|IL27	-4.361299896172666	3	-28.654506602658536	5.427683381682552
-5.689834752401843	GO:0045785	GO Biological Processes	positive regulation of cell adhesion	19_GO:0022610 biological adhesion	-12.51524910351169	3.7344191291677893	9.267900921638537	ADAM8|AIF1|ALOX5|ALOX15|ANXA1|BCL6|CD28|CD36|CD40LG|CR1|CSF1|DOCK1|FBLN2|FN1|HLX|ICAM1|IL10|IL15|IL18|LYN|PNP|PAK1|PLAUR|PTAFR|RARA|CCL21|SRC|TEK|THY1|TNFSF11|ADAM19|TNFSF9|VNN1|SOX13|TNFSF13B|F11R|VSIR|P2RY12|NLRP3|CLECL1	-10.330314438589776	3	-28.654506602658536	5.427683381682552
-5.665418437157003	GO:0030098	GO Biological Processes	lymphocyte differentiation	19_GO:0002376 immune system process	-7.983387103849622	3.0933928534523734	6.969332365028127	ADAM8|ANXA1|BCL6|BTK|CD28|CD40LG|CR1|FCER1G|FLT3|HLX|IL6R|IL10|IL15|IL18|KIT|LY9|PNP|RARA|SPI1|TNFSF9|IL18R1|VNN1|SOX13|MERTK|FGL2|BLNK|VSIR|RSAD2|NLRP3|NFAM1|ADGRG3|IL27	-6.224033235058157	3	-28.654506602658536	5.427683381682552
-6.986483330885707	GO:0042110	GO Biological Processes	T cell activation	19_GO:0002376 immune system process	-12.835191612762005	3.4637	9.224943657736969	ADAM8|AIF1|ANXA1|BCL6|CD28|CD40LG|CEBPB|CR1|FCER1G|HFE|HLX|ICAM1|IL6R|IL10|IL15|IL18|KIT|LGALS3|LY9|LYN|PNP|PAK1|RARA|CCL21|SLC11A1|SRC|THY1|TNFRSF1B|TNFSF11|TNFSF9|IL18R1|VNN1|SOX13|TNFSF13B|FGL2|CADM1|TNFRSF21|CLEC4A|PELI1|VSIR|CLEC7A|RSAD2|NLRP3|CLECL1|IL27	-10.624702843367702	3	-28.654506602658536	5.427683381682552
-4.340227239821356	GO:0045621	GO Biological Processes	positive regulation of lymphocyte differentiation	19_GO:0002376 immune system process	-7.402126443428794	5.238145231846019	7.592776505632304	ADAM8|ANXA1|BCL6|BTK|CR1|HLX|IL10|IL15|IL18|PNP|RARA|TNFSF9|VNN1|SOX13|VSIR|NLRP3	-5.7292468473823055	3	-28.654506602658536	5.427683381682552
-8.051682637136116	GO:0050670	GO Biological Processes	regulation of lymphocyte proliferation	19_GO:0008283 cell proliferation	-13.061674926441867	5.274521240400506	10.307587762046584	AIF1|ANXA1|BCL6|BLK|BST1|BTK|CD28|CD40LG|CDKN1A|CEBPB|CR1|IL10|IL15|IL18|LGALS3|LYN|MEF2C|MYD88|PNP|TLR4|TNFRSF1B|TYROBP|TNFSF9|TNFSF13B|TNFRSF21|PELI1|VSIR|CLECL1|IL27	-10.830982770959277	3	-28.654506602658536	5.427683381682552
-17.568491525652608	GO:0050865	GO Biological Processes	regulation of cell activation	19_GO:0050789 regulation of biological process	-28.654506602658536	4.698976307206882	14.979653607756468	ADAM8|AIF1|ANXA1|APOE|BCL6|BLK|BST1|BTK|CAPN3|CD9|CD28|CD40LG|CDKN1A|CEBPA|CEBPB|CNR2|CR1|FCER1G|FES|FGR|GRN|HFE|HLX|HMOX1|IGKC|IL10|IL15|IL18|LGALS3|LYN|MEF2C|MYD88|PNP|PAK1|PLA2G4A|PLEK|PRKCD|PTAFR|RARA|CCL21|SRC|STXBP1|TEC|THBS1|THY1|TLR4|TNFRSF1B|TYROBP|TNFSF11|TNFSF9|VNN1|SPHK1|SOX13|GAB2|MERTK|TNFSF13B|FGL2|STAP1|TNFRSF21|F11R|BANK1|PELI1|VSIR|CLEC7A|PRAM1|NLRP3|LRRK2|NFAM1|CLECL1|IL27|MILR1	-25.277686411497708	3	-28.654506602658536	5.427683381682552
-14.298400306461247	GO:0002694	GO Biological Processes	regulation of leukocyte activation	19_GO:0002376 immune system process	-23.569892623456102	4.382123976712542	13.346749507199261	ADAM8|AIF1|ANXA1|BCL6|BLK|BST1|BTK|CD28|CD40LG|CDKN1A|CEBPA|CEBPB|CNR2|CR1|FES|FGR|GRN|HFE|HLX|HMOX1|IGKC|IL10|IL15|IL18|LGALS3|LYN|MEF2C|MYD88|PNP|PAK1|PLA2G4A|PTAFR|RARA|CCL21|SRC|STXBP1|THBS1|THY1|TLR4|TNFRSF1B|TYROBP|TNFSF11|TNFSF9|VNN1|SPHK1|SOX13|GAB2|MERTK|TNFSF13B|FGL2|STAP1|TNFRSF21|BANK1|PELI1|VSIR|CLEC7A|PRAM1|NLRP3|LRRK2|NFAM1|CLECL1|IL27|MILR1	-20.670193687014937	3	-28.654506602658536	5.427683381682552
-11.856537196704407	GO:0050867	GO Biological Processes	positive regulation of cell activation	19_GO:0048518 positive regulation of biological process	-20.629452339181995	5.058294751782637	12.925419613040491	ADAM8|AIF1|ANXA1|BCL6|BST1|BTK|CAPN3|CD28|CD40LG|CDKN1A|CEBPA|CR1|FGR|HLX|IGKC|IL10|IL15|IL18|LYN|MEF2C|MYD88|PNP|PAK1|PLA2G4A|PLEK|PTAFR|RARA|CCL21|SRC|STXBP1|THBS1|THY1|TLR4|TYROBP|TNFSF11|TNFSF9|VNN1|SOX13|GAB2|TNFSF13B|STAP1|F11R|PELI1|VSIR|CLEC7A|NLRP3|LRRK2|CLECL1	-17.988585718610356	3	-28.654506602658536	5.427683381682552
-13.147754485184572	GO:0002521	GO Biological Processes	leukocyte differentiation	19_GO:0002376 immune system process	-19.913593860327776	3.990838955047974	11.975298016252744	ADAM8|ANXA1|BCL6|BLK|BTK|CD28|CD40LG|CEBPA|CEBPB|CCR1|CR1|CSF1|CSF1R|EVI2B|FCER1G|FES|FLT3|GATA1|HLX|IL6R|IL10|IL15|IL18|IRF7|KIT|LGALS3|LTBR|LTF|LY9|LYN|MMP9|PNP|RARA|SPI1|SRC|TLR2|TLR4|TRPM2|TYROBP|TNFSF11|TNFSF9|IL18R1|VNN1|GPR55|SOX13|GAB2|TSPAN2|TRIB1|MERTK|FGL2|BLNK|SNX10|VSIR|RSAD2|NLRP3|BATF2|NFAM1|ADGRG3|IL27	-17.322893849221867	3	-28.654506602658536	5.427683381682552
-10.569161922054029	GO:0002696	GO Biological Processes	positive regulation of leukocyte activation	19_GO:0002376 immune system process	-18.636484896702168	4.867494536751188	12.15410432496592	ADAM8|AIF1|ANXA1|BCL6|BST1|BTK|CD28|CD40LG|CDKN1A|CEBPA|CR1|FGR|HLX|IGKC|IL10|IL15|IL18|LYN|MEF2C|MYD88|PNP|PAK1|PLA2G4A|PTAFR|RARA|CCL21|SRC|STXBP1|THBS1|THY1|TLR4|TYROBP|TNFSF11|TNFSF9|VNN1|SOX13|GAB2|TNFSF13B|STAP1|PELI1|VSIR|CLEC7A|NLRP3|LRRK2|CLECL1	-16.068850189664953	3	-28.654506602658536	5.427683381682552
-6.8215789484262865	GO:0022409	GO Biological Processes	positive regulation of cell-cell adhesion	19_GO:0022610 biological adhesion	-12.927155293505571	4.577828195204414	9.901482557287444	ADAM8|AIF1|ALOX5|ALOX15|ANXA1|BCL6|CD28|CD40LG|CR1|HLX|ICAM1|IL10|IL15|IL18|LYN|PNP|PAK1|PLAUR|PTAFR|RARA|CCL21|SRC|THY1|TNFSF11|ADAM19|TNFSF9|VNN1|SOX13|TNFSF13B|F11R|VSIR|NLRP3|CLECL1	-10.710035945212255	3	-28.654506602658536	5.427683381682552
-9.197705856106529	GO:0030155	GO Biological Processes	regulation of cell adhesion	19_GO:0022610 biological adhesion	-18.490358317038883	3.6353935733761436	11.272509583620486	ACVRL1|ADAM8|AIF1|ALOX5|ALOX15|ANXA1|BCL6|BLK|BST1|CD9|CD28|CD36|CD40LG|CEBPB|CR1|CSF1|DOCK1|FBLN2|FES|FN1|HFE|HLX|ICAM1|CXCL8|IL10|IL15|IL18|LGALS3|LYN|PNP|PAK1|PIK3CB|PLAU|PLAUR|PRKCD|PTAFR|PTPRO|RARA|CCL21|SRC|TEK|TGFBI|THBS1|THY1|CXCR4|TNFSF11|ADAM19|TNFSF9|VNN1|SOX13|PLXNC1|SPINT2|TNFSF13B|FGL2|TNFRSF21|F11R|PELI1|VSIR|P2RY12|NLRP3|CLECL1	-15.930147628080874	3	-28.654506602658536	5.427683381682552
-10.970186740469464	GO:0070661	GO Biological Processes	leukocyte proliferation	19_GO:0008283 cell proliferation	-15.897050016794669	4.910761154855644	11.221217919678024	AIF1|ANXA1|BCL6|BLK|BST1|BTK|CD28|CD40LG|CDKN1A|CEBPB|CR1|CSF1|CSF1R|FLT3|IL5RA|IL10|IL15|IL18|KIT|LGALS3|LYN|MEF2C|MYD88|PNP|PRKCD|SLC11A1|TLR4|TNFRSF1B|TYROBP|TNFSF11|TNFSF9|TNFSF13B|CADM1|TNFRSF21|PELI1|VSIR|CLECL1|IL27	-13.441048579586216	3	-28.654506602658536	5.427683381682552
-12.385076819592022	GO:0046649	GO Biological Processes	lymphocyte activation	19_GO:0002376 immune system process	-17.215276100674565	3.301352036877743	10.618731607747419	ADAM8|AIF1|ANXA1|BCL6|BLK|BST1|BTK|CD28|CD40LG|CDKN1A|CEBPB|CR1|FCER1G|FGR|FLT3|HFE|HLX|ICAM1|IGKC|IL6R|IL10|IL15|IL18|KIT|LGALS3|LY9|LYN|MEF2C|MYD88|PNP|PAK1|PRKCD|RARA|CCL21|SLC11A1|SPI1|SRC|THY1|TLR4|TNFRSF1B|TYROBP|TNFSF11|TNFSF9|IL18R1|VNN1|SOX13|MERTK|TNFSF13B|FGL2|CADM1|TNFRSF21|BLNK|CLEC4A|CD244|BANK1|PELI1|VSIR|CLEC7A|RSAD2|NLRP3|NFAM1|CLECL1|ADGRG3|IL27	-14.703757335616281	3	-28.654506602658536	5.427683381682552
-7.265656863446331	GO:0022407	GO Biological Processes	regulation of cell-cell adhesion	19_GO:0022610 biological adhesion	-14.962078089329154	4.108224312427873	10.410559882458728	ADAM8|AIF1|ALOX5|ALOX15|ANXA1|BCL6|BLK|CD9|CD28|CD40LG|CEBPB|CR1|HFE|HLX|ICAM1|IL10|IL15|IL18|LGALS3|LYN|PNP|PAK1|PLAUR|PRKCD|PTAFR|RARA|CCL21|SRC|THY1|TNFSF11|ADAM19|TNFSF9|VNN1|SOX13|SPINT2|TNFSF13B|FGL2|TNFRSF21|F11R|PELI1|VSIR|NLRP3|CLECL1	-12.57053464134762	3	-28.654506602658536	5.427683381682552
-9.712368676179988	GO:0070663	GO Biological Processes	regulation of leukocyte proliferation	19_GO:0008283 cell proliferation	-14.726852125007108	5.4187709294958815	11.049021336346524	AIF1|ANXA1|BCL6|BLK|BST1|BTK|CD28|CD40LG|CDKN1A|CEBPB|CR1|CSF1|CSF1R|IL5RA|IL10|IL15|IL18|LGALS3|LYN|MEF2C|MYD88|PNP|TLR4|TNFRSF1B|TYROBP|TNFSF9|TNFSF13B|TNFRSF21|PELI1|VSIR|CLECL1|IL27	-12.354830816728049	3	-28.654506602658536	5.427683381682552
-7.6406439245817985	GO:0007159	GO Biological Processes	leukocyte cell-cell adhesion	19_GO:0022610 biological adhesion	-14.389255679656385	4.233414788668657	10.275541400027036	ADAM8|AIF1|ALOX5|ANXA1|BCL6|CD28|CD40LG|CEBPB|CR1|GCNT1|HFE|HLX|ICAM1|IL10|IL15|IL18|LGALS3|LYN|PNP|OLR1|PAK1|PTAFR|RARA|S100A9|CCL21|SELL|SRC|THY1|TNFSF11|TNFSF9|VNN1|SOX13|TNFSF13B|FGL2|TNFRSF21|F11R|PELI1|VSIR|NLRP3|CLECL1	-12.03591658434508	3	-28.654506602658536	5.427683381682552
-8.792394171125006	GO:1903708	GO Biological Processes	positive regulation of hemopoiesis	19_GO:0002376 immune system process	-14.230321402628615	5.398354461011522	10.842859152834619	ACVR1B|ACVR2A|ADAM8|ANXA1|BCL6|BTK|CCR1|CR1|CSF1|EVI2B|FES|GATA1|HLX|IL10|IL15|IL18|LGALS3|PNP|RARA|TYROBP|TNFSF11|TNFSF9|VNN1|SOX13|ISG15|TRIB1|VSIR|SCIN|NLRP3|RAB7B|RHEX	-11.90785887379038	3	-28.654506602658536	5.427683381682552
-8.71357	GO:0032943	GO Biological Processes	mononuclear cell proliferation	19_GO:0008283 cell proliferation	-14.017431161458704	4.825603446967973	10.464596698527469	AIF1|ANXA1|BCL6|BLK|BST1|BTK|CD28|CD40LG|CDKN1A|CEBPB|CR1|CSF1|FLT3|IL10|IL15|IL18|LGALS3|LYN|MEF2C|MYD88|PNP|PRKCD|SLC11A1|TLR4|TNFRSF1B|TYROBP|TNFSF9|TNFSF13B|CADM1|TNFRSF21|PELI1|VSIR|CLECL1|IL27	-11.711674326123322	3	-28.654506602658536	5.427683381682552
-8.584860513200448	GO:0032944	GO Biological Processes	regulation of mononuclear cell proliferation	19_GO:0008283 cell proliferation	-13.825869340920324	5.416280685502548	10.689375977209304	AIF1|ANXA1|BCL6|BLK|BST1|BTK|CD28|CD40LG|CDKN1A|CEBPB|CR1|CSF1|IL10|IL15|IL18|LGALS3|LYN|MEF2C|MYD88|PNP|TLR4|TNFRSF1B|TYROBP|TNFSF9|TNFSF13B|TNFRSF21|PELI1|VSIR|CLECL1|IL27	-11.536199325478396	3	-28.654506602658536	5.427683381682552
-7.426996443051634	GO:0051251	GO Biological Processes	positive regulation of lymphocyte activation	19_GO:0002376 immune system process	-13.506368167453708	4.397696556587143	10.033334762523229	ADAM8|AIF1|ANXA1|BCL6|BST1|BTK|CD28|CD40LG|CDKN1A|CR1|HLX|IGKC|IL10|IL15|IL18|LYN|MEF2C|MYD88|PNP|PAK1|RARA|CCL21|SRC|THY1|TLR4|TYROBP|TNFSF11|TNFSF9|VNN1|SOX13|TNFSF13B|PELI1|VSIR|CLEC7A|NLRP3|CLECL1	-11.239763456080475	3	-28.654506602658536	5.427683381682552
-8.218141113184068	GO:0046651	GO Biological Processes	lymphocyte proliferation	19_GO:0008283 cell proliferation	-13.300040770168739	4.710904596227798	10.120916888779211	AIF1|ANXA1|BCL6|BLK|BST1|BTK|CD28|CD40LG|CDKN1A|CEBPB|CR1|FLT3|IL10|IL15|IL18|LGALS3|LYN|MEF2C|MYD88|PNP|PRKCD|SLC11A1|TLR4|TNFRSF1B|TYROBP|TNFSF9|TNFSF13B|CADM1|TNFRSF21|PELI1|VSIR|CLECL1|IL27	-11.040860076874711	3	-28.654506602658536	5.427683381682552
-9.617416419389574	GO:0051249	GO Biological Processes	regulation of lymphocyte activation	19_GO:0002376 immune system process	-15.765015077442415	3.9025916462428953	10.564800253071665	ADAM8|AIF1|ANXA1|BCL6|BLK|BST1|BTK|CD28|CD40LG|CDKN1A|CEBPB|CR1|FGR|HFE|HLX|IGKC|IL10|IL15|IL18|LGALS3|LYN|MEF2C|MYD88|PNP|PAK1|RARA|CCL21|SRC|THY1|TLR4|TNFRSF1B|TYROBP|TNFSF11|TNFSF9|VNN1|SOX13|MERTK|TNFSF13B|FGL2|TNFRSF21|BANK1|PELI1|VSIR|CLEC7A|NLRP3|NFAM1|CLECL1|IL27	-13.314765969123053	3	-28.654506602658536	5.427683381682552
-2.7594693226453955	hsa05200	KEGG Pathway	Pathways in cancer		-6.898958858012734	2.6843388949371683	6.224400561836094	CDKN1A|CEBPA|CSF1R|CSF2RB|CSF3R|GADD45A|FLT3|FN1|HMOX1|IFNGR1|IFNGR2|IL5RA|IL6R|CXCL8|IL13RA1|IL15|KIT|MET|MMP9|PIK3CB|PLCB4|PLD1|PMAIP1|PTGS2|RALB|RARA|SPI1|TCF7L2|CXCR4|DAPK2|GNB4|WNT5B|EGLN3|RASGRP4	-5.292172027013371	4	-28.067907462120232	9.575984251968503
-2.3815369392938597	hsa04630	KEGG Pathway	JAK-STAT signaling pathway		-4.620468424109092	3.8926765251904487	5.420817739305278	CDKN1A|CSF2RB|CSF3R|FHL1|IFNGR1|IFNGR2|IL5RA|IL6R|IL9R|IL10|IL13RA1|IL15|PIK3CB	-3.3459294475880395	4	-28.067907462120232	9.575984251968503
-2.7887398229580875	ko04630	KEGG Pathway	Jak-STAT signaling pathway		-5.1217728655971495	4.313506419805632	5.896230159979123	CDKN1A|CSF2RB|CSF3R|FHL1|IFNGR1|IFNGR2|IL5RA|IL6R|IL9R|IL10|IL13RA1|IL15|PIK3CB	-3.754374271868336	4	-28.067907462120232	9.575984251968503
-5.086408517360374	ko04640	KEGG Pathway	Hematopoietic cell lineage		-7.930311747208816	6.6106400161518275	8.359315257527285	ANPEP|CD9|CD14|CD36|CR1|CSF1|CSF1R|CSF3R|FLT3|IL5RA|IL6R|IL9R|KIT|IL1R2	-6.184709776117164	4	-28.067907462120232	9.575984251968503
-8.267972376723467	GO:0004896	GO Molecular Functions	cytokine receptor activity		-9.945066043203981	7.555017161316373	9.766346586521468	CCR1|CSF2RB|CSF3R|FLT3|XCR1|IFNGR1|IFNGR2|IL1RAP|IL5RA|IL6R|IL9R|IL13RA1|IL1R2|CXCR4|IL18RAP|IL18R1	-7.958395616288939	4	-28.067907462120232	9.575984251968503
-7.375541241537437	GO:0019955	GO Molecular Functions	cytokine binding		-10.512125748667374	6.570736756496988	9.70828	A2M|ACVRL1|CD36|CCR1|CSF1R|CSF3R|XCR1|IFNGR1|IL5RA|IL6R|IL13RA1|KIT|THBS1|TNFRSF1A|TNFRSF1B|IL1R2|CXCR4|IL18R1|NRP2	-8.482093043731203	4	-28.067907462120232	9.575984251968503
-19.977126818506026	hsa04060	KEGG Pathway	Cytokine-cytokine receptor interaction		-27.15944458422935	8.53141	16.963669117018046	ACVR1B|ACVR2A|ACVRL1|TNFRSF17|CD40LG|CCR1|CSF1|CSF1R|CSF2RB|CSF3R|FLT3|XCR1|IFNGR1|IFNGR2|IL1RAP|IL5RA|IL6R|CXCL8|IL9R|IL10|IL13RA1|IL15|IL18|KIT|LTBR|MET|PPBP|CCL21|TNFRSF1A|TNFRSF1B|IL1R2|CXCR4|TNFSF11|TNFSF9|IL18RAP|IL18R1|TNFSF13B|TNFRSF21|TNFRSF19|CXCL16|IL27	-24.032501866285124	4	-28.067907462120232	9.575984251968503
-21.34383991220997	ko04060	KEGG Pathway	Cytokine-cytokine receptor interaction		-28.067907462120232	9.575984251968503	17.7649	ACVR1B|ACVR2A|TNFRSF17|CD40LG|CCR1|CSF1|CSF1R|CSF2RB|CSF3R|FLT3|XCR1|IFNGR1|IFNGR2|IL1RAP|IL5RA|IL6R|CXCL8|IL9R|IL10|IL13RA1|IL15|IL18|KIT|LTBR|MET|PPBP|CCL21|TNFRSF1A|TNFRSF1B|IL1R2|CXCR4|TNFSF11|TNFSF9|IL18RAP|IL18R1|TNFSF13B|TNFRSF21|TNFRSF19|CXCL16	-24.882972797198317	4	-28.067907462120232	9.575984251968503
-5.378335193143301	hsa04640	KEGG Pathway	Hematopoietic cell lineage		-8.422874562125275	6.5769122609673785	8.624577709929946	ANPEP|CD9|CD14|CD36|CR1|CSF1|CSF1R|CSF3R|MS4A2|FLT3|IL5RA|IL6R|IL9R|KIT|IL1R2	-6.616856668561967	4	-28.067907462120232	9.575984251968503
-3.757979175395819	GO:0002218	GO Biological Processes	activation of innate immune response	19_GO:0002376 immune system process	-7.122048608592269	3.042993023307984	6.521112948092627	BTK|CD14|CD36|FCER1G|FCN1|FFAR2|HCK|IRF7|LTF|LYN|MYD88|PAK1|PRKCD|S100A9|SRC|TLR2|TLR4|TYROBP|DDX58|LY96|CLEC4A|SLC15A3|TLR8|PELI1|CARD9|ZBP1|RSAD2|PIK3AP1|RAB7B	-5.479405729994828	5	-26.450826033831625	21.48458005249344
-4.295353852581482	GO:0032760	GO Biological Processes	positive regulation of tumor necrosis factor production	19_GO:0048518 positive regulation of biological process	-6.878779777894401	6.022631605011638	7.555256799189963	CD14|CD36|IFNGR1|MYD88|PTAFR|THBS1|TLR2|TLR4|TYROBP|DDX58|LY96|CARD9|CLEC7A	-5.276070859315477	5	-26.450826033831625	21.48458005249344
-4.0280073893368264	GO:0032757	GO Biological Processes	positive regulation of interleukin-8 production	19_GO:0048518 positive regulation of biological process	-6.084988963475768	7.015373078365204	7.346098915399098	CD14|FCN1|FFAR2|MYD88|TLR2|TLR4|DDX58|TLR8|CD244|CLEC7A	-4.58451	5	-26.450826033831625	21.48458005249344
-3.734701571613558	GO:0032602	GO Biological Processes	chemokine production	19_GO:0032501 multicellular organismal process	-6.083032440204771	5.666262870987281	6.952283928533101	AIF1|CSF1R|FFAR2|HMOX1|IL6R|IL10|IL18|MYD88|S100A9|TLR2|TLR4|CLEC7A	-4.58384	5	-26.450826033831625	21.48458005249344
-3.984786816606078	GO:0002755	GO Biological Processes	MyD88-dependent toll-like receptor signaling pathway	19_GO:0002376 immune system process	-5.866057740178644	7.6201466196035845	7.356767643692865	BTK|CD14|CD36|IRF7|MYD88|TLR2|TLR4|LY96|TLR8	-4.398317899698948	5	-26.450826033831625	21.48458005249344
-3.5698161803829254	GO:0002221	GO Biological Processes	pattern recognition receptor signaling pathway	19_GO:0002376 immune system process	-5.572438018438108	3.273840769903762	5.784447986083397	BTK|CD14|CD36|FCN1|FFAR2|IRF7|LTF|LYN|MYD88|S100A9|TLR2|TLR4|DDX58|LY96|SLC15A3|TLR8|PELI1|RSAD2|PIK3AP1|RAB7B	-4.148786678612542	5	-26.450826033831625	21.48458005249344
-3.9092682859009034	GO:0034121	GO Biological Processes	regulation of toll-like receptor signaling pathway	19_GO:0002376 immune system process	-5.4037	5.401837270341207	6.430265941140238	CD14|CD36|IRF7|LTF|LYN|TLR2|TLR4|LY96|PELI1|RSAD2|RAB7B	-4.001035253416041	5	-26.450826033831625	21.48458005249344
-3.07108	GO:0035325	GO Molecular Functions	Toll-like receptor binding		-4.166183645328882	10.230752405949255	6.59254	CD36|MYD88|S100A9|TLR2|LY96	-2.9677007923884666	5	-26.450826033831625	21.48458005249344
-3.5706933881593934	M264	Canonical Pathways	PID TOLL ENDOGENOUS PATHWAY		-5.0651	8.593832020997375	7.004658402778738	CD14|VCAN|MYD88|S100A9|TLR2|TLR4|LY96	-3.7108430401425334	5	-26.450826033831625	21.48458005249344
-3.6837092366378177	GO:0009595	GO Biological Processes	detection of biotic stimulus	19_GO:0050896 response to stimulus	-5.00091	10.523059617547807	7.347032703320802	TLR2|TLR4|PGLYRP1|LY96|CLEC7A|NLRP3	-3.6588524617559943	5	-26.450826033831625	21.48458005249344
-3.1617084261684623	GO:0002224	GO Biological Processes	toll-like receptor signaling pathway	19_GO:0002376 immune system process	-4.9551765331593085	3.5076865391826018	5.501028837102371	BTK|CD14|CD36|IRF7|LTF|LYN|MYD88|S100A9|TLR2|TLR4|LY96|TLR8|PELI1|RSAD2|PIK3AP1|RAB7B	-3.6245479100384745	5	-26.450826033831625	21.48458005249344
-2.833902631810276	GO:0032642	GO Biological Processes	regulation of chemokine production	19_GO:0032501 multicellular organismal process	-4.73913	5.115376202974628	5.8897036311217486	AIF1|CSF1R|FFAR2|HMOX1|IL6R|IL10|MYD88|TLR2|TLR4|CLEC7A	-3.445890379912869	5	-26.450826033831625	21.48458005249344
-3.103139013685524	GO:0034142	GO Biological Processes	toll-like receptor 4 signaling pathway	19_GO:0002376 immune system process	-4.728061690444118	6.547681539807524	6.2706977473274845	CD14|LTF|LYN|TLR4|LY96|PELI1|PIK3AP1|RAB7B	-3.4368095439923163	5	-26.450826033831625	21.48458005249344
-3.310176331579002	GO:0001530	GO Molecular Functions	lipopolysaccharide binding		-4.605154517365152	9.207677165354331	6.7701486981005825	CD14|LTF|PTAFR|TLR2|TLR4|LY96	-3.3347896571186113	5	-26.450826033831625	21.48458005249344
-3.2796463109392957	GO:0098581	GO Biological Processes	detection of external biotic stimulus	19_GO:0050896 response to stimulus	-4.385546433478756	11.160820806490097	6.94747	TLR2|TLR4|PGLYRP1|LY96|CLEC7A	-3.152781269373301	5	-26.450826033831625	21.48458005249344
-3.3006324235427558	GO:0032722	GO Biological Processes	positive regulation of chemokine production	19_GO:0048518 positive regulation of biological process	-5.112255457556948	6.313835770528684	6.489366940661723	AIF1|CSF1R|FFAR2|HMOX1|IL6R|MYD88|TLR2|TLR4|CLEC7A	-3.7463944579827078	5	-26.450826033831625	21.48458005249344
-5.124460633235742	GO:0032635	GO Biological Processes	interleukin-6 production	19_GO:0032501 multicellular organismal process	-7.150851140694448	4.743348842758292	7.269427231075318	AIF1|CD36|CEBPB|IL1RAP|IL6R|IL10|MYD88|PTAFR|TLR2|TLR4|TYROBP|DDX58|TLR8|BANK1|CARD9|CLEC7A|RAB7B	-5.505530178696559	5	-26.450826033831625	21.48458005249344
-5.824041971913636	GO:0032755	GO Biological Processes	positive regulation of interleukin-6 production	19_GO:0048518 positive regulation of biological process	-7.930311747208816	6.6106400161518275	8.359315257527285	AIF1|CD36|IL1RAP|IL6R|MYD88|PTAFR|TLR2|TLR4|TYROBP|DDX58|TLR8|CARD9|CLEC7A|RAB7B	-6.184709776117164	5	-26.450826033831625	21.48458005249344
-4.04799	GO:0002758	GO Biological Processes	innate immune response-activating signal transduction	19_GO:0002376 immune system process	-7.315151672180061	3.1829007485175462	6.687744374547709	BTK|CD14|CD36|FCER1G|FCN1|FFAR2|HCK|IRF7|LTF|LYN|MYD88|PAK1|PRKCD|S100A9|SRC|TLR2|TLR4|TYROBP|DDX58|LY96|CLEC4A|SLC15A3|TLR8|PELI1|CARD9|RSAD2|PIK3AP1|RAB7B	-5.6506069521347895	5	-26.450826033831625	21.48458005249344
-15.91947288899892	GO:0001817	GO Biological Processes	regulation of cytokine production	19_GO:0032501 multicellular organismal process	-26.450826033831625	4.119766069509768	13.926879751663305	ADAM8|AIF1|ALOX5|ANXA1|ANXA4|BCL6|BTK|C3|C5AR1|CD14|CD28|CD36|CD40LG|CEBPB|CR1|CSF1R|SERPINB1|FCER1G|FCN1|FGR|FN1|FFAR2|HFE|HMOX1|IFNGR1|IL1RAP|IL5RA|IL6R|IL10|IL15|IL18|IRF7|LTF|LY9|LYN|MYD88|SRGN|PTAFR|PTGS2|RARA|SLC11A1|SORL1|THBS1|TLR2|TLR4|TNFRSF1B|TYROBP|IL1R2|SEMA7A|IL18R1|SPHK1|LITAF|ISG15|MERTK|AGPAT2|DDX58|LY96|CADM1|TNFRSF21|F11R|CLEC4A|TLR8|CD244|BANK1|SULF2|PELI1|VSIR|CARD9|CLEC7A|ZB…	-23.350212254609747	5	-26.450826033831625	21.48458005249344
-4.585835233058164	GO:0032677	GO Biological Processes	regulation of interleukin-8 production	19_GO:0032501 multicellular organismal process	-7.205384271069288	6.383989501312336	7.86501	ANXA1|ANXA4|CD14|FCN1|FFAR2|IL10|MYD88|TLR2|TLR4|DDX58|TLR8|CD244|CLEC7A	-5.554657083883699	5	-26.450826033831625	21.48458005249344
-6.926890533664129	GO:0031349	GO Biological Processes	positive regulation of defense response	19_GO:0048518 positive regulation of biological process	-13.559537892550157	3.497057186033564	9.515464450388407	ADAM8|BTK|C3|CD14|CD28|CD36|CEBPA|CEBPB|FCER1G|FCN1|FFAR2|GRN|HCK|IL15|IL18|IRF7|LTF|LYN|MEF2C|MYD88|PAK1|PRKCD|PTGS2|S100A9|S100A12|SRC|TLR2|TLR4|TNFRSF1A|TYROBP|TNFSF11|IL18RAP|DDX58|LY96|CADM1|STAP1|CLEC4A|SLC15A3|TLR8|PELI1|CARD9|CLEC7A|ZBP1|RSAD2|PIK3AP1|LRRK2|RAB7B	-11.285380043286477	5	-26.450826033831625	21.48458005249344
-9.223610033161235	GO:0038187	GO Molecular Functions	pattern recognition receptor activity		-11.542340437905752	18.887542903290935	13.297517518008146	CD14|CD36|FCN1|PTAFR|TLR2|TLR4|PGLYRP1|LY96|TLR8|CLEC7A	-9.446806184213148	5	-26.450826033831625	21.48458005249344
-5.6042687071851915	GO:0045088	GO Biological Processes	regulation of innate immune response	19_GO:0002376 immune system process	-10.61319903093583	3.2060701807178558	8.193020693507156	A2M|ADAM8|APOE|BTK|SERPING1|CD14|CD36|CR1|FCER1G|FCN1|FGR|FFAR2|GRN|HCK|IFNGR1|IFNGR2|IRF7|LTF|LYN|MYD88|PAK1|PRKCD|RNASEL|S100A9|SRC|TLR2|TLR4|TYROBP|IL18RAP|DDX58|LY96|CADM1|CLEC4A|SLC15A3|TLR8|PELI1|CARD9|ZBP1|RSAD2|PIK3AP1|RAB7B	-8.5766	5	-26.450826033831625	21.48458005249344
-7.234587905892206	GO:0008329	GO Molecular Functions	signaling pattern recognition receptor activity		-8.866317442339637	21.48458005249344	11.942742685402191	CD14|CD36|PTAFR|TLR2|TLR4|PGLYRP1|LY96	-7.002122362093594	5	-26.450826033831625	21.48458005249344
-4.5542486735697985	GO:1903555	GO Biological Processes	regulation of tumor necrosis factor superfamily cytokine production	19_GO:0032501 multicellular organismal process	-8.108004300300395	4.859607392825898	7.831858675346061	ADAM8|CD14|CD36|IFNGR1|IL10|LTF|MYD88|PTAFR|RARA|THBS1|TLR2|TLR4|TYROBP|DDX58|LY96|CLEC4A|VSIR|CARD9|CLEC7A	-6.334448801605901	5	-26.450826033831625	21.48458005249344
-11.738119421424129	GO:0001819	GO Biological Processes	positive regulation of cytokine production	19_GO:0048518 positive regulation of biological process	-20.107877827044756	4.456683924783375	12.36469032044326	ADAM8|AIF1|ANXA1|C3|C5AR1|CD14|CD28|CD36|CD40LG|CEBPB|CSF1R|FCER1G|FCN1|FGR|FFAR2|HMOX1|IFNGR1|IL1RAP|IL6R|IL10|IL15|IL18|IRF7|LY9|MYD88|PTAFR|PTGS2|RARA|SLC11A1|SORL1|THBS1|TLR2|TLR4|TYROBP|SEMA7A|IL18R1|SPHK1|AGPAT2|DDX58|LY96|CADM1|TLR8|CD244|SULF2|PELI1|CARD9|CLEC7A|ZBP1|RSAD2|NLRP3|NFAM1|IL27|RAB7B	-17.50109099604539	5	-26.450826033831625	21.48458005249344
-4.981518480957563	GO:0032637	GO Biological Processes	interleukin-8 production	19_GO:0032501 multicellular organismal process	-7.813271701716651	6.485910959243302	8.252141374098978	ANXA1|ANXA4|CD14|CHI3L1|FCN1|FFAR2|IL10|MYD88|TLR2|TLR4|DDX58|TLR8|CD244|CLEC7A	-6.083181896803247	5	-26.450826033831625	21.48458005249344
-4.34192	GO:0032680	GO Biological Processes	regulation of tumor necrosis factor production	19_GO:0032501 multicellular organismal process	-7.706913378853229	4.856796746560526	7.6175675329579695	CD14|CD36|IFNGR1|IL10|LTF|MYD88|PTAFR|RARA|THBS1|TLR2|TLR4|TYROBP|DDX58|LY96|CLEC4A|VSIR|CARD9|CLEC7A	-5.988634534972812	5	-26.450826033831625	21.48458005249344
-4.75908	GO:0032640	GO Biological Processes	tumor necrosis factor production	19_GO:0032501 multicellular organismal process	-7.5514785351297125	4.752349504699009	7.493082374675446	CD14|CD36|IFNGR1|IL10|LTF|MYD88|PTAFR|RARA|THBS1|TLR2|TLR4|TYROBP|DDX58|LY96|CLEC4A|VSIR|CARD9|CLEC7A	-5.8599023237981465	5	-26.450826033831625	21.48458005249344
-3.7204099916297144	GO:0045089	GO Biological Processes	positive regulation of innate immune response	19_GO:0002376 immune system process	-7.495472994824904	2.95384	6.661011588005745	ADAM8|BTK|CD14|CD36|FCER1G|FCN1|FFAR2|HCK|IRF7|LTF|LYN|MYD88|PAK1|PRKCD|S100A9|SRC|TLR2|TLR4|TYROBP|IL18RAP|DDX58|LY96|CADM1|CLEC4A|SLC15A3|TLR8|PELI1|CARD9|ZBP1|RSAD2|PIK3AP1|RAB7B	-5.8117932643393715	5	-26.450826033831625	21.48458005249344
-4.683574598656276	GO:1903557	GO Biological Processes	positive regulation of tumor necrosis factor superfamily cytokine production	19_GO:0048518 positive regulation of biological process	-7.4789237285075245	6.138451443569553	7.946507262439886	ADAM8|CD14|CD36|IFNGR1|MYD88|PTAFR|THBS1|TLR2|TLR4|TYROBP|DDX58|LY96|CARD9|CLEC7A	-5.798168551039309	5	-26.450826033831625	21.48458005249344
-4.7632475180298375	GO:0032675	GO Biological Processes	regulation of interleukin-6 production	19_GO:0032501 multicellular organismal process	-7.385396737670085	4.910761154855643	7.462752292715457	AIF1|CD36|CEBPB|IL1RAP|IL6R|IL10|MYD88|PTAFR|TLR2|TLR4|TYROBP|DDX58|TLR8|BANK1|CARD9|CLEC7A|RAB7B	-5.7151995150738015	5	-26.450826033831625	21.48458005249344
-4.971	GO:0071706	GO Biological Processes	tumor necrosis factor superfamily cytokine production	19_GO:0032501 multicellular organismal process	-7.952303426621804	4.7604317317478175	7.710521504676128	ADAM8|CD14|CD36|IFNGR1|IL10|LTF|MYD88|PTAFR|RARA|THBS1|TLR2|TLR4|TYROBP|DDX58|LY96|CLEC4A|VSIR|CARD9|CLEC7A	-6.202165701697271	5	-26.450826033831625	21.48458005249344
-4.806724181251419	GO:0050920	GO Biological Processes	regulation of chemotaxis	19_GO:0040011 locomotion	-7.365552109379213	4.197231756286874	7.170446633076789	AIF1|BST1|C5AR1|CCR1|CSF1|CSF1R|IL6R|CXCL8|LYN|MET|PTPRO|CCL21|THBS1|CXCR4|SEMA7A|SEMA6B|PADI2|DAPK2|STAP1|P2RY12	-5.698190334168709	6	-26.389649597308203	9.443771451645468
-4.551828504789583	GO:0002687	GO Biological Processes	positive regulation of leukocyte migration	19_GO:0040011 locomotion	-6.984531387735921	4.910761154855643	7.2379814396832085	ADAM8|AIF1|C5AR1|CCR1|CSF1|CSF1R|ICAM1|IL6R|CXCL8|LGALS3|PTAFR|CCL21|THBS1|THY1|DAPK2|P2RY12	-5.361889587270482	6	-26.389649597308203	9.443771451645468
-4.905829362031246	GO:0002688	GO Biological Processes	regulation of leukocyte chemotaxis	19_GO:0040011 locomotion	-6.3458255905813905	5.055195306469044	6.91507	AIF1|BST1|C5AR1|CCR1|CSF1|CSF1R|IL6R|CXCL8|LYN|CCL21|THBS1|PADI2|DAPK2|STAP1	-4.811337223191668	6	-26.389649597308203	9.443771451645468
-4.791040016149128	GO:1990266	GO Biological Processes	neutrophil migration	19_GO:0040011 locomotion	-6.02915	5.148378630090594	6.752497041432548	ADAM8|BST1|C5AR1|CSF3R|FCER1G|CXCL8|LGALS3|MYD88|PPBP|S100A9|S100A12|CCL21|DAPK2	-4.535514189263739	6	-26.389649597308203	9.443771451645468
-3.0507	GO:0002690	GO Biological Processes	positive regulation of leukocyte chemotaxis	19_GO:0040011 locomotion	-4.343740644066092	4.632793542316644	5.464603074462918	AIF1|C5AR1|CCR1|CSF1|CSF1R|IL6R|CXCL8|CCL21|THBS1|DAPK2	-3.1155244741351127	6	-26.389649597308203	9.443771451645468
-3.1148452460136813	GO:0050921	GO Biological Processes	positive regulation of chemotaxis	19_GO:0040011 locomotion	-4.925478790204631	4.145447728124894	5.710429693354101	AIF1|C5AR1|CCR1|CSF1|CSF1R|IL6R|CXCL8|MET|CCL21|THBS1|CXCR4|DAPK2|P2RY12	-3.5995966021082584	6	-26.389649597308203	9.443771451645468
-3.735711907617245	GO:0071622	GO Biological Processes	regulation of granulocyte chemotaxis	19_GO:0040011 locomotion	-4.613973892300752	6.336466006265345	6.131992285348178	BST1|C5AR1|CSF1|CSF1R|CXCL8|CCL21|THBS1|DAPK2	-3.341337216157605	6	-26.389649597308203	9.443771451645468
-3.103139013685524	GO:1902622	GO Biological Processes	regulation of neutrophil migration	19_GO:0040011 locomotion	-3.7991167170864006	5.729221347331584	5.345569574700949	ADAM8|BST1|C5AR1|CXCL8|MYD88|CCL21|DAPK2	-2.662012994505435	6	-26.389649597308203	9.443771451645468
-6.292975547358824	GO:0002548	GO Biological Processes	monocyte chemotaxis	19_GO:0040011 locomotion	-7.480579009698658	9.443771451645468	8.883287853299969	AIF1|ANXA1|CCR1|IL6R|LGALS3|LYN|PTPRO|S100A12|CCL21|TNFSF11	-5.798851167810648	6	-26.389649597308203	9.443771451645468
-3.9092682859009034	GO:0030593	GO Biological Processes	neutrophil chemotaxis	19_GO:0040011 locomotion	-5.4037	5.401837270341207	6.430265941140238	BST1|C5AR1|CSF3R|FCER1G|CXCL8|LGALS3|PPBP|S100A9|S100A12|CCL21|DAPK2	-4.001035253416041	6	-26.389649597308203	9.443771451645468
-6.514669716635342	GO:0071621	GO Biological Processes	granulocyte chemotaxis	19_GO:0040011 locomotion	-8.08152	6.242492993460563	8.323077623874259	ANXA1|BST1|C5AR1|CSF1|CSF1R|CSF3R|FCER1G|CXCL8|LGALS3|PPBP|S100A9|S100A12|CCL21|THBS1|DAPK2	-6.312753137723492	6	-26.389649597308203	9.443771451645468
-12.609451091730257	GO:0030595	GO Biological Processes	leukocyte chemotaxis	19_GO:0040011 locomotion	-16.974872795813976	6.3879819900561206	12.39364154777947	ADAM8|AIF1|ALOX5|ANXA1|BST1|C5AR1|CCR1|CNR2|CSF1|CSF1R|CSF3R|FCER1G|FFAR2|IL6R|CXCL8|IL10|KIT|LGALS3|LYN|PPBP|PTPRO|S100A9|S100A12|CCL21|THBS1|TRPM2|CXCR4|TNFSF11|PADI2|DAPK2|STAP1|CXCL16	-14.47631900792006	6	-26.389649597308203	9.443771451645468
-7.591193503445069	GO:0002685	GO Biological Processes	regulation of leukocyte migration	19_GO:0040011 locomotion	-10.359953155455056	4.993994394768451	8.996034678363937	ADAM8|AIF1|ANXA1|BST1|C5AR1|CCR1|CSF1|CSF1R|ECM1|HMOX1|ICAM1|IL6R|CXCL8|LGALS3|LYN|MYD88|PTAFR|CCL21|THBS1|THY1|PADI2|DAPK2|STAP1|P2RY12	-8.338520622280802	6	-26.389649597308203	9.443771451645468
-19.46189270858482	GO:0050900	GO Biological Processes	leukocyte migration	19_GO:0040011 locomotion	-26.389649597308203	5.467058316929134	14.931825651802635	ADAM8|AIF1|ALOX5|ANXA1|ATP1B1|BST1|C5AR1|CCR1|CNR2|CSF1|CSF1R|CSF3R|ECM1|EPS8|FCER1G|FN1|GCNT1|FFAR2|HCK|HMOX1|ICAM1|IGKC|IL6R|CXCL8|IL10|KIT|LGALS3|LYN|MMP9|MYD88|OLR1|PIK3CB|PPBP|PTAFR|PTPRO|S100A9|S100A12|CCL21|SELL|SRC|TEK|THBS1|THY1|TRPM2|CXCR4|TNFSF11|SLC16A3|MERTK|PADI2|DAPK2|STAP1|F11R|CD244|TREM1|CXCL16|P2RY12|NLRP3	-23.313859401811357	6	-26.389649597308203	9.443771451645468
-13.112904597065254	GO:0006935	GO Biological Processes	chemotaxis	19_GO:0040011 locomotion	-21.38527066806435	4.562362559409804	12.832520934304705	ADAM8|AIF1|ALOX5|ANXA1|BST1|C5AR1|CCR1|CNR2|CSF1|CSF1R|CSF3R|FCER1G|FES|GAB1|XCR1|FFAR2|NRG1|IL6R|CXCL8|IL10|KIT|LGALS3|LYN|MET|PIK3CB|PLAU|PLAUR|PLD1|PPBP|PRKCD|PTAFR|PTPRO|S100A9|S100A12|CCL21|SRC|THBS1|TRPM2|VASP|VLDLR|CXCR4|SEMA7A|TNFSF11|NRP2|GAB2|PLXNC1|SEMA6B|PADI2|DAPK2|STAP1|LTB4R2|CXCL16|P2RY12|NIBAN2|EMB	-18.666991824183935	6	-26.389649597308203	9.443771451645468
-12.584852434286486	GO:0060326	GO Biological Processes	cell chemotaxis	19_GO:0040011 locomotion	-17.10259061006373	5.63017	12.055	ADAM8|AIF1|ALOX5|ANXA1|BST1|C5AR1|CCR1|CNR2|CSF1|CSF1R|CSF3R|FCER1G|GAB1|XCR1|FFAR2|IL6R|CXCL8|IL10|KIT|LGALS3|LYN|MET|PPBP|PRKCD|PTPRO|S100A9|S100A12|CCL21|THBS1|TRPM2|CXCR4|TNFSF11|PADI2|DAPK2|STAP1|CXCL16	-14.597602712164402	6	-26.389649597308203	9.443771451645468
-7.152802207134414	GO:0097530	GO Biological Processes	granulocyte migration	19_GO:0040011 locomotion	-8.447214968402879	5.718009563873009	8.338109668267204	ADAM8|ANXA1|BST1|C5AR1|CSF1|CSF1R|CSF3R|FCER1G|CXCL8|LGALS3|MYD88|PPBP|S100A9|S100A12|CCL21|THBS1|DAPK2	-6.635980261578445	6	-26.389649597308203	9.443771451645468
-13.045421057821825	GO:0042330	GO Biological Processes	taxis	19_GO:0040011 locomotion	-21.311895457156293	4.547001069310781	12.799456358636379	ADAM8|AIF1|ALOX5|ANXA1|BST1|C5AR1|CCR1|CNR2|CSF1|CSF1R|CSF3R|FCER1G|FES|GAB1|XCR1|FFAR2|NRG1|IL6R|CXCL8|IL10|KIT|LGALS3|LYN|MET|PIK3CB|PLAU|PLAUR|PLD1|PPBP|PRKCD|PTAFR|PTPRO|S100A9|S100A12|CCL21|SRC|THBS1|TRPM2|VASP|VLDLR|CXCR4|SEMA7A|TNFSF11|NRP2|GAB2|PLXNC1|SEMA6B|PADI2|DAPK2|STAP1|LTB4R2|CXCL16|P2RY12|NIBAN2|EMB	-18.61430121213573	6	-26.389649597308203	9.443771451645468
-7.406224119678979	GO:0051272	GO Biological Processes	positive regulation of cellular component movement	19_GO:0048518 positive regulation of biological process	-14.796570466064129	3.6946165428381015	10.089562620568385	ACVR1B|ADAM8|AIF1|ANXA1|BCL6|C5AR1|CCR1|CSF1|CSF1R|DOCK1|FGR|FN1|GAB1|GRN|HMOX1|ICAM1|IL6R|CXCL8|KIT|LGALS3|LYN|MET|MMP9|PAK1|PIK3CB|PLAU|PTAFR|PTGS2|CCL21|SDCBP|SRC|TEK|THBS1|THY1|CXCR4|SEMA7A|NUMB|NRP2|SPHK1|SEMA6B|SASH1|DAPK2|SHTN1|CXCL16|VSIR|CLEC7A|P2RY12|WNT5B	-12.414897772108889	6	-26.389649597308203	9.443771451645468
-7.341023081115078	GO:2000147	GO Biological Processes	positive regulation of cell motility	19_GO:0040011 locomotion	-14.564058281140777	3.7107037665307914	10.017286959341325	ACVR1B|ADAM8|AIF1|ANXA1|C5AR1|CCR1|CSF1|CSF1R|DOCK1|FGR|FN1|GAB1|GRN|HMOX1|ICAM1|IL6R|CXCL8|KIT|LGALS3|LYN|MET|MMP9|PAK1|PIK3CB|PLAU|PTAFR|PTGS2|CCL21|SDCBP|SRC|TEK|THBS1|THY1|CXCR4|SEMA7A|NUMB|NRP2|SPHK1|SEMA6B|SASH1|DAPK2|SHTN1|CXCL16|VSIR|CLEC7A|P2RY12|WNT5B	-12.20147852909456	6	-26.389649597308203	9.443771451645468
-6.647781130455731	GO:0040017	GO Biological Processes	positive regulation of locomotion	19_GO:0040011 locomotion	-13.712622703582097	3.5291402794834132	9.592220586910619	ACVR1B|ADAM8|AIF1|ANXA1|C5AR1|CCR1|CSF1|CSF1R|DOCK1|FGR|FN1|GAB1|GRN|HMOX1|ICAM1|IL6R|CXCL8|KIT|LGALS3|LYN|MET|MMP9|PAK1|PIK3CB|PLAU|PTAFR|PTGS2|CCL21|SDCBP|SRC|TEK|THBS1|THY1|CXCR4|SEMA7A|NUMB|NRP2|SPHK1|SEMA6B|SASH1|DAPK2|SHTN1|CXCL16|VSIR|CLEC7A|P2RY12|WNT5B	-11.429549410618392	6	-26.389649597308203	9.443771451645468
-9.870617279638784	GO:0097529	GO Biological Processes	myeloid leukocyte migration	19_GO:0040011 locomotion	-12.9996	5.911101390104015	10.576902165535396	ADAM8|AIF1|ANXA1|BST1|C5AR1|CCR1|CSF1|CSF1R|CSF3R|FCER1G|IL6R|CXCL8|KIT|LGALS3|LYN|MYD88|PPBP|PTPRO|S100A9|S100A12|CCL21|THBS1|TNFSF11|DAPK2|STAP1|P2RY12	-10.779126648696296	6	-26.389649597308203	9.443771451645468
-7.5710506315936374	GO:0030335	GO Biological Processes	positive regulation of cell migration	19_GO:0040011 locomotion	-14.842889173071296	3.7713361810165886	10.155884868257361	ACVR1B|ADAM8|AIF1|ANXA1|C5AR1|CCR1|CSF1|CSF1R|DOCK1|FGR|FN1|GAB1|GRN|HMOX1|ICAM1|IL6R|CXCL8|KIT|LGALS3|LYN|MET|MMP9|PAK1|PIK3CB|PLAU|PTAFR|PTGS2|CCL21|SDCBP|SRC|TEK|THBS1|THY1|CXCR4|SEMA7A|NUMB|NRP2|SPHK1|SEMA6B|SASH1|DAPK2|SHTN1|CXCL16|VSIR|CLEC7A|P2RY12|WNT5B	-12.456309144621311	6	-26.389649597308203	9.443771451645468
-15.497264080381377	GO:0050727	GO Biological Processes	regulation of inflammatory response	19_GO:0050896 response to stimulus	-22.738954599701383	5.493773894701517	13.86511151834657	A2M|ADAM8|ALOX5|ALOX15|ANXA1|APOE|BCL6|BST1|BTK|SERPING1|C2|C3|C4BPA|C5AR1|CD28|CEBPA|CEBPB|CNR2|CR1|FFAR2|GRN|HCK|IGKC|IL10|IL15|IL18|LYN|MMP9|MYD88|CFP|PRKCD|PTGS2|S100A9|S100A12|TEK|TLR2|TLR4|TNFRSF1A|TNFRSF1B|IL1R2|SEMA7A|TNFSF11|SPHK1|STAP1|CLEC7A|ZBP1|NLRP3|PIK3AP1|LRRK2	-19.951959943451506	7	-22.738954599701383	6.587606427245374
-10.099960696418005	GO:0032103	GO Biological Processes	positive regulation of response to external stimulus	19_GO:0048518 positive regulation of biological process	-16.906948380865916	5.241823704621193	11.77281685901663	ADAM8|AIF1|BTK|C3|C5AR1|CD28|CEBPA|CEBPB|CCR1|CSF1|CSF1R|FFAR2|GRN|IL6R|CXCL8|IL15|IL18|MET|MYD88|PTGS2|S100A9|S100A12|CCL21|THBS1|TLR2|TLR4|TNFRSF1A|CXCR4|TNFSF11|LY86|SASH1|DAPK2|LY96|STAP1|CLEC7A|P2RY12|ZBP1|LRRK2	-14.42098372028002	7	-22.738954599701383	6.587606427245374
-7.625176342228889	GO:0050729	GO Biological Processes	positive regulation of inflammatory response	19_GO:0048518 positive regulation of biological process	-12.111779157976672	6.587606427245374	10.471062276510061	ADAM8|BTK|C3|CD28|CEBPA|CEBPB|FFAR2|GRN|IL15|IL18|MYD88|PTGS2|S100A9|S100A12|TLR2|TLR4|TNFRSF1A|TNFSF11|STAP1|CLEC7A|ZBP1|LRRK2	-9.97105	7	-22.738954599701383	6.587606427245374
-4.501460639514909	GO:0071396	GO Biological Processes	cellular response to lipid	19_GO:0050896 response to stimulus	-10.13530572774742	3.097557036139713	7.930119325026394	ANXA1|CD14|CD36|CEBPB|FES|FLT3|FFAR2|HCK|ICAM1|CXCL8|IL10|IL15|IL18|LTF|LYN|MEF2C|MRC1|MYD88|PAK1|PPBP|PTAFR|SGK1|SLC6A4|SPP1|SRC|TLR2|TLR4|NR2E1|TNFRSF1B|VDR|LY86|LITAF|TRIB1|PADI2|SASH1|LY96|STAP1|LMO3|WNT5B|NLRP3|GPBAR1	-8.139375734005252	8	-21.25893485748994	9.207677165354331
-3.310176331579002	GO:0031664	GO Biological Processes	regulation of lipopolysaccharide-mediated signaling pathway	19_GO:0051704 multi-organism process	-4.605154517365152	9.207677165354331	6.7701486981005825	CD36|LTF|LY86|TRIB1|SASH1|LY96	-3.3347896571186113	8	-21.25893485748994	9.207677165354331
-5.9132458363087705	GO:0031663	GO Biological Processes	lipopolysaccharide-mediated signaling pathway	19_GO:0051704 multi-organism process	-8.8424	7.6389617964421115	9.198133826135235	CD14|CD36|HCK|IL18|LTF|LYN|MYD88|PTAFR|TLR2|TLR4|LY86|TRIB1|SASH1|LY96	-6.979689324435084	8	-21.25893485748994	9.207677165354331
-6.452398765950767	GO:0071219	GO Biological Processes	cellular response to molecule of bacterial origin	19_GO:0051704 multi-organism process	-11.416628124320134	5.107191601049869	9.52505	CD14|CD36|CEBPB|HCK|ICAM1|CXCL8|IL10|IL18|LTF|LYN|MEF2C|MRC1|MYD88|PPBP|PTAFR|SRC|TLR2|TLR4|TNFRSF1B|LY86|LITAF|TRIB1|SASH1|LY96|STAP1|NLRP3	-9.328603472406275	8	-21.25893485748994	9.207677165354331
-7.8786912048420135	GO:0032496	GO Biological Processes	response to lipopolysaccharide	19_GO:0051704 multi-organism process	-14.505448532616388	4.855272328247104	10.669297022952975	ALPL|C5AR1|CD14|CD36|CEBPB|CNR2|CSF2RB|HCK|ICAM1|CXCL8|IL10|IL18|LTF|LYN|MEF2C|MRC1|MYD88|PPBP|PTAFR|PTGIR|S100A9|SLC11A1|SLPI|SRC|TLR2|TLR4|TNFRSF1B|LY86|LITAF|TRIB1|SASH1|LY96|STAP1|PELI1|NLRP3	-12.147513685615934	8	-21.25893485748994	9.207677165354331
-6.605654628081184	GO:0071216	GO Biological Processes	cellular response to biotic stimulus	19_GO:0050896 response to stimulus	-12.060436260136964	4.8439480779188315	9.678803277983992	BTK|CD14|CD36|CEBPB|HCK|ICAM1|CXCL8|IL10|IL18|LTF|LYN|MEF2C|MRC1|MYD88|PPBP|PTAFR|SRC|TLR2|TLR4|TNFRSF1B|LY86|LITAF|TRIB1|TXNIP|SASH1|LY96|STAP1|CLEC7A|NLRP3	-9.925273211946045	8	-21.25893485748994	9.207677165354331
-7.959745574779429	GO:0002237	GO Biological Processes	response to molecule of bacterial origin	19_GO:0051704 multi-organism process	-14.757794690047593	4.8040054775761725	10.737664653166194	ALPL|C5AR1|CD14|CD36|CEBPB|CNR2|CSF2RB|HCK|ICAM1|CXCL8|IL10|IL18|LTF|LYN|MEF2C|MRC1|MYD88|PPBP|PTAFR|PTGIR|S100A9|SLC11A1|SLPI|SRC|TLR2|TLR4|TNFRSF1B|LY86|LITAF|TRIB1|SASH1|LY96|STAP1|PELI1|CARD9|NLRP3	-12.380974498886765	8	-21.25893485748994	9.207677165354331
-13.168117011669844	GO:0009617	GO Biological Processes	response to bacterium	19_GO:0051704 multi-organism process	-21.25893485748994	4.619879832094159	12.833570015695084	ALPL|C3|C4BPA|C5AR1|CD14|CD36|CEBPB|CNR2|CSF2RB|FCER1G|FGR|GRN|HCK|ICAM1|IGKC|IL6R|CXCL8|IL10|IL18|LTF|LYN|LYZ|MEF2C|MRC1|MYD88|OAS2|CFP|PPBP|PRKCD|PTAFR|PTGIR|S100A9|S100A12|SLC11A1|SLPI|SRC|TLR2|TLR4|TNFRSF1A|TNFRSF1B|PGLYRP1|LY86|LITAF|ISG15|TRIB1|ADGRL2|SASH1|LY96|STAP1|BANK1|PELI1|CARD9|NLRP3|IL27	-18.580718229607477	8	-21.25893485748994	9.207677165354331
-6.900486712989565	GO:0071222	GO Biological Processes	cellular response to lipopolysaccharide	19_GO:0051704 multi-organism process	-11.940747511608311	5.364697059926333	9.873105157211235	CD14|CD36|CEBPB|HCK|ICAM1|CXCL8|IL10|IL18|LTF|LYN|MEF2C|MRC1|MYD88|PPBP|PTAFR|SRC|TLR2|TLR4|TNFRSF1B|LY86|LITAF|TRIB1|SASH1|LY96|STAP1|NLRP3	-9.816510687040008	8	-21.25893485748994	9.207677165354331
-6.938888756772297	GO:0019724	GO Biological Processes	B cell mediated immunity	19_GO:0002376 immune system process	-8.254745991464295	5.565529308836395	8.179295841829738	BCL6|BTK|SERPING1|C2|C3|C4BPA|CD28|CD40LG|CR1|FCER1G|IGKC|IL10|IRF7|MYD88|PRKCD|C1RL|TLR8	-6.467909894947605	9	-18.101782088613685	7.2217075806700635
-2.292879404456165	GO:0002369	GO Biological Processes	T cell cytokine production	19_GO:0002376 immune system process	-3.5000593939705475	6.138451443569554	5.193282183017673	HFE|IL18|TNFRSF1B|IL18R1|RSAD2|NLRP3	-2.414756049337672	9	-18.101782088613685	7.2217075806700635
-2.4972818059526958	GO:0002724	GO Biological Processes	regulation of T cell cytokine production	19_GO:0002376 immune system process	-3.7262408662347304	6.696492483894059	5.511583282939586	HFE|IL18|TNFRSF1B|IL18R1|RSAD2|NLRP3	-2.6030816960206296	9	-18.101782088613685	7.2217075806700635
-2.3188253155740783	GO:0002821	GO Biological Processes	positive regulation of adaptive immune response	19_GO:0002376 immune system process	-4.408327080619253	3.981698233666738	5.305792965487471	ANXA1|BTK|C3|CD28|HLX|IL18|PLA2G4A|SLC11A1|IL18R1|TNFSF13B|RSAD2|NLRP3	-3.170686065181336	9	-18.101782088613685	7.2217075806700635
-2.576781722227862	GO:0002824	GO Biological Processes	positive regulation of adaptive immune response based on somatic recombination of immune receptors built from immunoglobulin superfamily domains	19_GO:0002376 immune system process	-4.724567290270199	4.27023	5.617670413442282	ANXA1|BTK|C3|CD28|HLX|IL18|PLA2G4A|SLC11A1|IL18R1|TNFSF13B|RSAD2|NLRP3	-3.4345022820935376	9	-18.101782088613685	7.2217075806700635
-2.557943137566731	GO:0002706	GO Biological Processes	regulation of lymphocyte mediated immunity	19_GO:0002376 immune system process	-5.107669834102359	3.79698	5.705383219730337	BCL6|BTK|C3|C4BPA|CD28|CR1|HFE|IL10|IL18|TNFRSF1B|IL18RAP|IL18R1|CADM1|RSAD2|NLRP3	-3.743218120184141	9	-18.101782088613685	7.2217075806700635
-3.7673048137731726	GO:0002702	GO Biological Processes	positive regulation of production of molecular mediator of immune response	19_GO:0002376 immune system process	-5.624722957194776	4.764171269636072	6.3710910487850665	CD28|CD36|FFAR2|IL10|IL18|TLR4|SEMA7A|IL18R1|DDX58|CD244|CLEC7A|RSAD2|NLRP3	-4.186311290471924	9	-18.101782088613685	7.2217075806700635
-2.9933065185333376	GO:0002705	GO Biological Processes	positive regulation of leukocyte mediated immunity	19_GO:0002376 immune system process	-5.650399946239479	4.185307802433787	6.185734819549115	BTK|C3|CD28|FGR|IL18|PTAFR|STXBP1|IL18RAP|IL18R1|GAB2|DDX58|CADM1|CLEC7A|RSAD2|NLRP3	-4.209198966897515	9	-18.101782088613685	7.2217075806700635
-4.14649	GO:0002720	GO Biological Processes	positive regulation of cytokine production involved in immune response	19_GO:0002376 immune system process	-6.215244858682048	7.2217075806700635	7.48835	CD36|FFAR2|IL18|TLR4|SEMA7A|IL18R1|DDX58|CLEC7A|RSAD2|NLRP3	-4.699759906406163	9	-18.101782088613685	7.2217075806700635
-5.378030769760793	GO:0002440	GO Biological Processes	production of molecular mediator of immune response	19_GO:0002376 immune system process	-7.774115252081676	4.061531782211434	7.326898442071028	BCL6|BTK|CD28|CD36|CD40LG|CR1|FFAR2|HFE|HMOX1|IGKC|IL10|IL18|KIT|TLR4|TNFRSF1B|SEMA7A|IL18R1|DDX58|CD244|CLEC7A|RSAD2|NLRP3	-6.050507574696192	9	-18.101782088613685	7.2217075806700635
-6.938888756772297	GO:0016064	GO Biological Processes	immunoglobulin mediated immune response	19_GO:0002376 immune system process	-8.254745991464295	5.565529308836395	8.179295841829738	BCL6|BTK|SERPING1|C2|C3|C4BPA|CD28|CD40LG|CR1|FCER1G|IGKC|IL10|IRF7|MYD88|PRKCD|C1RL|TLR8	-6.467909894947605	9	-18.101782088613685	7.2217075806700635
-6.664087128706185	GO:0002703	GO Biological Processes	regulation of leukocyte mediated immunity	19_GO:0002376 immune system process	-11.172073703514522	4.8040054775761725	9.27586	BCL6|BLK|BTK|C3|C4BPA|CD28|CR1|FES|FGR|HFE|HMOX1|IL10|IL18|LYN|PTAFR|STXBP1|TLR4|TNFRSF1B|IL18RAP|IL18R1|GAB2|DDX58|CADM1|CLEC7A|PRAM1|RSAD2|NLRP3	-9.103462092644799	9	-18.101782088613685	7.2217075806700635
-5.324370709565094	GO:0002700	GO Biological Processes	regulation of production of molecular mediator of immune response	19_GO:0002376 immune system process	-8.509336535419592	4.862139757282815	8.04067	BCL6|BTK|CD28|CD36|CD40LG|CR1|FFAR2|HFE|HMOX1|IL10|IL18|TLR4|TNFRSF1B|SEMA7A|IL18R1|DDX58|CD244|CLEC7A|RSAD2|NLRP3	-6.690157195798315	9	-18.101782088613685	7.2217075806700635
-5.4689777151370365	GO:0002819	GO Biological Processes	regulation of adaptive immune response	19_GO:0002376 immune system process	-9.003830679720036	4.697249800296702	8.219773807492428	ALOX15|ANXA1|BCL6|BTK|C3|C4BPA|CD28|CR1|HFE|HLX|IL10|IL18|IRF7|MEF2C|PLA2G4A|SLC11A1|TNFRSF1B|IL18R1|TNFSF13B|RSAD2|NLRP3|IL27	-7.1168127750379595	9	-18.101782088613685	7.2217075806700635
-6.228701566536322	GO:0002718	GO Biological Processes	regulation of cytokine production involved in immune response	19_GO:0002376 immune system process	-9.535835068730236	7.142925316153662	9.414196171541535	BCL6|BTK|CD36|FFAR2|HFE|HMOX1|IL10|IL18|TLR4|TNFRSF1B|SEMA7A|IL18R1|DDX58|CLEC7A|RSAD2|NLRP3	-7.595707475233463	9	-18.101782088613685	7.2217075806700635
-6.285395647595909	GO:0002367	GO Biological Processes	cytokine production involved in immune response	19_GO:0002376 immune system process	-9.769569558082015	6.842863904307044	9.43317	BCL6|BTK|CD36|FFAR2|HFE|HMOX1|IL10|IL18|KIT|TLR4|TNFRSF1B|SEMA7A|IL18R1|DDX58|CLEC7A|RSAD2|NLRP3	-7.807722714892005	9	-18.101782088613685	7.2217075806700635
-7.439058053730645	GO:0002449	GO Biological Processes	lymphocyte mediated immunity	19_GO:0002376 immune system process	-10.219436100993633	4.390415602023257	8.654086755144974	BCL6|BTK|SERPING1|C2|C3|C4BPA|CD28|CD40LG|CR1|FCER1G|HFE|ICAM1|IGKC|IL10|IL18|IRF7|MYD88|PRKCD|TNFRSF1B|IL18RAP|IL18R1|CADM1|C1RL|TLR8|RSAD2|NLRP3|RNF19B	-8.214709261322232	9	-18.101782088613685	7.2217075806700635
-7.442211595592849	GO:0002699	GO Biological Processes	positive regulation of immune effector process	19_GO:0002376 immune system process	-12.381630113509674	4.979443129049428	9.880558517572739	ANXA1|BLK|BTK|C3|CD28|CD36|CR1|FES|FGR|FFAR2|HLX|HMOX1|IL10|IL18|LYN|PTAFR|RARA|STXBP1|TLR4|SEMA7A|IL18RAP|IL18R1|GAB2|DDX58|CADM1|CD244|CLEC7A|RSAD2|NLRP3	-10.223753681321796	9	-18.101782088613685	7.2217075806700635
-10.046945137394298	GO:0002460	GO Biological Processes	adaptive immune response based on somatic recombination of immune receptors built from immunoglobulin superfamily domains	19_GO:0002376 immune system process	-14.992096454974684	5.025632760817179	10.946730077222973	ANXA1|BCL6|BTK|SERPING1|C2|C3|C4BPA|CD28|CD40LG|CR1|FCER1G|HFE|HLX|ICAM1|IGKC|IL6R|IL10|IL18|IRF7|LY9|MEF2C|MYD88|PLA2G4A|PRKCD|SLC11A1|TLR4|TNFRSF1B|IL18R1|TNFSF13B|CADM1|C1RL|TLR8|RSAD2|NLRP3|IL27	-12.585313040436413	9	-18.101782088613685	7.2217075806700635
-12.445704449579695	GO:0002250	GO Biological Processes	adaptive immune response	19_GO:0002376 immune system process	-15.397817575934592	4.047330622133772	10.528785756745215	ALOX15|ANXA1|BCL6|TNFRSF17|BMX|BTK|SERPING1|C2|C3|C4BPA|CD28|CD40LG|CR1|FCER1G|HFE|HLX|ICAM1|IGKC|IL6R|IL10|IL18|IRF7|LY9|LYN|MEF2C|MYD88|PLA2G4A|PRKCD|SLC11A1|TEC|TLR4|TNFRSF1B|IL18R1|TNFSF13B|CADM1|TNFRSF21|TRAT1|CLEC4A|C1RL|TLR8|CD244|RSAD2|NLRP3|RNF19B|IL27	-12.964381966624881	9	-18.101782088613685	7.2217075806700635
-12.002846742807051	GO:0002697	GO Biological Processes	regulation of immune effector process	19_GO:0002376 immune system process	-18.101782088613685	4.525603417219906	11.761182540374236	A2M|ANXA1|BCL6|BLK|BTK|SERPING1|C2|C3|C4BPA|C5AR1|CD28|CD36|CD40LG|CR1|FES|FGR|FFAR2|GRN|HFE|HLX|HMOX1|IGKC|IL10|IL15|IL18|LGALS3|LYN|CFP|PTAFR|RARA|STXBP1|TLR4|TNFRSF1B|SEMA7A|IL18RAP|IL18R1|GAB2|FGL2|DDX58|CADM1|CD244|CLEC7A|PRAM1|RSAD2|NLRP3|DTX3L|IL27	-15.563111077511786	9	-18.101782088613685	7.2217075806700635
-4.70027	GO:0002822	GO Biological Processes	regulation of adaptive immune response based on somatic recombination of immune receptors built from immunoglobulin superfamily domains	19_GO:0002376 immune system process	-8.430848920408067	4.814471720446709	7.981074087042037	ANXA1|BCL6|BTK|C3|C4BPA|CD28|CR1|HFE|HLX|IL10|IL18|MEF2C|PLA2G4A|SLC11A1|TNFRSF1B|IL18R1|TNFSF13B|RSAD2|NLRP3|IL27	-6.622230453314234	9	-18.101782088613685	7.2217075806700635
-5.305326770660093	GO:0034109	GO Biological Processes	homotypic cell-cell adhesion	19_GO:0022610 biological adhesion	-8.173552465413561	6.87507	8.582378679058081	BLK|CD9|DSC2|FN1|GATA1|LYN|PIK3CB|PLAUR|PLEK|PRKCD|STXBP1|TNFSF11|F11R|P2RY12	-6.3939397627862835	10	-16.923569816953815	13.504593175853017
-3.5173192270554177	GO:0090330	GO Biological Processes	regulation of platelet aggregation	19_GO:0022610 biological adhesion	-4.634053351626342	12.276902887139107	7.351370743986681	BLK|CD9|LYN|PRKCD|F11R	-3.356837077878442	10	-16.923569816953815	13.504593175853017
-4.436041269910291	GO:0070527	GO Biological Processes	platelet aggregation	19_GO:0022610 biological adhesion	-6.704174079187805	7.107680618870009	7.773170746165379	BLK|CD9|FN1|GATA1|LYN|PIK3CB|PLEK|PRKCD|STXBP1|F11R|P2RY12	-5.119745577525231	10	-16.923569816953815	13.504593175853017
-4.0280073893368264	GO:1903035	GO Biological Processes	negative regulation of response to wounding	19_GO:0048519 negative regulation of biological process	-6.084988963475768	7.015373078365204	7.346098915399098	ALOX5|APOE|SERPING1|CD9|CDKN1A|PLAU|PLAUR|PRKCD|SPP1|THBS1	-4.58451	10	-16.923569816953815	13.504593175853017
-3.9038971570266026	GO:0050819	GO Biological Processes	negative regulation of coagulation	19_GO:0048519 negative regulation of biological process	-5.420986135412975	9.5487	7.479988012864058	APOE|SERPING1|CD9|PLAU|PLAUR|PRKCD|THBS1	-4.0162658814384775	10	-16.923569816953815	13.504593175853017
-4.091005337833567	GO:0030195	GO Biological Processes	negative regulation of blood coagulation	19_GO:0048519 negative regulation of biological process	-5.619468483237384	10.110390612938088	7.7464489273397685	APOE|SERPING1|CD9|PLAU|PLAUR|PRKCD|THBS1	-4.185482785846651	10	-16.923569816953815	13.504593175853017
-4.091005337833567	GO:0034110	GO Biological Processes	regulation of homotypic cell-cell adhesion	19_GO:0022610 biological adhesion	-5.619468483237384	10.110390612938088	7.7464489273397685	BLK|CD9|LYN|PLAUR|PRKCD|TNFSF11|F11R	-4.185482785846651	10	-16.923569816953815	13.504593175853017
-4.091005337833567	GO:1900047	GO Biological Processes	negative regulation of hemostasis	19_GO:0048519 negative regulation of biological process	-5.619468483237384	10.110390612938088	7.7464489273397685	APOE|SERPING1|CD9|PLAU|PLAUR|PRKCD|THBS1	-4.185482785846651	10	-16.923569816953815	13.504593175853017
-5.985636262692952	GO:0030168	GO Biological Processes	platelet activation	19_GO:0032501 multicellular organismal process	-8.588873940271363	4.910761154855643	8.10105	APOE|BLK|CD9|CD40LG|FCER1G|FN1|GATA1|LYN|P2RY1|PIK3CB|PLA2G4A|PLEK|PRKCD|SRC|STXBP1|TEC|TLR4|MERTK|F11R|P2RY12	-6.753355577217659	10	-16.923569816953815	13.504593175853017
-3.984786816606078	GO:0061045	GO Biological Processes	negative regulation of wound healing	19_GO:0048519 negative regulation of biological process	-5.866057740178644	7.6201466196035845	7.356767643692865	ALOX5|APOE|SERPING1|CD9|CDKN1A|PLAU|PLAUR|PRKCD|THBS1	-4.398317899698948	10	-16.923569816953815	13.504593175853017
-6.238419562862514	GO:0050878	GO Biological Processes	regulation of body fluid levels	19_GO:0065007 biological regulation	-8.881729633035995	3.210882293559459	7.449362045022976	A2M|APOE|BLK|SERPING1|CD9|CD36|CD40LG|DOCK1|F5|F13A1|FCER1G|FN1|GATA1|LYN|MET|OAS2|P2RY1|PAM|PIK3CB|PLA2G4A|PLAU|PLAUR|PLEK|PRKCD|PTPRO|SRC|STXBP1|TEC|THBS1|TLR4|MERTK|F11R|P2RY12|GPAT4	-7.016049783884261	10	-16.923569816953815	13.504593175853017
-7.7872892693742095	GO:0010543	GO Biological Processes	regulation of platelet activation	19_GO:0032501 multicellular organismal process	-10.271239527089774	13.504593175853017	11.534414169338495	APOE|BLK|CD9|FCER1G|LYN|PLA2G4A|PLEK|PRKCD|TEC|TLR4|F11R	-8.258240161452383	10	-16.923569816953815	13.504593175853017
-5.923679404254831	GO:0007599	GO Biological Processes	hemostasis	19_GO:0065007 biological regulation	-9.056305801165935	3.689431955720561	7.778792909285985	A2M|APOE|BLK|SERPING1|CD9|CD36|CD40LG|DOCK1|F5|F13A1|FCER1G|FN1|GATA1|LYN|P2RY1|PIK3CB|PLA2G4A|PLAU|PLAUR|PLEK|PRKCD|SRC|STXBP1|TEC|THBS1|TLR4|MERTK|F11R|P2RY12	-7.157899143969778	10	-16.923569816953815	13.504593175853017
-5.489231189464763	GO:0002576	GO Biological Processes	platelet degranulation	19_GO:0051179 localization	-9.03917	5.815375051802735	8.684692884783944	A2M|BLK|SERPING1|CD9|CD36|CFD|ECM1|F5|F13A1|FN1|LYN|PLEK|PPBP|SRGN|RAB27B|STXBP1|THBS1|TIMP3	-7.14744	10	-16.923569816953815	13.504593175853017
-9.031694611275716	GO:0042060	GO Biological Processes	wound healing	19_GO:0050896 response to stimulus	-14.277282272394674	3.7153785053184136	9.917153222136013	A2M|ACVRL1|ALOX5|ALOX15|ANXA1|APOE|BLK|KLF5|SERPING1|CAPN3|CD9|CD36|CD40LG|CDKN1A|DOCK1|F5|F13A1|FCER1G|FN1|GATA1|NRG1|HMOX1|LYN|P2RY1|PAK1|PIK3CB|PLA2G4A|PLAU|PLAUR|PLEK|PRKCD|PTPN12|SLC11A1|SRC|STXBP1|TEC|THBS1|TLR4|CXCR4|DYSF|MERTK|F11R|CLEC7A|P2RY12|WNT5B|ARHGAP24	-11.950540945577163	10	-16.923569816953815	13.504593175853017
-9.040712665386392	GO:1903034	GO Biological Processes	regulation of response to wounding	19_GO:0050896 response to stimulus	-14.205317000886136	6.897136453448938	11.517498660605069	ALOX5|ANXA1|APOE|BLK|SERPING1|CAPN3|CD9|CD36|CDKN1A|FCER1G|GRN|IL10|LYN|PLA2G4A|PLAU|PLAUR|PLEK|PRKCD|SPP1|TEC|THBS1|TLR4|CXCR4|F11R|CLEC7A	-11.891287639584764	10	-16.923569816953815	13.504593175853017
-8.537916636797293	GO:0061041	GO Biological Processes	regulation of wound healing	19_GO:0050896 response to stimulus	-13.125313990442397	7.299780095055685	11.2102	ALOX5|ANXA1|APOE|BLK|SERPING1|CAPN3|CD9|CD36|CDKN1A|FCER1G|LYN|PLA2G4A|PLAU|PLAUR|PLEK|PRKCD|TEC|THBS1|TLR4|CXCR4|F11R|CLEC7A	-10.88767297500448	10	-16.923569816953815	13.504593175853017
-11.148588532653262	GO:0009611	GO Biological Processes	response to wounding	19_GO:0050896 response to stimulus	-16.923569816953815	3.7454957960763378	10.850385571590094	A2M|ACVRL1|ALOX5|ALOX15|ANXA1|APOE|BLK|KLF5|SERPING1|CAPN3|CD9|CD36|CD40LG|CDKN1A|CCR1|DOCK1|F5|F13A1|FCER1G|FN1|FOLR1|GATA1|GRN|NRG1|HMOX1|IL10|LYN|P2RY1|PAK1|PIK3CB|PLA2G4A|PLAU|PLAUR|PLEK|PRKCD|PTPN12|SLC11A1|SPP1|SRC|STXBP1|TEC|THBS1|TLR4|TYROBP|CXCR4|DYSF|MERTK|F11R|SULF2|TMIGD3|CLEC7A|P2RY12|WNT5B|ARHGAP24	-14.431356207090918	10	-16.923569816953815	13.504593175853017
-8.28844	GO:1900046	GO Biological Processes	regulation of hemostasis	19_GO:0050789 regulation of biological process	-11.768575274784203	9.581972985084182	11.346948733428011	APOE|BLK|SERPING1|CD9|CD36|FCER1G|LYN|PLA2G4A|PLAU|PLAUR|PLEK|PRKCD|TEC|THBS1|TLR4|F11R	-9.664018665957812	10	-16.923569816953815	13.504593175853017
-7.935352919980665	GO:0050818	GO Biological Processes	regulation of coagulation	19_GO:0032501 multicellular organismal process	-11.390714779099754	9.136299822987242	11.018128324262218	APOE|BLK|SERPING1|CD9|CD36|FCER1G|LYN|PLA2G4A|PLAU|PLAUR|PLEK|PRKCD|TEC|THBS1|TLR4|F11R	-9.307625344861409	10	-16.923569816953815	13.504593175853017
-6.082347651767871	GO:0007596	GO Biological Processes	blood coagulation	19_GO:0032501 multicellular organismal process	-9.220816480003423	3.7476861444950957	7.88399	A2M|APOE|BLK|SERPING1|CD9|CD36|CD40LG|DOCK1|F5|F13A1|FCER1G|FN1|GATA1|LYN|P2RY1|PIK3CB|PLA2G4A|PLAU|PLAUR|PLEK|PRKCD|SRC|STXBP1|TEC|THBS1|TLR4|MERTK|F11R|P2RY12	-7.304727127374089	10	-16.923569816953815	13.504593175853017
-6.02899	GO:0050817	GO Biological Processes	coagulation	19_GO:0032501 multicellular organismal process	-9.16558	3.72806	7.84869	A2M|APOE|BLK|SERPING1|CD9|CD36|CD40LG|DOCK1|F5|F13A1|FCER1G|FN1|GATA1|LYN|P2RY1|PIK3CB|PLA2G4A|PLAU|PLAUR|PLEK|PRKCD|SRC|STXBP1|TEC|THBS1|TLR4|MERTK|F11R|P2RY12	-7.256116980376369	10	-16.923569816953815	13.504593175853017
-8.28844	GO:0030193	GO Biological Processes	regulation of blood coagulation	19_GO:0032501 multicellular organismal process	-11.768575274784203	9.581972985084182	11.346948733428011	APOE|BLK|SERPING1|CD9|CD36|FCER1G|LYN|PLA2G4A|PLAU|PLAUR|PLEK|PRKCD|TEC|THBS1|TLR4|F11R	-9.664018665957812	10	-16.923569816953815	13.504593175853017
-4.987929669250785	GO:0016485	GO Biological Processes	protein processing	19_GO:0008152 metabolic process	-7.8992096311348385	4.123539901023822	7.418074605621583	A2M|ADAM8|ASPH|SERPING1|C2|C3|C4BPA|C5AR1|CR1|IGKC|CFP|PLAU|SRGN|SRC|THBS1|IL1R2|ADAM19|CIDEB|C1RL|VSIR|NKD2|LRRK2	-6.1580965318603935	11	-16.737399660817914	12.276902887139109
-3.421284992961681	GO:1903318	GO Biological Processes	negative regulation of protein maturation	19_GO:0048519 negative regulation of biological process	-4.9043788088176425	8.184601924759406	6.791201201686142	A2M|SERPING1|C4BPA|CR1|THBS1|IL1R2|LRRK2	-3.5843419406164077	11	-16.737399660817914	12.276902887139109
-3.421284992961681	GO:0010955	GO Biological Processes	negative regulation of protein processing	19_GO:0048519 negative regulation of biological process	-4.9043788088176425	8.184601924759406	6.791201201686142	A2M|SERPING1|C4BPA|CR1|THBS1|IL1R2|LRRK2	-3.5843419406164077	11	-16.737399660817914	12.276902887139109
-5.297330657740229	GO:0002455	GO Biological Processes	humoral immune response mediated by circulating immunoglobulin	19_GO:0002376 immune system process	-5.651471603124455	6.783901377810007	6.890295807264228	SERPING1|C2|C3|C4BPA|CR1|IGKC|TRDC|IGKV5-2|C1RL	-4.209710605030613	11	-16.737399660817914	12.276902887139109
-3.532706695300764	GO:0051604	GO Biological Processes	protein maturation	19_GO:0008152 metabolic process	-5.992769799419804	3.137430737824438	5.966139512223329	A2M|ADAM8|ASPH|SERPING1|C2|C3|C4BPA|C5AR1|CR1|IGKC|CFP|PLAU|SRGN|SORL1|SRC|THBS1|IL1R2|ADAM19|CIDEB|C1RL|VSIR|NKD2|LRRK2	-4.506184274565333	11	-16.737399660817914	12.276902887139109
-6.608855789264052	GO:2000257	GO Biological Processes	regulation of protein activation cascade	19_GO:0050896 response to stimulus	-7.4995575258922615	11.049212598425196	9.269536286058617	A2M|SERPING1|C2|C3|C4BPA|C5AR1|CR1|IGKC|CFP	-5.814898551515179	11	-16.737399660817914	12.276902887139109
-6.608855789264052	GO:0030449	GO Biological Processes	regulation of complement activation	19_GO:0002376 immune system process	-7.4995575258922615	11.049212598425196	9.269536286058617	A2M|SERPING1|C2|C3|C4BPA|C5AR1|CR1|IGKC|CFP	-5.814898551515179	11	-16.737399660817914	12.276902887139109
-7.69021	GO:0006958	GO Biological Processes	complement activation, classical pathway	19_GO:0002376 immune system process	-8.065828329662592	10.958609918000779	9.330216143328663	SERPING1|C2|C3|C4BPA|CR1|IGKC|TRDC|IGKV5-2|C1RL	-6.299431693314529	11	-16.737399660817914	12.276902887139109
-4.979935353009624	GO:0002920	GO Biological Processes	regulation of humoral immune response	19_GO:0002376 immune system process	-6.011674368768279	7.892294713160855	7.525580485160895	A2M|SERPING1|C2|C3|C4BPA|C5AR1|CR1|IGKC|CFP	-4.520089715542325	11	-16.737399660817914	12.276902887139109
-6.47346	GO:0070613	GO Biological Processes	regulation of protein processing	19_GO:0050789 regulation of biological process	-8.789266036960376	6.949190313474967	8.949025949007993	A2M|ADAM8|SERPING1|C2|C3|C4BPA|C5AR1|CR1|IGKC|CFP|SRC|THBS1|IL1R2|NKD2|LRRK2	-6.9367698319540665	11	-16.737399660817914	12.276902887139109
-6.4949	hsa04610	KEGG Pathway	Complement and coagulation cascades		-9.10736	9.821522309711288	9.971210437833626	A2M|SERPING1|C2|C3|C4BPA|C5AR1|CR1|CFD|F5|F13A1|PLAU|PLAUR	-7.202404015735331	11	-16.737399660817914	12.276902887139109
-9.917209916990986	GO:0006956	GO Biological Processes	complement activation	19_GO:0002376 immune system process	-10.489883264641328	8.8643	10.224224381499615	A2M|SERPING1|C2|C3|C4BPA|C5AR1|CR1|CFD|FCN1|IGKC|CFP|TRDC|IGKV5-2|C1RL	-8.462016621461665	11	-16.737399660817914	12.276902887139109
-7.8304823082039405	ko04610	KEGG Pathway	Complement and coagulation cascades		-10.515733912954229	12.276902887139109	11.397235039885292	A2M|SERPING1|C2|C3|C4BPA|C5AR1|CR1|CFD|F5|F13A1|PLAU|PLAUR	-8.483524288763784	11	-16.737399660817914	12.276902887139109
-9.464621742335941	GO:0002673	GO Biological Processes	regulation of acute inflammatory response	19_GO:0050896 response to stimulus	-10.769751021888105	9.20768	10.7183	A2M|ADAM8|BTK|SERPING1|C2|C3|C4BPA|C5AR1|CR1|FFAR2|IGKC|CFP|PTGS2|TNFSF11|NLRP3	-8.724245630295727	11	-16.737399660817914	12.276902887139109
-10.264582074080103	GO:0072376	GO Biological Processes	protein activation cascade	19_GO:0050896 response to stimulus	-11.180850920824007	10.74229002624672	11.374343493792194	A2M|SERPING1|C2|C3|C4BPA|C5AR1|CR1|CFD|F13A1|FCN1|FN1|IGKC|CFP|C1RL	-9.109859608208929	11	-16.737399660817914	12.276902887139109
-12.276827961276828	GO:0002526	GO Biological Processes	acute inflammatory response	19_GO:0050896 response to stimulus	-14.296544126289408	8.184601924759404	12.06864005306689	A2M|ADAM8|BTK|SERPING1|C2|C3|C4BPA|C5AR1|CEBPB|CR1|FN1|FFAR2|HFE|ICAM1|IGKC|IL6R|CFP|PTGS2|TNFSF11|VNN1|TREM1|NLRP3	-11.965481425689255	11	-16.737399660817914	12.276902887139109
-15.041076262082495	GO:0006959	GO Biological Processes	humoral immune response	19_GO:0002376 immune system process	-16.737399660817914	7.3925436739762365	12.765297121931235	A2M|ALOX5|BST1|SERPING1|C2|C3|C4BPA|C5AR1|CD28|CR1|CFD|FCN1|IGKC|CXCL8|LTF|LYZ|MEF2C|CFP|PPBP|S100A9|S100A12|SLC11A1|SLPI|PGLYRP1|TNFRSF21|BLNK|C1RL|TREM1	-14.257595308936837	11	-16.737399660817914	12.276902887139109
-6.47346	GO:1903317	GO Biological Processes	regulation of protein maturation	19_GO:0050789 regulation of biological process	-8.789266036960376	6.949190313474967	8.949025949007993	A2M|ADAM8|SERPING1|C2|C3|C4BPA|C5AR1|CR1|IGKC|CFP|SRC|THBS1|IL1R2|NKD2|LRRK2	-6.9367698319540665	11	-16.737399660817914	12.276902887139109
-3.5015596349811706	GO:0050766	GO Biological Processes	positive regulation of phagocytosis	19_GO:0048518 positive regulation of biological process	-5.499887559355533	6.138451443569553	6.7102540219109565	C2|C3|CD36|FCER1G|IL15|SLC11A1|MERTK|RAB31|STAP1|CLEC7A	-4.083696676295431	12	-15.729998480959182	7.196805140736719
-5.500332909056503	GO:0006898	GO Biological Processes	receptor-mediated endocytosis	19_GO:0051179 localization	-8.253665479081933	3.981698233666738	7.533618297111103	ADRB2|APOE|C3|CD9|CD14|CD36|FCER1G|FOLR1|HFE|HIP1|IGKC|CXCL8|MRC1|PIK3CB|CCL21|SDCBP|ITSN1|SORL1|VLDLR|NUMB|RAMP2|RAB31|CD207|CXCL16	-6.467909894947605	12	-15.729998480959182	7.196805140736719
-6.633621226804962	GO:0050764	GO Biological Processes	regulation of phagocytosis	19_GO:0051179 localization	-10.154919104652214	7.196805140736719	9.753905850486172	ALOX15|C2|C3|C4BPA|CD36|FCER1G|FGR|HCK|IL15|SLC11A1|TLR2|DYSF|SPHK1|MERTK|RAB31|STAP1|CLEC7A	-8.155829288573857	12	-15.729998480959182	7.196805140736719
-3.811153969044391	GO:0045807	GO Biological Processes	positive regulation of endocytosis	19_GO:0048518 positive regulation of biological process	-6.926805045140013	4.586974705084941	7.084641439651694	APOE|C2|C3|CD14|CD36|FCER1G|HFE|HIP1|IL15|CCL21|ITSN1|SLC11A1|MERTK|RAB31|STAP1|CLEC7A|LRRK2	-5.31673	12	-15.729998480959182	7.196805140736719
-5.680781242732067	GO:0060627	GO Biological Processes	regulation of vesicle-mediated transport	19_GO:0051179 localization	-11.921140878832233	3.3840181035062926	8.82467	ALOX15|ANXA1|APOE|BLK|C2|C3|C4BPA|CD14|CD36|FCER1G|FES|FGR|HCK|HFE|HIP1|HMOX1|IL15|LGALS3|LYN|P2RY1|PIK3CB|PTAFR|RAB27B|RALB|CCL21|SDCBP|ITSN1|SLC11A1|SORL1|SRC|STXBP1|TLR2|DYSF|NUMB|SPHK1|RAB3D|GAB2|MERTK|RAB31|STAP1|CLEC7A|PRAM1|LRRK2	-9.799593192774712	12	-15.729998480959182	7.196805140736719
-10.38957465777179	GO:0006909	GO Biological Processes	phagocytosis	19_GO:0051179 localization	-15.729998480959182	4.991707767298318	11.204871346654418	AIF1|ALOX15|ANXA1|C2|C3|C4BPA|CD14|CD36|DOCK1|FCER1G|FCN1|FGR|HCK|IGKC|IL15|LYN|MET|MYD88|NCF4|PAK1|PIK3CB|PRKCD|RARA|SLC11A1|SRC|THBS1|TLR2|TLR4|TYROBP|DYSF|SPHK1|MERTK|RAB31|STAP1|RAB20|CLEC7A|RAB7B	-13.285426505531511	12	-15.729998480959182	7.196805140736719
-5.898607851595132	GO:0030100	GO Biological Processes	regulation of endocytosis	19_GO:0051179 localization	-10.615049460519492	4.263834535653103	8.768877717394249	ALOX15|APOE|C2|C3|C4BPA|CD14|CD36|FCER1G|FGR|HCK|HFE|HIP1|IL15|LGALS3|PIK3CB|CCL21|SDCBP|ITSN1|SLC11A1|SRC|TLR2|DYSF|NUMB|SPHK1|MERTK|RAB31|STAP1|CLEC7A|LRRK2	-8.5766	12	-15.729998480959182	7.196805140736719
-9.764689375167784	GO:0002253	GO Biological Processes	activation of immune response	19_GO:0002376 immune system process	-15.379752840629076	3.361890277162787	10.064102782556908	A2M|BLK|BMX|BTK|SERPING1|C2|C3|C4BPA|C5AR1|CD14|CD28|CD36|CR1|CFD|DOCK1|FCER1G|FCN1|FGR|FFAR2|HCK|IGKC|IRF7|LGALS3|LTF|LYN|MEF2C|MYD88|PAK1|CFP|PIK3CB|PRKCD|S100A9|SRC|TEC|THY1|TLR2|TLR4|TYROBP|DDX58|LY96|STAP1|TNFRSF21|BLNK|TRAT1|CLEC4A|C1RL|SLC15A3|TLR8|PELI1|CARD9|ZBP1|PRAM1|RSAD2|PIK3AP1|NFAM1|RAB7B	-12.951780127020866	13	-15.379752840629076	4.910761154855643
-8.180089787580878	GO:0002764	GO Biological Processes	immune response-regulating signaling pathway	19_GO:0002376 immune system process	-12.874592211372187	3.154267240524405	9.03769	BLK|BMX|BTK|C5AR1|CD14|CD28|CD36|CR1|DOCK1|FCER1A|MS4A2|FCER1G|FCN1|FGR|FFAR2|HCK|IGKC|IRF7|KIT|LGALS3|LTF|LYN|MEF2C|MYD88|PAK1|PIK3CB|PRKCD|S100A9|SRC|TEC|THY1|TLR2|TLR4|TYROBP|GAB2|DDX58|LY96|STAP1|TNFRSF21|BLNK|TRAT1|CLEC4A|SLC15A3|TLR8|PELI1|CARD9|PRAM1|RSAD2|PIK3AP1|NFAM1|RAB7B	-10.6608	13	-15.379752840629076	4.910761154855643
-7.313257355725122	GO:0002757	GO Biological Processes	immune response-activating signal transduction	19_GO:0002376 immune system process	-11.313444541229027	3.0449310590793566	8.373846434693476	BLK|BMX|BTK|C5AR1|CD14|CD28|CD36|CR1|DOCK1|FCER1G|FCN1|FGR|FFAR2|HCK|IGKC|IRF7|LGALS3|LTF|LYN|MEF2C|MYD88|PAK1|PIK3CB|PRKCD|S100A9|SRC|TEC|THY1|TLR2|TLR4|TYROBP|DDX58|LY96|STAP1|TNFRSF21|BLNK|TRAT1|CLEC4A|SLC15A3|TLR8|PELI1|CARD9|PRAM1|RSAD2|PIK3AP1|NFAM1|RAB7B	-9.235234871608768	13	-15.379752840629076	4.910761154855643
-5.7580056029781215	GO:0002768	GO Biological Processes	immune response-regulating cell surface receptor signaling pathway	19_GO:0002376 immune system process	-8.982630445891017	3.1711557273053046	7.4731757395291485	BLK|BMX|BTK|C5AR1|CD28|CR1|DOCK1|FCER1A|MS4A2|FCER1G|FCN1|FGR|FFAR2|HCK|IGKC|KIT|LGALS3|LYN|MEF2C|PAK1|PIK3CB|PRKCD|SRC|TEC|THY1|TYROBP|GAB2|STAP1|TNFRSF21|BLNK|TRAT1|CLEC4A|CARD9|PRAM1|NFAM1	-7.098725776633084	13	-15.379752840629076	4.910761154855643
-4.946648275213388	GO:0002429	GO Biological Processes	immune response-activating cell surface receptor signaling pathway	19_GO:0002376 immune system process	-7.503244429756301	3.020507853185018	6.699411891950836	BLK|BMX|BTK|C5AR1|CD28|CR1|DOCK1|FCER1G|FCN1|FGR|FFAR2|HCK|IGKC|LGALS3|LYN|MEF2C|PAK1|PIK3CB|PRKCD|SRC|TEC|THY1|TYROBP|STAP1|TNFRSF21|BLNK|TRAT1|CLEC4A|CARD9|PRAM1|NFAM1	-5.816620318623987	13	-15.379752840629076	4.910761154855643
-3.9092682859009034	GO:0050853	GO Biological Processes	B cell receptor signaling pathway	19_GO:0002376 immune system process	-4.574701777755113	4.910761154855643	5.712895028500957	BLK|BMX|BTK|IGKC|LYN|MEF2C|TEC|STAP1|BLNK|NFAM1	-3.311824938901122	13	-15.379752840629076	4.910761154855643
-2.103863944057681	GO:0050851	GO Biological Processes	antigen receptor-mediated signaling pathway	19_GO:0002376 immune system process	-3.360272575290725	2.428398373280263	4.009567066881846	BLK|BMX|BTK|CD28|IGKC|LGALS3|LYN|MEF2C|PAK1|PIK3CB|TEC|THY1|STAP1|TNFRSF21|BLNK|TRAT1|PRAM1|NFAM1	-2.296850857036488	13	-15.379752840629076	4.910761154855643
-10.227020126508464	GO:0098542	GO Biological Processes	defense response to other organism	19_GO:0051704 multi-organism process	-14.962078089329154	4.108224312427873	10.410559882458728	C5AR1|CD36|CEBPB|FCER1G|FGR|GRN|IFIT2|IGKC|IL6R|IL10|IL15|IRF7|LGALS8|LTF|LYZ|MYD88|OAS2|CFP|PMAIP1|PPBP|PRKCD|RNASEL|S100A9|S100A12|SLC11A1|SLPI|TLR2|TLR4|TNFRSF1A|PGLYRP1|ISG15|FGL2|DDX58|IFIT5|CD207|TLR8|CARD9|CLEC7A|ZBP1|RSAD2|BATF2|DTX3L|IL27	-12.57053464134762	14	-14.962078089329154	7.0153730783652035
-12.052322545812114	GO:0042742	GO Biological Processes	defense response to bacterium	19_GO:0051704 multi-organism process	-14.080264789350247	6.8205016039661714	11.432128415167115	C5AR1|CD36|CEBPB|FCER1G|FGR|GRN|IGKC|IL6R|IL10|LTF|LYZ|MYD88|CFP|PPBP|PRKCD|S100A9|S100A12|SLC11A1|SLPI|TLR2|TLR4|TNFRSF1A|PGLYRP1|ISG15|CARD9	-11.770391387820032	14	-14.962078089329154	7.0153730783652035
-4.118740995686271	GO:0050830	GO Biological Processes	defense response to Gram-positive bacterium	19_GO:0051704 multi-organism process	-4.971826344346375	7.0153730783652035	6.568084525327363	C5AR1|CD36|FGR|LYZ|MYD88|TLR2|PGLYRP1|CARD9	-3.6377128922416033	14	-14.962078089329154	7.0153730783652035
-2.006506682345389	GO:0002791	GO Biological Processes	regulation of peptide secretion	19_GO:0051179 localization	-4.866962843920736	3.049165422949583	5.265622953178537	ADAM8|ALOX5|ANXA1|APOE|BLK|ACSL4|FFAR2|HFE|PAM|ITSN1|SORL1|TCF7L2|TLR2|TLR4|TNFSF11|RAB11FIP5|NADK|WLS|RSAD2	-3.5504206820785074	15	-14.327623077145073	4.27023
-2.3680729062824786	GO:0002793	GO Biological Processes	positive regulation of peptide secretion	19_GO:0048518 positive regulation of biological process	-4.469203835770994	4.03624	5.365932139093754	ADAM8|BLK|ACSL4|HFE|ITSN1|SORL1|TCF7L2|TLR2|TLR4|TNFSF11|NADK|WLS	-3.222823450805682	15	-14.327623077145073	4.27023
-4.128381086210352	GO:1903532	GO Biological Processes	positive regulation of secretion by cell	19_GO:0048518 positive regulation of biological process	-8.026958310887316	4.187470752202486	7.5110815362473815	ADAM8|BLK|ACSL4|FGR|HFE|P2RY1|PTAFR|RAB27B|SDCBP|ITSN1|SLC6A4|SORL1|SPP1|STXBP1|TCF7L2|TLR2|TLR4|TNFSF11|RAB3D|GAB2|NADK|WLS	-6.262921976446225	15	-14.327623077145073	4.27023
-2.539842994352828	GO:0023061	GO Biological Processes	signal release	19_GO:0023052 signaling	-3.767040682336014	2.467719173294293	4.312059569415716	ALOX5|ANXA1|BLK|BTK|ACSL4|FFAR2|HFE|LYN|MEF2C|P2RY1|ITSN1|SPP1|STXBP1|TCF7L2|TNFSF11|RAB11FIP5|NIBAN2|NADK|WLS|LRRK2	-2.6338096750647644	15	-14.327623077145073	4.27023
-5.800208206458924	GO:1903530	GO Biological Processes	regulation of secretion by cell	19_GO:0051179 localization	-11.484356161122305	3.5466608340624086	8.749	ADAM8|ALOX5|ANXA1|APOE|BLK|ACSL4|FES|FGR|FFAR2|HFE|HMOX1|LYN|MEF2C|P2RY1|PAM|PTAFR|RAB27B|RALB|SDCBP|ITSN1|SLC6A4|SORL1|SPP1|STXBP1|TCF7L2|TLR2|TLR4|TNFRSF1A|TNFRSF1B|TNFSF11|RAB3D|GAB2|RAB11FIP5|P2RY12|NADK|WLS|PRAM1|RSAD2|LRRK2	-9.393842708804753	15	-14.327623077145073	4.27023
-8.302779296773712	GO:0051046	GO Biological Processes	regulation of secretion	19_GO:0051179 localization	-14.327623077145073	3.79698	9.987207833441182	ADAM8|ALOX5|ANXA1|APOE|BLK|ACSL4|FES|FGR|FFAR2|HFE|NRG1|HMOX1|KCNQ1|LYN|MEF2C|OAS2|P2RY1|PAM|PLA2G4A|PTAFR|RAB27B|RALB|SDCBP|SGK1|ITSN1|SLC6A4|SORL1|SPP1|STXBP1|TCF7L2|TLR2|TLR4|TNFRSF1A|TNFRSF1B|TNFSF11|RAB3D|GAB2|RAB11FIP5|P2RY12|NADK|WLS|PRAM1|SCIN|RSAD2|LRRK2	-11.983332110811165	15	-14.327623077145073	4.27023
-4.594570359418877	GO:0051047	GO Biological Processes	positive regulation of secretion	19_GO:0048518 positive regulation of biological process	-8.885806382092237	4.27023	7.974267487551277	ADAM8|BLK|ACSL4|FGR|HFE|P2RY1|PLA2G4A|PTAFR|RAB27B|SDCBP|ITSN1|SLC6A4|SORL1|SPP1|STXBP1|TCF7L2|TLR2|TLR4|TNFSF11|RAB3D|GAB2|NADK|WLS|SCIN	-7.017141679391041	15	-14.327623077145073	4.27023
-2.095876527236034	GO:0032872	GO Biological Processes	regulation of stress-activated MAPK cascade	19_GO:0023052 signaling	-4.437745115963993	2.9464566929133857	4.951612112134799	CD40LG|GADD45A|LTBR|MAP3K9|MYD88|PAK1|CCL21|SDCBP|SPI1|STK3|TLR4|TNFSF11|SPHK1|SASH1|TNFRSF19|CARD9|CLEC7A|NCF1	-3.1955269780908444	16	-14.327623077145073	6.820501603966171
-2.679660277476526	GO:0070302	GO Biological Processes	regulation of stress-activated protein kinase signaling cascade	19_GO:0023052 signaling	-4.866962843920736	3.049165422949583	5.265622953178537	CD40LG|GADD45A|LTBR|LYN|MAP3K9|MYD88|PAK1|CCL21|SDCBP|SPI1|STK3|TLR4|TNFSF11|SPHK1|SASH1|TNFRSF19|CARD9|CLEC7A|NCF1	-3.5504206820785074	16	-14.327623077145073	6.820501603966171
-3.0462213712362622	GO:0046330	GO Biological Processes	positive regulation of JNK cascade	19_GO:0048518 positive regulation of biological process	-5.164479524855942	3.836532152230971	5.755849412466466	CD40LG|GADD45A|LTBR|MAP3K9|MYD88|PAK1|CCL21|SDCBP|STK3|TLR4|TNFSF11|SASH1|TNFRSF19|CARD9|NCF1	-3.792458216576883	16	-14.327623077145073	6.820501603966171
-2.340552780770328	GO:0043405	GO Biological Processes	regulation of MAP kinase activity	19_GO:0023052 signaling	-5.502046052160057	2.8606375659353263	5.563866737158479	ADAM8|APOE|C5AR1|CD40LG|GADD45A|FLT3|NRG1|KIT|LYN|MAP3K9|PAK1|PIK3CB|PRKCD|S100A12|SORL1|SRC|THBS1|TLR4|CXCR4|TNFSF11|TRIB1|SASH1|LRRK2|SPRED1	-4.084797203943621	16	-14.327623077145073	6.820501603966171
-2.313242406601088	GO:0071902	GO Biological Processes	positive regulation of protein serine/threonine kinase activity	19_GO:0048518 positive regulation of biological process	-5.999723203229868	2.9654354799852918	5.891813951135057	ADAM8|ADRB2|C5AR1|CD40LG|CSF1R|GADD45A|ACSL1|FLT3|NRG1|KIT|LTF|MAP3K9|PAK1|PIK3CB|RALB|S100A12|SRC|STK3|THBS1|TLR4|CXCR4|CAMK1|TNFSF11|SASH1|LRRK2	-4.51002	16	-14.327623077145073	6.820501603966171
-3.666063522448422	GO:0032874	GO Biological Processes	positive regulation of stress-activated MAPK cascade	19_GO:0048518 positive regulation of biological process	-6.32988	3.9816982336667377	6.511234656833599	CD40LG|GADD45A|LTBR|MAP3K9|MYD88|PAK1|CCL21|SDCBP|SPI1|STK3|TLR4|TNFSF11|SPHK1|SASH1|TNFRSF19|CARD9|CLEC7A|NCF1	-4.7960799095458935	16	-14.327623077145073	6.820501603966171
-2.1890383009788255	GO:1900745	GO Biological Processes	positive regulation of p38MAPK cascade	19_GO:0048518 positive regulation of biological process	-3.2200494660198604	6.820501603966171	5.092852806889225	GADD45A|SPI1|SPHK1|SASH1|NCF1	-2.179244034814226	16	-14.327623077145073	6.820501603966171
-4.535184953841052	GO:0070304	GO Biological Processes	positive regulation of stress-activated protein kinase signaling cascade	19_GO:0048518 positive regulation of biological process	-6.9071237007077615	4.128516015144125	6.893864772349073	CD40LG|GADD45A|LTBR|LYN|MAP3K9|MYD88|PAK1|CCL21|SDCBP|SPI1|STK3|TLR4|TNFSF11|SPHK1|SASH1|TNFRSF19|CARD9|CLEC7A|NCF1	-5.298694922641421	16	-14.327623077145073	6.820501603966171
-2.9868894403545854	GO:0045860	GO Biological Processes	positive regulation of protein kinase activity	19_GO:0048518 positive regulation of biological process	-7.854100577068802	2.824079897361073	6.763195049483438	ADAM8|ADRB2|C5AR1|CD40LG|CDKN1A|CHI3L1|CSF1|CSF1R|GADD45A|ACSL1|FLT3|NRG1|IL6R|IL18|KIT|LTF|MAP3K9|PAK1|PIK3CB|PRKCD|RALB|S100A12|CCL21|SLC11A1|SRC|STK3|THBS1|TLR4|VLDLR|CXCR4|CAMK1|TNFSF11|SASH1|STAP1|LRRK2|NCF1	-6.11963	16	-14.327623077145073	6.820501603966171
-4.1620853363135115	GO:0051347	GO Biological Processes	positive regulation of transferase activity	19_GO:0065007 biological regulation	-9.02879	2.6883728949939654	7.212594645125068	ADAM8|ADRB2|C5AR1|CD40LG|CDKN1A|CHI3L1|CSF1|CSF1R|GADD45A|ACSL1|FGR|FLT3|NRG1|IL6R|IL18|KIT|LTF|LYN|MET|MAP3K9|PAK1|PIK3CB|PRKCD|RALB|S100A12|CCL21|SLC11A1|SORL1|SRC|STK3|TEK|THBS1|TIE1|TLR4|VLDLR|CXCR4|CAMK1|TNFSF11|MERTK|SASH1|STAP1|P2RY12|LRRK2|DTX3L|NCF1	-7.140209935965186	16	-14.327623077145073	6.820501603966171
-3.9978506726792102	GO:0033674	GO Biological Processes	positive regulation of kinase activity	19_GO:0048518 positive regulation of biological process	-10.154453529258404	2.9994705917442137	7.878814320247606	ADAM8|ADRB2|C5AR1|CD40LG|CDKN1A|CHI3L1|CSF1|CSF1R|GADD45A|ACSL1|FGR|FLT3|NRG1|IL6R|IL18|KIT|LTF|LYN|MET|MAP3K9|PAK1|PIK3CB|PRKCD|RALB|S100A12|CCL21|SLC11A1|SRC|STK3|TEK|THBS1|TIE1|TLR4|VLDLR|CXCR4|CAMK1|TNFSF11|MERTK|SASH1|STAP1|P2RY12|LRRK2|NCF1	-8.155829288573857	16	-14.327623077145073	6.820501603966171
-6.842474019062881	GO:0043408	GO Biological Processes	regulation of MAPK cascade	19_GO:0023052 signaling	-13.89711773509357	3.2452660998422584	9.468901493145756	ADAM8|ADRB2|ALOX15|APOE|C5AR1|CD36|CD40LG|CHI3L1|CCR1|CSF1R|GADD45A|FLT3|FN1|GPR37|NRG1|ICAM1|KIT|LTBR|LYN|MAP3K9|MYD88|P2RY1|PAK1|PIK3CB|PRKCD|S100A12|CCL21|SDCBP|SORL1|SPI1|SRC|STK3|TEK|THBS1|TIMP2|TIMP3|TLR4|CXCR4|SEMA7A|TNFSF11|SPHK1|GPR55|TRIB1|SASH1|BANK1|TNFRSF19|LMO3|CARD9|CLEC7A|LRRK2|GPBAR1|SPRED1|NCF1	-11.599478789980367	16	-14.327623077145073	6.820501603966171
-7.400393347912607	GO:0043410	GO Biological Processes	positive regulation of MAPK cascade	19_GO:0048518 positive regulation of biological process	-14.327623077145073	3.79698	9.987207833441182	ADAM8|ADRB2|ALOX15|APOE|C5AR1|CD36|CD40LG|CHI3L1|CCR1|CSF1R|GADD45A|FLT3|GPR37|NRG1|ICAM1|KIT|LTBR|MAP3K9|MYD88|P2RY1|PAK1|PIK3CB|S100A12|CCL21|SDCBP|SPI1|SRC|STK3|TEK|THBS1|TIMP2|TLR4|CXCR4|SEMA7A|TNFSF11|SPHK1|GPR55|SASH1|BANK1|TNFRSF19|CARD9|CLEC7A|LRRK2|GPBAR1|NCF1	-11.983332110811165	16	-14.327623077145073	6.820501603966171
-3.6205089658516743	GO:0071900	GO Biological Processes	regulation of protein serine/threonine kinase activity	19_GO:0050789 regulation of biological process	-6.665789001511781	2.5807303366358485	6.05197	ADAM8|ADRB2|APOE|C5AR1|CD40LG|CDKN1A|CEBPA|CSF1R|GADD45A|ACSL1|FLT3|NRG1|KIT|LTF|LYN|MAP3K9|PAK1|PIK3CB|PRKCD|RALB|S100A12|SORL1|SRC|STK3|THBS1|THY1|TLR4|CXCR4|CAMK1|TNFSF11|TRIB1|SASH1|SESN2|LRRK2|SPRED1	-5.086005404894971	16	-14.327623077145073	6.820501603966171
-7.959745574779429	GO:0008015	GO Biological Processes	blood circulation	19_GO:0032501 multicellular organismal process	-13.188438100352807	4.537116284377497	9.984309624364428	ACVRL1|ADRB2|ANPEP|APOE|ASPH|ATP1B1|SERPING1|CLIC2|DSC2|F5|GAA|HMOX1|HTR7|ICAM1|KCNJ2|KCNQ1|OLR1|P2RY1|PTAFR|PTGS2|PTPRO|SCN2B|SGK1|SLC2A5|SLC6A4|SRC|TEK|TNNI2|CXCR4|KCNE3|RAMP2|F11R|FXYD6|TMIGD3	-10.936556645800279	17	-13.188438100352807	4.73845
-7.578329617609446	GO:0003013	GO Biological Processes	circulatory system process	19_GO:0032501 multicellular organismal process	-12.764024250680206	4.3938389280287335	9.738003597691618	ACVRL1|ADRB2|ANPEP|APOE|ASPH|ATP1B1|SERPING1|CLIC2|DSC2|F5|GAA|HMOX1|HTR7|ICAM1|KCNJ2|KCNQ1|OLR1|P2RY1|PTAFR|PTGS2|PTPRO|SCN2B|SGK1|SLC2A5|SLC6A4|SRC|TEK|TNNI2|CXCR4|KCNE3|RAMP2|F11R|FXYD6|TMIGD3	-10.556813191047139	17	-13.188438100352807	4.73845
-3.3392344345013036	GO:0008217	GO Biological Processes	regulation of blood pressure	19_GO:0032501 multicellular organismal process	-4.821472669897056	4.73845	5.833145462105848	ACVRL1|ADRB2|ANPEP|HMOX1|PTAFR|PTGS2|PTPRO|SGK1|SLC2A5|RAMP2|F11R	-3.5111854574904613	17	-13.188438100352807	4.73845
-2.7134016919869763	GO:0003018	GO Biological Processes	vascular process in circulatory system	19_GO:0032501 multicellular organismal process	-3.9951353713090647	4.233414788668657	5.0894650885366115	ADRB2|APOE|HTR7|ICAM1|P2RY1|PTAFR|SLC6A4|SRC|TEK|RAMP2	-2.8269356640308385	17	-13.188438100352807	4.73845
-3.464642113388756	GO:0010594	GO Biological Processes	regulation of endothelial cell migration	19_GO:0040011 locomotion	-6.507271634587989	4.303244310955976	6.738079218890181	ACVRL1|ANXA1|APOE|GADD45A|GLUL|GRN|HMOX1|MEF2C|MET|PIK3CB|PTGS2|TEK|THBS1|NR2E1|NRP2|SASH1|SPRED1	-4.94706	18	-12.728227153883164	5.666262870987281
-2.1113999145223183	GO:0090049	GO Biological Processes	regulation of cell migration involved in sprouting angiogenesis	19_GO:0040011 locomotion	-3.296919928280277	5.666262870987281	4.909151854657091	ANXA1|HMOX1|PTGS2|THBS1|NR2E1|SPRED1	-2.2434664419842156	18	-12.728227153883164	5.666262870987281
-3.35101	GO:0010632	GO Biological Processes	regulation of epithelial cell migration	19_GO:0040011 locomotion	-6.257931022408268	3.6108537903350317	6.319434785481105	ACVRL1|ANXA1|APOE|GADD45A|DOCK1|GLUL|GRN|HMOX1|MEF2C|MET|MMP9|PIK3CB|PTGS2|SRC|TEK|THBS1|NR2E1|NRP2|SASH1|SPRED1	-4.735079294732338	18	-12.728227153883164	5.666262870987281
-3.2087379325630687	GO:0002040	GO Biological Processes	sprouting angiogenesis	19_GO:0032502 developmental process	-5.624722957194776	4.764171269636072	6.3710910487850665	ACVRL1|ALOX5|ANXA1|GLUL|HMOX1|IL10|PIK3CB|PTGS2|TEK|THBS1|NR2E1|RAMP2|SPRED1	-4.186311290471924	18	-12.728227153883164	5.666262870987281
-3.318936563235991	GO:0050678	GO Biological Processes	regulation of epithelial cell proliferation	19_GO:0008283 cell proliferation	-5.306272358665406	3.1479238172151556	5.574154493558378	ACVRL1|ALOX5|APOE|C5AR1|ECM1|GRN|HMOX1|IL10|MEF2C|TCF7L2|TEK|TGM1|THBS1|TIE1|TLR4|VDR|NRP2|EGFL7|SULF2|GPBAR1	-3.9182092514312936	18	-12.728227153883164	5.666262870987281
-2.151378020854466	GO:0043535	GO Biological Processes	regulation of blood vessel endothelial cell migration	19_GO:0040011 locomotion	-3.930240411544902	4.161661995640375	5.019512328007463	ACVRL1|ANXA1|APOE|GADD45A|HMOX1|MEF2C|PTGS2|THBS1|NR2E1|SPRED1	-2.7726553543977444	18	-12.728227153883164	5.666262870987281
-3.063452775084263	GO:1903670	GO Biological Processes	regulation of sprouting angiogenesis	19_GO:0032502 developmental process	-5.003480019020573	5.456401283172936	6.174244805498464	ALOX5|ANXA1|GLUL|HMOX1|IL10|PIK3CB|PTGS2|THBS1|NR2E1|SPRED1	-3.6588524617559943	18	-12.728227153883164	5.666262870987281
-3.0818325194804177	GO:0001935	GO Biological Processes	endothelial cell proliferation	19_GO:0008283 cell proliferation	-4.724567290270199	4.27023	5.617670413442282	ACVRL1|ALOX5|APOE|ECM1|HMOX1|IL10|MEF2C|TEK|THBS1|TIE1|NRP2|EGFL7	-3.4345022820935376	18	-12.728227153883164	5.666262870987281
-2.428745732888928	GO:0050679	GO Biological Processes	positive regulation of epithelial cell proliferation	19_GO:0008283 cell proliferation	-4.011719794346134	3.6376008554486248	4.912314646064682	C5AR1|ECM1|GRN|HMOX1|IL10|TCF7L2|TEK|TGM1|TLR4|NRP2|EGFL7|GPBAR1	-2.8408253867044935	18	-12.728227153883164	5.666262870987281
-3.7169733350967578	GO:0043542	GO Biological Processes	endothelial cell migration	19_GO:0040011 locomotion	-6.540740592413669	3.9203555437923203	6.605951566497268	ACVRL1|ANXA1|APOE|GADD45A|GLUL|GRN|HMOX1|LGALS8|MEF2C|MET|PIK3CB|PTGS2|PXN|TEK|THBS1|NR2E1|NRP2|SASH1|SPRED1	-4.9783159930611305	18	-12.728227153883164	5.666262870987281
-3.410645127230694	GO:0001936	GO Biological Processes	regulation of endothelial cell proliferation	19_GO:0008283 cell proliferation	-5.073428466764368	4.603838582677166	5.960630840277711	ACVRL1|ALOX5|APOE|ECM1|HMOX1|IL10|MEF2C|TEK|THBS1|TIE1|NRP2|EGFL7	-3.716877458901544	18	-12.728227153883164	5.666262870987281
-3.662463538590155	GO:0090132	GO Biological Processes	epithelium migration	19_GO:0032501 multicellular organismal process	-6.5816210924368175	3.381661873104185	6.398762407007771	ACVRL1|ANXA1|APOE|GADD45A|DOCK1|GLUL|GRN|HMOX1|KIT|LGALS8|MEF2C|MET|MMP9|PIK3CB|PTGS2|PXN|SRC|TEK|THBS1|NR2E1|NRP2|SASH1|SPRED1	-5.014734524226996	18	-12.728227153883164	5.666262870987281
-5.451344035876991	GO:0001667	GO Biological Processes	ameboidal-type cell migration	19_GO:0040011 locomotion	-8.889158448701473	3.4441990000118756	7.576529757711845	ACVR1B|ACVRL1|ANXA1|APOE|GADD45A|DOCK1|FN1|FOLR1|GLUL|GRN|HMOX1|KIT|LGALS8|MEF2C|MET|MMP9|PAK1|PIK3CB|PTGS2|PXN|SRC|TEK|THBS1|NR2E1|SEMA7A|NRP2|SEMA6B|SASH1|P2RY12|PRR5L|SPRED1	-7.018993590857868	18	-12.728227153883164	5.666262870987281
-3.662463538590155	GO:0010631	GO Biological Processes	epithelial cell migration	19_GO:0040011 locomotion	-6.5816210924368175	3.381661873104185	6.398762407007771	ACVRL1|ANXA1|APOE|GADD45A|DOCK1|GLUL|GRN|HMOX1|KIT|LGALS8|MEF2C|MET|MMP9|PIK3CB|PTGS2|PXN|SRC|TEK|THBS1|NR2E1|NRP2|SASH1|SPRED1	-5.014734524226996	18	-12.728227153883164	5.666262870987281
-3.662463538590155	GO:0090130	GO Biological Processes	tissue migration	19_GO:0032501 multicellular organismal process	-6.5816210924368175	3.381661873104185	6.398762407007771	ACVRL1|ANXA1|APOE|GADD45A|DOCK1|GLUL|GRN|HMOX1|KIT|LGALS8|MEF2C|MET|MMP9|PIK3CB|PTGS2|PXN|SRC|TEK|THBS1|NR2E1|NRP2|SASH1|SPRED1	-5.014734524226996	18	-12.728227153883164	5.666262870987281
-7.025561797745593	GO:0001944	GO Biological Processes	vasculature development	19_GO:0032502 developmental process	-12.728227153883164	3.325731617841718	9.096582941787851	ACVRL1|ADAM8|ALOX5|ANPEP|ANXA1|APOE|KLF5|C3|C5AR1|CHI3L1|CYBB|GADD45A|ECM1|FN1|FOLR1|GAB1|GLUL|GRN|HMOX1|IL6R|CXCL8|IL10|IL18|KIT|LGALS8|MEF2C|MMP19|PIK3CB|PTGS2|SPI1|TCF7L2|TEK|TGFBI|THBS1|THY1|TIE1|NR2E1|CXCR4|NRP2|SPHK1|RAMP2|SASH1|TSPAN12|EGFL7|NIBAN2|ARHGAP24|SPRED1	-10.527498221778018	18	-12.728227153883164	5.666262870987281
-7.025561797745593	GO:0072358	GO Biological Processes	cardiovascular system development	19_GO:0032502 developmental process	-12.728227153883164	3.325731617841718	9.096582941787851	ACVRL1|ADAM8|ALOX5|ANPEP|ANXA1|APOE|KLF5|C3|C5AR1|CHI3L1|CYBB|GADD45A|ECM1|FN1|FOLR1|GAB1|GLUL|GRN|HMOX1|IL6R|CXCL8|IL10|IL18|KIT|LGALS8|MEF2C|MMP19|PIK3CB|PTGS2|SPI1|TCF7L2|TEK|TGFBI|THBS1|THY1|TIE1|NR2E1|CXCR4|NRP2|SPHK1|RAMP2|SASH1|TSPAN12|EGFL7|NIBAN2|ARHGAP24|SPRED1	-10.527498221778018	18	-12.728227153883164	5.666262870987281
-7.7818023887177805	GO:0001525	GO Biological Processes	angiogenesis	19_GO:0032502 developmental process	-12.233059229788338	3.7406188484251968	9.160937672929501	ACVRL1|ADAM8|ALOX5|ANPEP|ANXA1|KLF5|C3|C5AR1|CHI3L1|CYBB|GADD45A|ECM1|FN1|GAB1|GLUL|GRN|HMOX1|CXCL8|IL10|IL18|MMP19|PIK3CB|PTGS2|TEK|TGFBI|THBS1|THY1|TIE1|NR2E1|CXCR4|NRP2|SPHK1|RAMP2|SASH1|TSPAN12|EGFL7|NIBAN2|ARHGAP24|SPRED1	-10.08856407216627	18	-12.728227153883164	5.666262870987281
-7.306236677694692	GO:0048514	GO Biological Processes	blood vessel morphogenesis	19_GO:0032502 developmental process	-12.232106051929959	3.5196581655961943	9.028831427951813	ACVRL1|ADAM8|ALOX5|ANPEP|ANXA1|APOE|KLF5|C3|C5AR1|CHI3L1|CYBB|GADD45A|ECM1|FN1|FOLR1|GAB1|GLUL|GRN|HMOX1|CXCL8|IL10|IL18|MMP19|PIK3CB|PTGS2|SPI1|TEK|TGFBI|THBS1|THY1|TIE1|NR2E1|CXCR4|NRP2|SPHK1|RAMP2|SASH1|TSPAN12|EGFL7|NIBAN2|ARHGAP24|SPRED1	-10.08856407216627	18	-12.728227153883164	5.666262870987281
-6.969257320508968	GO:0001568	GO Biological Processes	blood vessel development	19_GO:0032502 developmental process	-12.346638110402978	3.3584232821961084	8.973051821970222	ACVRL1|ADAM8|ALOX5|ANPEP|ANXA1|APOE|KLF5|C3|C5AR1|CHI3L1|CYBB|GADD45A|ECM1|FN1|FOLR1|GAB1|GLUL|GRN|HMOX1|IL6R|CXCL8|IL10|IL18|MEF2C|MMP19|PIK3CB|PTGS2|SPI1|TCF7L2|TEK|TGFBI|THBS1|THY1|TIE1|NR2E1|CXCR4|NRP2|SPHK1|RAMP2|SASH1|TSPAN12|EGFL7|NIBAN2|ARHGAP24|SPRED1	-10.194552357095995	18	-12.728227153883164	5.666262870987281
-6.309938768519043	GO:0045765	GO Biological Processes	regulation of angiogenesis	19_GO:0032502 developmental process	-9.62295	4.143454724409449	8.263413248173507	ALOX5|ANXA1|C3|C5AR1|CHI3L1|CYBB|GADD45A|ECM1|GAB1|GLUL|GRN|HMOX1|CXCL8|IL10|PIK3CB|PTGS2|TEK|THBS1|TIE1|NR2E1|CXCR4|SPHK1|RAMP2|SASH1|TSPAN12|NIBAN2|SPRED1	-7.675703696641518	18	-12.728227153883164	5.666262870987281
-5.966053719510541	GO:1904018	GO Biological Processes	positive regulation of vasculature development	19_GO:0048518 positive regulation of biological process	-9.554772837369873	5.001701176241858	8.618352274727037	ANXA1|C3|C5AR1|CHI3L1|CYBB|ECM1|GAB1|GRN|HMOX1|IL6R|CXCL8|IL10|KIT|PTGS2|TEK|THBS1|TIE1|NR2E1|CXCR4|SPHK1|RAMP2|SASH1	-7.612876221134253	18	-12.728227153883164	5.666262870987281
-5.621121734926674	GO:0045766	GO Biological Processes	positive regulation of angiogenesis	19_GO:0048518 positive regulation of biological process	-8.834025280524378	5.06264	8.287123217629944	ANXA1|C3|C5AR1|CHI3L1|CYBB|ECM1|GAB1|GRN|HMOX1|CXCL8|IL10|PTGS2|TEK|THBS1|TIE1|NR2E1|CXCR4|SPHK1|RAMP2|SASH1	-6.974254290983164	18	-12.728227153883164	5.666262870987281
-4.4686	GO:0050673	GO Biological Processes	epithelial cell proliferation	19_GO:0008283 cell proliferation	-7.327023512861639	3.468051663033646	6.8302246946253184	ACVR2A|ACVRL1|ALOX5|APOE|C5AR1|CEBPB|ECM1|SERPINB1|GRN|HMOX1|IL10|KIT|MEF2C|TCF7L2|TEK|TGM1|THBS1|TIE1|TLR4|VDR|TNFSF11|NRP2|EGFL7|SULF2|GPBAR1	-5.66154	18	-12.728227153883164	5.666262870987281
-6.260150853992423	GO:1901342	GO Biological Processes	regulation of vasculature development	19_GO:0032502 developmental process	-9.917099067739091	4.000339143000383	8.327183236540668	ALOX5|ANXA1|C3|C5AR1|CHI3L1|CYBB|GADD45A|ECM1|GAB1|GLUL|GRN|HMOX1|IL6R|CXCL8|IL10|KIT|PIK3CB|PTGS2|TEK|THBS1|TIE1|NR2E1|CXCR4|SPHK1|RAMP2|SASH1|TSPAN12|NIBAN2|SPRED1	-7.9382188852503015	18	-12.728227153883164	5.666262870987281
-3.229633318224686	GO:0070664	GO Biological Processes	negative regulation of leukocyte proliferation	19_GO:0008283 cell proliferation	-5.192937046742527	5.710187389367027	6.3785074562694035	BLK|BTK|CEBPB|CR1|IL10|LYN|TYROBP|TNFRSF21|PELI1|VSIR	-3.818042776617738	19	-12.598611551930157	11.332525741974562
-3.407672826762858	GO:0050672	GO Biological Processes	negative regulation of lymphocyte proliferation	19_GO:0008283 cell proliferation	-5.394311665932867	5.988733115677613	6.5960238987856945	BLK|BTK|CEBPB|CR1|IL10|LYN|TYROBP|TNFRSF21|PELI1|VSIR	-3.993688560099415	19	-12.598611551930157	11.332525741974562
-2.9020492589114766	GO:1903038	GO Biological Processes	negative regulation of leukocyte cell-cell adhesion	19_GO:0022610 biological adhesion	-5.2587266910606765	4.433326042578011	6.025668823650929	ANXA1|BCL6|CEBPB|CR1|HFE|HLX|IL10|LGALS3|CCL21|FGL2|TNFRSF21|PELI1|VSIR	-3.8741162554735973	19	-12.598611551930157	11.332525741974562
-3.900474510914151	GO:0030889	GO Biological Processes	negative regulation of B cell proliferation	19_GO:0008283 cell proliferation	-5.228826294129766	11.332525741974562	7.68115	BLK|BTK|IL10|LYN|TYROBP|TNFRSF21	-3.8486150524181597	19	-12.598611551930157	11.332525741974562
-3.3588893521653524	GO:0002698	GO Biological Processes	negative regulation of immune effector process	19_GO:0002376 immune system process	-5.189616248377367	4.372595548844066	5.960367644928445	A2M|ANXA1|BCL6|SERPING1|C4BPA|CR1|GRN|HFE|HLX|HMOX1|IL10|LGALS3|FGL2	-3.8152021269824177	19	-12.598611551930157	11.332525741974562
-2.9322490315020824	GO:0070228	GO Biological Processes	regulation of lymphocyte apoptotic process	19_GO:0050789 regulation of biological process	-3.239057134631165	3.6528699726669265	4.310967675411166	ADAM8|BCL6|BLK|BTK|IL10|LGALS3|LYN|SLC46A2|FNIP1	-2.194450903777996	19	-12.598611551930157	11.332525741974562
-2.8061308298179815	GO:0050871	GO Biological Processes	positive regulation of B cell activation	19_GO:0002376 immune system process	-4.262776605432095	4.155259438724006	5.259591731064692	BCL6|BST1|BTK|CD28|CDKN1A|IGKC|IL10|MEF2C|TLR4|TNFSF13B|PELI1	-3.0522878360377925	19	-12.598611551930157	11.332525741974562
-3.421284992961681	GO:0001783	GO Biological Processes	B cell apoptotic process	19_GO:0009987 cellular process	-3.849508490453573	7.015373078365205	5.685994757427324	BCL6|BLK|BTK|IL10|LYN|TNFRSF21	-2.704554169666626	19	-12.598611551930157	11.332525741974562
-3.488096841244052	GO:0002902	GO Biological Processes	regulation of B cell apoptotic process	19_GO:0050789 regulation of biological process	-3.722173294420468	6.331641285956007	5.366292641585858	BCL6|BLK|BTK|IL10|LYN|FNIP1	-2.6008936086688306	19	-12.598611551930157	11.332525741974562
-2.3320023646384658	GO:0030890	GO Biological Processes	positive regulation of B cell proliferation	19_GO:0008283 cell proliferation	-3.7032519142387064	5.544407755482178	5.221859047799872	BCL6|BST1|CDKN1A|MEF2C|TLR4|TNFSF13B|PELI1	-2.585175398375222	19	-12.598611551930157	11.332525741974562
-2.3164394756580102	GO:0070227	GO Biological Processes	lymphocyte apoptotic process	19_GO:0009987 cellular process	-2.744803534167997	3.5076865391826018	3.878084577499532	ADAM8|BCL6|BLK|BTK|IL10|LGALS3|LYN|TNFRSF21	-1.7661163285683645	19	-12.598611551930157	11.332525741974562
-2.6887052737347457	GO:0050868	GO Biological Processes	negative regulation of T cell activation	19_GO:0022610 biological adhesion	-4.859898726952736	4.397696556587143	5.750810090066139	ANXA1|BCL6|CEBPB|CR1|HFE|HLX|IL10|LGALS3|FGL2|TNFRSF21|PELI1|VSIR	-3.545033379865022	19	-12.598611551930157	11.332525741974562
-3.407672826762858	GO:0032945	GO Biological Processes	negative regulation of mononuclear cell proliferation	19_GO:0008283 cell proliferation	-5.394311665932867	5.988733115677613	6.5960238987856945	BLK|BTK|CEBPB|CR1|IL10|LYN|TYROBP|TNFRSF21|PELI1|VSIR	-3.993688560099415	19	-12.598611551930157	11.332525741974562
-5.132275449147166	GO:2000108	GO Biological Processes	positive regulation of leukocyte apoptotic process	19_GO:0048518 positive regulation of biological process	-5.619468483237384	10.110390612938088	7.7464489273397685	ADAM8|ANXA1|BLK|IL10|LYN|MEF2C|PIK3CB	-4.185482785846651	19	-12.598611551930157	11.332525741974562
-4.121944139990885	GO:0071887	GO Biological Processes	leukocyte apoptotic process	19_GO:0009987 cellular process	-5.587700369159285	4.407093344101218	6.225807569646724	ADAM8|ANXA1|BCL6|BLK|BTK|IL10|IRF7|LGALS3|LYN|MEF2C|PIK3CB|CCL21|MERTK|TNFRSF21	-4.161893717307584	19	-12.598611551930157	11.332525741974562
-8.111303185822903	GO:0050866	GO Biological Processes	negative regulation of cell activation	19_GO:0048519 negative regulation of biological process	-12.598611551930157	5.699990626171728	10.310213643013395	ANXA1|APOE|BCL6|BLK|BTK|CD9|CEBPB|CNR2|CR1|FGR|GRN|HFE|HLX|HMOX1|IL10|LGALS3|LYN|PRKCD|TYROBP|MERTK|FGL2|TNFRSF21|BANK1|PELI1|VSIR|MILR1	-10.404269418486411	19	-12.598611551930157	11.332525741974562
-5.995778708712572	GO:0002683	GO Biological Processes	negative regulation of immune system process	19_GO:0002376 immune system process	-11.870745276052755	3.571462658076831	8.918088600238546	A2M|ALOX15|ANXA1|BCL6|BLK|BTK|SERPING1|C4BPA|CD14|CEBPB|CNR2|CR1|FGR|GRN|HFE|HLX|HMOX1|IL10|LGALS3|LTF|LYN|RARA|CCL21|THBS1|THY1|TLR4|TYROBP|GPR55|TRIB1|MERTK|FGL2|PADI2|LY96|STAP1|TNFRSF21|BANK1|PELI1|VSIR|MILR1|RAB7B	-9.75453	19	-12.598611551930157	11.332525741974562
-6.889174752624976	GO:0002695	GO Biological Processes	negative regulation of leukocyte activation	19_GO:0002376 immune system process	-10.73741998013602	5.430168584696143	9.360751588593407	ANXA1|BCL6|BLK|BTK|CEBPB|CNR2|CR1|FGR|GRN|HFE|HLX|HMOX1|IL10|LGALS3|LYN|TYROBP|MERTK|FGL2|TNFRSF21|BANK1|PELI1|VSIR|MILR1	-8.694159009466093	19	-12.598611551930157	11.332525741974562
-5.64837	GO:0051250	GO Biological Processes	negative regulation of lymphocyte activation	19_GO:0002376 immune system process	-8.689143836669922	5.241823704621193	8.28456	ANXA1|BCL6|BLK|BTK|CEBPB|CR1|FGR|HFE|HLX|IL10|LGALS3|LYN|TYROBP|MERTK|FGL2|TNFRSF21|BANK1|PELI1|VSIR	-6.846631852570214	19	-12.598611551930157	11.332525741974562
-6.39863	GO:0042100	GO Biological Processes	B cell proliferation	19_GO:0008283 cell proliferation	-7.972792524162747	6.138451443569553	8.227186136245836	BCL6|BLK|BST1|BTK|CD40LG|CDKN1A|IL10|LYN|MEF2C|PRKCD|TLR4|TYROBP|TNFSF13B|TNFRSF21|PELI1	-6.216917668490256	19	-12.598611551930157	11.332525741974562
-2.8044027946526326	GO:0022408	GO Biological Processes	negative regulation of cell-cell adhesion	19_GO:0022610 biological adhesion	-5.551703749905044	3.8897118058262516	6.016149357851733	ANXA1|BCL6|CD9|CEBPB|CR1|HFE|HLX|IL10|LGALS3|PRKCD|CCL21|SPINT2|FGL2|TNFRSF21|PELI1|VSIR	-4.129661903516047	19	-12.598611551930157	11.332525741974562
-6.2265645035874115	GO:0050864	GO Biological Processes	regulation of B cell activation	19_GO:0002376 immune system process	-7.253687686933014	4.556376329247504	7.254427218470101	BCL6|BLK|BST1|BTK|CD28|CDKN1A|CR1|IGKC|IL10|LYN|MEF2C|TLR4|TYROBP|TNFSF13B|TNFRSF21|BANK1|PELI1|NFAM1	-5.595645893461757	19	-12.598611551930157	11.332525741974562
-4.589751797329104	GO:0007162	GO Biological Processes	negative regulation of cell adhesion	19_GO:0022610 biological adhesion	-6.965985381429181	3.6747192315246306	6.734763514231336	ACVRL1|ANXA1|BCL6|CD9|CEBPB|CR1|HFE|HLX|IL10|LGALS3|PRKCD|PTPRO|CCL21|SRC|TGFBI|THBS1|PLXNC1|SPINT2|FGL2|TNFRSF21|PELI1|VSIR	-5.346729909870219	19	-12.598611551930157	11.332525741974562
-5.694302145408446	GO:0050869	GO Biological Processes	negative regulation of B cell activation	19_GO:0002376 immune system process	-6.67146	9.207677165354331	8.295258611451482	BCL6|BLK|BTK|CR1|IL10|LYN|TYROBP|TNFRSF21|BANK1	-5.0909033020784635	19	-12.598611551930157	11.332525741974562
-5.073634372548609	GO:2000106	GO Biological Processes	regulation of leukocyte apoptotic process	19_GO:0050789 regulation of biological process	-6.2932172220611085	5.410160594332488	7.001651505527541	ADAM8|ANXA1|BCL6|BLK|BTK|IL10|IRF7|LGALS3|LYN|MEF2C|PIK3CB|CCL21|MERTK	-4.766052279094022	19	-12.598611551930157	11.332525741974562
-4.264900601018127	GO:0050777	GO Biological Processes	negative regulation of immune response	19_GO:0002376 immune system process	-5.9166378118891805	4.384608173978252	6.420264043296173	A2M|ALOX15|ANXA1|BCL6|SERPING1|C4BPA|CR1|GRN|HFE|HLX|HMOX1|IL10|LGALS3|LYN|FGL2	-4.440488133596884	19	-12.598611551930157	11.332525741974562
-5.658812488946567	GO:0030888	GO Biological Processes	regulation of B cell proliferation	19_GO:0008283 cell proliferation	-7.558862909496683	6.791478192885464	8.201217034509748	BCL6|BLK|BST1|BTK|CDKN1A|IL10|LYN|MEF2C|TLR4|TYROBP|TNFSF13B|TNFRSF21|PELI1	-5.864288105249896	19	-12.598611551930157	11.332525741974562
-2.8371072394122256	GO:0043177	GO Molecular Functions	organic acid binding		-4.620468424109092	3.8926765251904487	5.420817739305278	ALOX5AP|VCAN|FCN1|FOLR1|P4HA1|PAM|PLOD1|RARA|S100A9|VDR|PADI4|SESN2|EGLN3	-3.3459294475880395	20	-12.501328204524867	5.710187389367027
-2.8904068643332703	GO:0031406	GO Molecular Functions	carboxylic acid binding		-4.679396814859108	3.9407342600693434	5.476875678926697	ALOX5AP|VCAN|FCN1|FOLR1|P4HA1|PAM|PLOD1|RARA|S100A9|VDR|PADI4|SESN2|EGLN3	-3.3936570930456127	20	-12.501328204524867	5.710187389367027
-11.51325192171348	GO:0030246	GO Molecular Functions	carbohydrate binding		-12.501328204524867	5.649548231249855	10.245546643709504	CHI3L1|VCAN|FCN1|GAA|HK3|KLRB1|LGALS3|LGALS8|MRC1|OLR1|P4HA1|PAM|PLOD1|SELL|SLC2A5|TALDO1|MGAM|MRC2|CLEC2B|ADGRL2|CD207|CLEC4A|GPCPD1|CLEC7A|EGLN3|CLECL1	-10.319484616580095	20	-12.501328204524867	5.710187389367027
-3.229633318224686	GO:0048029	GO Molecular Functions	monosaccharide binding		-5.192937046742527	5.710187389367027	6.3785074562694035	HK3|MRC1|P4HA1|PAM|PLOD1|SLC2A5|TALDO1|CD207|CLEC4A|EGLN3	-3.818042776617738	20	-12.501328204524867	5.710187389367027
-6.769776042630489	GO:0048018	GO Molecular Functions	receptor ligand activity		-11.30943031853331	5.762627885799989	9.765459753516861	AMBN|CD40LG|CSF1|GRN|NRG1|CXCL8|IL10|IL15|IL18|LGALS3|PPBP|CCL21|SPP1|SEMA7A|TNFSF11|TNFSF9|SEMA6B|TNFSF13B|ADA2|CXCL16|WNT5B|IL27|VSTM1	-9.233640123036464	21	-12.457056662353088	8.839370078740158
-5.966053719510541	GO:0030545	GO Molecular Functions	receptor regulator activity		-10.379923591817347	5.229051229707397	9.107989747429128	AMBN|CD40LG|CSF1|GRN|NRG1|CXCL8|IL10|IL15|IL18|LGALS3|PPBP|CCL21|SPP1|SEMA7A|TNFSF11|TNFSF9|SEMA6B|TNFSF13B|ADA2|CXCL16|WNT5B|IL27|VSTM1	-8.356356929130408	21	-12.457056662353088	8.839370078740158
-5.818982351882882	GO:0005126	GO Molecular Functions	cytokine receptor binding		-9.39257	4.910761154855643	8.501045009526331	CD40LG|CSF1|ECM1|IL1RAP|IL6R|CXCL8|IL10|IL13RA1|IL15|IL18|MYD88|PPBP|CCL21|SDCBP|TNFSF11|TNFSF9|TNFSF13B|STAP1|CXCL16|SPRED1|IL27|RHEX	-7.459447513811875	21	-12.457056662353088	8.839370078740158
-5.1759393596212355	M5883	Canonical Pathways	NABA SECRETED FACTORS		-8.360148842780358	6.044013729053098	8.40801	CSF1|MEGF9|NRG1|CXCL8|IL10|IL15|IL18|PPBP|S100A9|S100A12|CCL21|TNFSF11|TNFSF9|TNFSF13B|EGFL7|WNT5B	-6.557471519843588	21	-12.457056662353088	8.839370078740158
-4.61169	ko05323	KEGG Pathway	Rheumatoid arthritis		-7.067513435778666	6.852224867240433	7.925047745600342	ATP6V0A1|CD28|CSF1|ICAM1|CXCL8|IL15|IL18|TEK|TLR2|TLR4|TNFSF11|TNFSF13B	-5.433680077938232	21	-12.457056662353088	8.839370078740158
-4.501429272601203	hsa05323	KEGG Pathway	Rheumatoid arthritis		-6.9452659677757875	6.696492483894059	7.803758871224252	ATP6V0A1|CD28|CSF1|ICAM1|CXCL8|IL15|IL18|TEK|TLR2|TLR4|TNFSF11|TNFSF13B	-5.329370625024093	21	-12.457056662353088	8.839370078740158
-8.584016660303643	GO:0005125	GO Molecular Functions	cytokine activity		-12.457056662353088	8.839370078740158	11.451862329615206	CD40LG|CSF1|GRN|NRG1|CXCL8|IL10|IL15|IL18|PPBP|CCL21|SPP1|TNFSF11|TNFSF9|TNFSF13B|CXCL16|WNT5B|IL27|VSTM1	-10.278282306135992	21	-12.457056662353088	8.839370078740158
-3.9804880437322328	GO:0002761	GO Biological Processes	regulation of myeloid leukocyte differentiation	19_GO:0002376 immune system process	-6.0256971185926185	4.77435	6.624185879226292	CEBPB|CCR1|CSF1|EVI2B|FES|IRF7|LTF|LYN|RARA|TLR4|TYROBP|TNFSF11|GPR55|TRIB1	-4.532853639900092	22	-12.395547433556775	5.169222268269098
-2.471819513145718	GO:0002763	GO Biological Processes	positive regulation of myeloid leukocyte differentiation	19_GO:0002376 immune system process	-3.2020119814657955	4.645314605944527	4.577650828299659	CCR1|CSF1|EVI2B|FES|TYROBP|TNFSF11|TRIB1	-2.16475	22	-12.395547433556775	5.169222268269098
-2.3229125140190092	GO:0045670	GO Biological Processes	regulation of osteoclast differentiation	19_GO:0002376 immune system process	-3.8460532480098992	5.036678107544249	5.204869210745855	CEBPB|CCR1|CSF1|LTF|TLR4|TYROBP|TNFSF11|GPR55	-2.702793186128166	22	-12.395547433556775	5.169222268269098
-3.3392344345013036	GO:0030316	GO Biological Processes	osteoclast differentiation	19_GO:0002376 immune system process	-5.628224386585683	5.169222268269098	6.50528	CEBPB|CCR1|CSF1|CSF1R|LTF|SRC|TLR4|TYROBP|TNFSF11|GPR55|GAB2|SNX10	-4.188699143658095	22	-12.395547433556775	5.169222268269098
-4.282925415127927	GO:0045639	GO Biological Processes	positive regulation of myeloid cell differentiation	19_GO:0002376 immune system process	-6.3458255905813905	5.055195306469044	6.91507	ACVR1B|ACVR2A|CCR1|CSF1|EVI2B|FES|GATA1|TYROBP|TNFSF11|ISG15|TRIB1|SCIN|RAB7B|RHEX	-4.811337223191668	22	-12.395547433556775	5.169222268269098
-6.323156795096564	GO:0030099	GO Biological Processes	myeloid cell differentiation	19_GO:0002376 immune system process	-11.767194661944291	3.5456759240834965	8.861679697813619	ACVR1B|ACVR2A|BCL6|CEBPA|CEBPB|CCR1|CSF1|CSF1R|CSF3R|EVI2B|FES|GATA1|IL15|IRF7|KIT|LGALS3|LTBR|LTF|LYN|MEF2C|MMP9|RARA|SPI1|SRC|THBS1|TLR2|TLR4|TYROBP|TNFSF11|GPR55|ISG15|GAB2|TSPAN2|TRIB1|SNX10|SCIN|RASGRP4|BATF2|RAB7B|RHEX	-9.664018665957812	22	-12.395547433556775	5.169222268269098
-7.6067705951736455	GO:0002573	GO Biological Processes	myeloid leukocyte differentiation	19_GO:0002376 immune system process	-12.395547433556775	5.169222268269098	9.977837995842512	CEBPA|CEBPB|CCR1|CSF1|CSF1R|EVI2B|FES|GATA1|IL15|IRF7|KIT|LTBR|LTF|LYN|MMP9|RARA|SPI1|SRC|TLR2|TLR4|TYROBP|TNFSF11|GPR55|GAB2|TSPAN2|TRIB1|SNX10|BATF2	-10.22883758874106	22	-12.395547433556775	5.169222268269098
-5.5943166917174025	GO:0045637	GO Biological Processes	regulation of myeloid cell differentiation	19_GO:0002376 immune system process	-9.226615935007953	4.1187029040724745	8.067037543337355	ACVR1B|ACVR2A|CEBPB|CCR1|CSF1|CSF3R|EVI2B|FES|GATA1|IRF7|LGALS3|LTF|LYN|MEF2C|RARA|SPI1|THBS1|TLR4|TYROBP|TNFSF11|GPR55|ISG15|TRIB1|SCIN|RAB7B|RHEX	-7.30717	22	-12.395547433556775	5.169222268269098
-2.1995390076448076	GO:1904407	GO Biological Processes	positive regulation of nitric oxide metabolic process	19_GO:0048518 positive regulation of biological process	-2.529599461599879	4.910761154855643	4.034211037099839	CD36|ICAM1|PTGS2|TLR4|CLEC7A	-1.5780235747170002	23	-11.081948606922472	11.82220278020803
-2.692599429468476	GO:2001057	GO Biological Processes	reactive nitrogen species metabolic process	19_GO:0008152 metabolic process	-3.0751047279185517	3.9286089238845143	4.278153203222394	CD36|ICAM1|IL10|PTGS2|TLR2|TLR4|MTARC2|CLEC7A	-2.0545229187810743	23	-11.081948606922472	11.82220278020803
-2.081588045792484	GO:0032733	GO Biological Processes	positive regulation of interleukin-10 production	19_GO:0048518 positive regulation of biological process	-3.1020424454996403	6.461527835336372	4.909968076104473	CD28|CD40LG|TLR2|TLR4|CLEC7A	-2.0771902530672492	23	-11.081948606922472	11.82220278020803
-2.762150556706924	GO:0046209	GO Biological Processes	nitric oxide metabolic process	19_GO:0008152 metabolic process	-3.135420114301451	4.008784616208688	4.350866460205292	CD36|ICAM1|IL10|PTGS2|TLR2|TLR4|MTARC2|CLEC7A	-2.104735478572001	23	-11.081948606922472	11.82220278020803
-2.3009672242665484	GO:2000377	GO Biological Processes	regulation of reactive oxygen species metabolic process	19_GO:0050789 regulation of biological process	-3.181237289729594	2.8247741156249275	4.0209945968972765	ALOX5|BST1|CD36|CDKN1A|GADD45A|ICAM1|IL10|PRKCD|PTGS2|THBS1|TLR4|TYROBP|CLEC7A	-2.1448612134088845	23	-11.081948606922472	11.82220278020803
-2.910102414042555	GO:0042136	GO Biological Processes	neurotransmitter biosynthetic process	19_GO:0008152 metabolic process	-3.4709388470630564	4.017895490336436	4.625004978739846	CD36|ICAM1|IL10|PTGS2|SLC6A4|TLR4|MOXD1|MTARC2|CLEC7A	-2.3941824787941894	23	-11.081948606922472	11.82220278020803
-3.109158887929395	GO:0032655	GO Biological Processes	regulation of interleukin-12 production	19_GO:0032501 multicellular organismal process	-4.0174326296434355	5.308930978222317	5.410995646131513	CD36|CD40LG|IL10|THBS1|TLR2|TLR4|TLR8|CLEC7A	-2.8456362601367773	23	-11.081948606922472	11.82220278020803
-2.532033808393661	GO:2000379	GO Biological Processes	positive regulation of reactive oxygen species metabolic process	19_GO:0048518 positive regulation of biological process	-3.8048061253391583	4.025214061357084	4.884136937158418	CD36|CDKN1A|GADD45A|ICAM1|PRKCD|PTGS2|THBS1|TLR4|TYROBP|CLEC7A	-2.6665895399278474	23	-11.081948606922472	11.82220278020803
-3.2108750125961176	GO:0032653	GO Biological Processes	regulation of interleukin-10 production	19_GO:0032501 multicellular organismal process	-4.847207352414246	6.773463661869852	6.415874617324413	CD28|CD40LG|TLR2|TLR4|TYROBP|TNFRSF21|VSIR|CLEC7A	-3.5340123707775994	23	-11.081948606922472	11.82220278020803
-4.86179	GO:0042133	GO Biological Processes	neurotransmitter metabolic process	19_GO:0008152 metabolic process	-5.430182159419113	3.5407204559622407	5.77503	DAGLA|CD36|CYP1B1|DPYS|HNMT|ICAM1|IL10|MAOA|PTGS2|SLC6A4|TLR2|TLR4|SDS|MOXD1|MTARC2|CLEC7A|TMEM106A	-4.02443	23	-11.081948606922472	11.82220278020803
-3.735711907617245	GO:0032613	GO Biological Processes	interleukin-10 production	19_GO:0032501 multicellular organismal process	-5.593703807600044	7.128524257048515	7.042125522896485	CD28|CD40LG|TLR2|TLR4|TYROBP|ISG15|TNFRSF21|VSIR|CLEC7A	-4.165187886313883	23	-11.081948606922472	11.82220278020803
-3.6792702522180663	GO:0072593	GO Biological Processes	reactive oxygen species metabolic process	19_GO:0008152 metabolic process	-5.845847667462647	3.284267014393901	5.947276498966357	ALOX5|BST1|CD36|CDKN1A|CYBB|GADD45A|ICAM1|IL10|NCF4|PMAIP1|PRKCD|PTGS2|THBS1|TLR2|TLR4|TYROBP|MTARC2|CLEC7A|SESN2|LRRK2|NCF1	-4.380481026778565	23	-11.081948606922472	11.82220278020803
-5.537358150942808	GO:0001505	GO Biological Processes	regulation of neurotransmitter levels	19_GO:0065007 biological regulation	-6.387402553986634	2.8411210898520545	6.021651001239315	DAGLA|CD36|CTBP2|CYP1B1|DPYS|GLUL|HNMT|ICAM1|IL10|MAOA|MEF2C|P2RY1|PTGS2|SLC6A4|SLC18A1|STXBP1|TLR2|TLR4|STX11|LIN7A|SDS|MOXD1|MTARC2|MCTP2|CLEC7A|MCTP1|TMEM106A|LRRK2	-4.848731542884735	23	-11.081948606922472	11.82220278020803
-7.4921383071305465	hsa05144	KEGG Pathway	Malaria		-10.354406599745706	10.639982502187227	10.896338610460162	CD36|CD40LG|CR1|ICAM1|CXCL8|IL10|IL18|KLRB1|MET|MYD88|THBS1|TLR2|TLR4	-8.335097760201307	23	-11.081948606922472	11.82220278020803
-8.183015259749206	ko05144	KEGG Pathway	Malaria		-11.081948606922472	11.82220278020803	11.60303009358632	CD36|CD40LG|CR1|ICAM1|CXCL8|IL10|IL18|KLRB1|MET|MYD88|THBS1|TLR2|TLR4	-9.018057634725333	23	-11.081948606922472	11.82220278020803
-3.109158887929395	GO:0032615	GO Biological Processes	interleukin-12 production	19_GO:0032501 multicellular organismal process	-4.0174326296434355	5.308930978222317	5.410995646131513	CD36|CD40LG|IL10|THBS1|TLR2|TLR4|TLR8|CLEC7A	-2.8456362601367773	23	-11.081948606922472	11.82220278020803
-6.4417526195180335	ko04064	KEGG Pathway	NF-kappa B signaling pathway		-10.280732617582059	6.390716571387482	9.526980679936585	BCL2A1|BTK|CD14|CD40LG|ICAM1|CXCL8|LTBR|LYN|MYD88|PLAU|PTGS2|CCL21|TLR4|TNFRSF1A|TNFSF11|TNFSF13B|DDX58|LY96|BLNK	-8.265640262438824	24	-10.280732617582059	6.390716571387482
-6.052965755608756	hsa04064	KEGG Pathway	NF-kappa B signaling pathway		-9.84217	6.058731294951768	9.18392	BCL2A1|BTK|CD14|CD40LG|ICAM1|CXCL8|LTBR|LYN|MYD88|PLAU|PTGS2|CCL21|TLR4|TNFRSF1A|TNFSF11|TNFSF13B|DDX58|LY96|BLNK	-7.874720227722182	24	-10.280732617582059	6.390716571387482
-2.589016731978425	GO:0007249	GO Biological Processes	I-kappaB kinase/NF-kappaB signaling	19_GO:0023052 signaling	-4.9159298403704215	2.7150842923480716	5.154018052936433	BTK|CAPN3|CD14|CD36|ECM1|HMOX1|LTBR|LTF|MYD88|S100A12|CCL21|TLR2|TLR4|TNFRSF1A|TNFSF11|LITAF|LY96|IFIT5|TLR8|TNFRSF19|PELI1|CARD9|WLS	-3.590905094767586	24	-10.280732617582059	6.390716571387482
-2.386647509736218	GO:0043123	GO Biological Processes	positive regulation of I-kappaB kinase/NF-kappaB signaling	19_GO:0048518 positive regulation of biological process	-4.248547710904906	2.9603879302321254	4.832764253278365	CD36|ECM1|HMOX1|LTBR|LTF|MYD88|S100A12|CCL21|TLR4|TNFRSF1A|TNFSF11|LITAF|IFIT5|TNFRSF19|PELI1|CARD9|WLS	-3.0390448544922544	24	-10.280732617582059	6.390716571387482
-2.1850740342100647	GO:0005546	GO Molecular Functions	phosphatidylinositol-4,5-bisphosphate binding		-2.923649105647839	4.19211	4.220561481464537	ALOX15|HIP1|KCNJ2|KCNQ1|SDCBP|SCIN|SNX18	-1.918922265976438	25	-10.21398010245734	8.666049096804077
-3.1472822212666647	GO:0043325	GO Molecular Functions	phosphatidylinositol-3,4-bisphosphate binding		-4.431188514084958	8.666049096804077	6.518343759985112	HIP1|PLEK|GAB2|DAPP1|ARAP3|NCF1	-3.1910888900805374	25	-10.21398010245734	8.666049096804077
-3.613866783454527	GO:1901981	GO Molecular Functions	phosphatidylinositol phosphate binding		-4.9551765331593085	3.5076865391826018	5.501028837102371	ALOX15|BTK|HIP1|KCNJ2|KCNQ1|NCF4|PLA2G4A|PLEK|SDCBP|GAB2|DAPP1|PLEKHA5|ARAP3|SCIN|SNX18|NCF1	-3.6245479100384745	25	-10.21398010245734	8.666049096804077
-3.7725985606924146	GO:0035091	GO Molecular Functions	phosphatidylinositol binding		-4.5910924223846505	2.822276525779105	4.99933	ALOX15|BTK|FES|HIP1|KCNJ2|KCNQ1|NCF4|PLA2G4A|PLD1|PLEK|SDCBP|THY1|GAB2|DAPP1|SNX10|PLEKHA5|ARAP3|SCIN|SNX18|NCF1	-3.324861941523072	25	-10.21398010245734	8.666049096804077
-5.288785268793269	GO:0005543	GO Molecular Functions	phospholipid binding		-6.033450155177487	2.707453868646647	5.787157175023743	ALOX15|ANXA1|ANXA4|APOE|BTK|FES|HIP1|KCNJ2|KCNQ1|NCF4|PLA2G4A|PLD1|PLEK|PTAFR|SDCBP|TEC|THBS1|THY1|DYSF|GAB2|STAP1|DAPP1|SNX10|PLEKHA5|ARAP3|SCIN|SYTL3|SNX18|NCF1	-4.538711570284087	25	-10.21398010245734	8.666049096804077
-7.376194481061756	GO:0008289	GO Molecular Functions	lipid binding		-10.21398010245734	2.8354517724596464	7.80091	ALOX5AP|ALOX15|ANXA1|ANXA4|APOE|BTK|CD14|CD36|FES|FFAR2|HIP1|KCNJ2|KCNQ1|LTC4S|LTF|LYN|NCF4|PLA2G4A|PLD1|PLEK|PTAFR|RARA|S100A9|SDCBP|SELL|TEC|THBS1|THY1|TLR2|TLR4|VDR|DYSF|SPHK1|GAB2|LY96|STAP1|DAPP1|SNX10|PLEKHA5|CHPT1|ARAP3|PRAM1|SCIN|SYTL3|SNX18|RASGRP4|NCF1	-8.211297005295926	25	-10.21398010245734	8.666049096804077
-3.9934119002096837	GO:1902936	GO Molecular Functions	phosphatidylinositol bisphosphate binding		-5.8623444613646765	4.987491797900263	6.595180677671288	ALOX15|HIP1|KCNJ2|KCNQ1|PLEK|SDCBP|GAB2|DAPP1|PLEKHA5|ARAP3|SCIN|SNX18|NCF1	-4.396385735405652	25	-10.21398010245734	8.666049096804077
-3.2796463109392957	GO:0010759	GO Biological Processes	positive regulation of macrophage chemotaxis	19_GO:0040011 locomotion	-3.4787784864748708	7.195046915859098	5.338457211833079	C5AR1|CMKLR1|CSF1|CSF1R|THBS1	-2.401780238789056	26	-9.927316406147295	12.276902887139107
-3.6837092366378177	GO:1905523	GO Biological Processes	positive regulation of macrophage migration	19_GO:0040011 locomotion	-3.9203041574492814	6.783901377810007	5.623794591085219	C5AR1|CMKLR1|CSF1|CSF1R|THBS1|P2RY12	-2.7647532702125766	26	-9.927316406147295	12.276902887139107
-4.3183971309977265	GO:1905521	GO Biological Processes	regulation of macrophage migration	19_GO:0040011 locomotion	-4.627179776344602	6.03013	5.992341983613319	C5AR1|CMKLR1|CSF1|CSF1R|THBS1|STAP1|SLAMF8|P2RY12	-3.3514954071194496	26	-9.927316406147295	12.276902887139107
-3.5173192270554177	GO:0036006	GO Biological Processes	cellular response to macrophage colony-stimulating factor stimulus	19_GO:0050896 response to stimulus	-4.634053351626342	12.276902887139107	7.351370743986681	CSF1|CSF1R|TLR2|TLR4|STAP1	-3.356837077878442	26	-9.927316406147295	12.276902887139107
-3.5173192270554177	GO:0036005	GO Biological Processes	response to macrophage colony-stimulating factor	19_GO:0050896 response to stimulus	-4.634053351626342	12.276902887139107	7.351370743986681	CSF1|CSF1R|TLR2|TLR4|STAP1	-3.356837077878442	26	-9.927316406147295	12.276902887139107
-4.408348647919224	GO:1905517	GO Biological Processes	macrophage migration	19_GO:0040011 locomotion	-4.749195904697262	5.479304959000389	5.939104915116738	C5AR1|CMKLR1|CSF1|CSF1R|LGALS3|THBS1|STAP1|SLAMF8|P2RY12	-3.453162486299478	26	-9.927316406147295	12.276902887139107
-4.517702191872058	GO:0010758	GO Biological Processes	regulation of macrophage chemotaxis	19_GO:0040011 locomotion	-4.79688	7.386914833615341	6.428424613701286	C5AR1|CMKLR1|CSF1|CSF1R|THBS1|STAP1|SLAMF8	-3.491120610835378	26	-9.927316406147295	12.276902887139107
-4.9042572804407625	GO:0048246	GO Biological Processes	macrophage chemotaxis	19_GO:0040011 locomotion	-5.220918428090366	7.035156984395563	6.655219491414901	C5AR1|CMKLR1|CSF1|CSF1R|LGALS3|THBS1|STAP1|SLAMF8	-3.8421637371523385	26	-9.927316406147295	12.276902887139107
-4.979935353009624	GO:0071675	GO Biological Processes	regulation of mononuclear cell migration	19_GO:0040011 locomotion	-5.360801601243391	5.6532511481750065	6.403328159719191	AIF1|C5AR1|CCR1|CMKLR1|CSF1|CSF1R|LGALS3|LYN|THBS1|SLAMF8	-3.9657496963584475	26	-9.927316406147295	12.276902887139107
-3.6196415217424653	GO:0030225	GO Biological Processes	macrophage differentiation	19_GO:0002376 immune system process	-5.466017249752576	6.905757874015748	6.89511	CEBPA|CSF1|CSF1R|IL15|MMP9|SPI1|TLR2|TSPAN2|TRIB1	-4.055599550559211	26	-9.927316406147295	12.276902887139107
-9.260788918093985	GO:0071674	GO Biological Processes	mononuclear cell migration	19_GO:0040011 locomotion	-9.927316406147295	6.563286698856836	9.270357699044148	AIF1|ANXA1|C5AR1|CCR1|CMKLR1|CSF1|CSF1R|IL6R|LGALS3|LYN|PTPRO|S100A12|CCL21|THBS1|TNFSF11|SLAMF8|JAML	-7.944558568595303	26	-9.927316406147295	12.276902887139107
-7.096006009458288	GO:0043062	GO Biological Processes	extracellular structure organization	19_GO:0071840 cellular component organization or biogenesis	-9.882234009353722	4.249697153240461	8.433406177750244	A2M|ADAM8|APOE|CD36|VCAN|CST3|FBLN2|FN1|ICAM1|MMP9|MMP19|SDCBP|SPP1|TGFBI|THBS1|TIE1|TIMP2|NR2E1|TNFRSF1A|TNFRSF1B|ADAM19|RAMP2|SPINT2|F11R|ADAMTSL4|SULF2|MMP25	-7.907197165946692	27	-9.882234009353722	4.46433
-7.093483588503808	GO:0030198	GO Biological Processes	extracellular matrix organization	19_GO:0071840 cellular component organization or biogenesis	-9.29605	4.46433	8.259201157362492	A2M|ADAM8|VCAN|CST3|FBLN2|FN1|ICAM1|MMP9|MMP19|SPP1|TGFBI|THBS1|TIE1|TIMP2|NR2E1|TNFRSF1A|TNFRSF1B|ADAM19|RAMP2|SPINT2|F11R|ADAMTSL4|SULF2|MMP25	-7.369823898110525	27	-9.882234009353722	4.46433
-2.0748046337427084	GO:0004672	GO Molecular Functions	protein kinase activity		-4.8513007942122615	2.213867733746397	4.881174771548687	ACVR1B|ACVR2A|ACVRL1|BLK|BMX|BTK|CDKN1A|CSF1R|FES|FGR|FLT3|GUCY2C|HCK|KIT|LYN|MET|MAP3K9|PAK1|PRKCD|RNASEL|SGK1|SRC|STK3|TEC|TEK|TIE1|CAMK1|NRP2|TRIB1|MERTK|DAPK2|FAM20C|LRRK2	-3.5368536411692864	28	-9.793031501840062	9.821522309711286
-4.499487789362257	GO:0004714	GO Molecular Functions	transmembrane receptor protein tyrosine kinase activity		-6.239338673813191	9.821522309711286	8.137097344418677	CSF1R|FLT3|KIT|MET|TEK|TIE1|NRP2|MERTK	-4.719180253881739	28	-9.793031501840062	9.821522309711286
-5.315799229942285	GO:0007169	GO Biological Processes	transmembrane receptor protein tyrosine kinase signaling pathway	19_GO:0023052 signaling	-9.793031501840062	2.7957303604376182	7.602635467389093	ADRB2|ATP6V0A1|BLK|CSF1|CSF1R|CYBB|DOCK1|FES|FGR|FLT3|GAB1|HCK|NRG1|HIP1|KIT|LYN|MET|MMP9|NCF4|PAK1|PIK3CB|PLAUR|PRKCD|PTGIR|PTPN12|PXN|SDCBP|ITSN1|SORL1|SRC|TEK|THBS1|TIE1|NRP2|GAB2|MERTK|TXNIP|TSPAN12|STAP1|BLNK|TRAT1|SULF2|NIBAN2|RASGRP4|SPRED1|NCF1	-7.827456786130809	28	-9.793031501840062	9.821522309711286
-4.9916717204894425	GO:0004713	GO Molecular Functions	protein tyrosine kinase activity		-8.467486923264781	5.389859804109852	8.22651	BLK|BMX|BTK|CSF1R|FES|FGR|FLT3|HCK|KIT|LYN|MET|PRKCD|SRC|TEC|TEK|TIE1|NRP2|MERTK	-6.652298066376308	28	-9.793031501840062	9.821522309711286
-5.555573490595878	GO:0019199	GO Molecular Functions	transmembrane receptor protein kinase activity		-7.919221956978291	9.003062117235345	9.046082265207092	ACVR1B|ACVR2A|ACVRL1|CSF1R|FLT3|KIT|MET|TEK|TIE1|NRP2|MERTK	-6.1747465610498935	28	-9.793031501840062	9.821522309711286
-7.704347819570268	GO:0150076	GO Biological Processes	neuroinflammatory response	19_GO:0050896 response to stimulus	-9.789126606835945	8.814186688202437	10.0756	AIF1|C5AR1|GRN|IFNGR1|IL18|MMP9|PTGS2|TLR2|TNFRSF1B|TYROBP|SPHK1|STAP1|TLR8|LRRK2	-7.825419827261811	29	-9.789126606835945	9.821522309711286
-6.464760517924446	GO:0042116	GO Biological Processes	macrophage activation	19_GO:0002376 immune system process	-9.180047383153667	6.324465123677722	8.943996302888637	AIF1|C5AR1|CEBPA|GRN|IFNGR1|IL10|PLA2G4A|SLC11A1|THBS1|TLR2|TLR4|TYROBP|DYSF|SPHK1|STAP1|TLR8|LRRK2	-7.268940431043273	29	-9.789126606835945	9.821522309711286
-4.675671520215298	GO:0001774	GO Biological Processes	microglial cell activation	19_GO:0002376 immune system process	-6.791638163598588	8.184601924759404	8.120954092580556	AIF1|C5AR1|GRN|IFNGR1|TLR2|TYROBP|SPHK1|STAP1|TLR8|LRRK2	-5.197768105703172	29	-9.789126606835945	9.821522309711286
-4.675671520215298	GO:0002269	GO Biological Processes	leukocyte activation involved in inflammatory response	19_GO:0002376 immune system process	-6.791638163598588	8.184601924759404	8.120954092580556	AIF1|C5AR1|GRN|IFNGR1|TLR2|TYROBP|SPHK1|STAP1|TLR8|LRRK2	-5.197768105703172	29	-9.789126606835945	9.821522309711286
-4.399207634992646	GO:0061900	GO Biological Processes	glial cell activation	19_GO:0050896 response to stimulus	-6.491541808338531	7.673064304461942	7.790953189714807	AIF1|C5AR1|GRN|IFNGR1|TLR2|TYROBP|SPHK1|STAP1|TLR8|LRRK2	-4.937180291726789	29	-9.789126606835945	9.821522309711286
-5.512799668416956	GO:0150077	GO Biological Processes	regulation of neuroinflammatory response	19_GO:0050896 response to stimulus	-6.239338673813191	9.821522309711286	8.137097344418677	GRN|IL18|MMP9|PTGS2|TNFRSF1B|SPHK1|STAP1|LRRK2	-4.719180253881739	29	-9.789126606835945	9.821522309711286
-3.990765462652122	GO:0043552	GO Biological Processes	positive regulation of phosphatidylinositol 3-kinase activity	19_GO:0048518 positive regulation of biological process	-5.695949016321858	8.540454182357639	7.460057869005293	FGR|FLT3|KIT|LYN|CCL21|SRC|TEK|P2RY12	-4.246841287061306	30	-9.730372935077321	8.540454182357639
-2.3229125140190092	GO:0043551	GO Biological Processes	regulation of phosphatidylinositol 3-kinase activity	19_GO:0050789 regulation of biological process	-3.8460532480098992	5.036678107544249	5.204869210745855	FGR|FLT3|KIT|LYN|CCL21|SRC|TEK|P2RY12	-2.702793186128166	30	-9.730372935077321	8.540454182357639
-3.3271923143889373	GO:0045834	GO Biological Processes	positive regulation of lipid metabolic process	19_GO:0048518 positive regulation of biological process	-5.320198047042644	4.19211	5.98196	ANXA1|APOE|FGR|FLT3|KIT|LYN|PRKCD|PTGS2|CCL21|SRC|TEK|TNFRSF1A|ABHD5|P2RY12	-3.929651831375059	30	-9.730372935077321	8.540454182357639
-3.701386069908206	GO:0090218	GO Biological Processes	positive regulation of lipid kinase activity	19_GO:0048518 positive regulation of biological process	-5.383545981071608	7.857217847769029	7.07368	FGR|FLT3|KIT|LYN|CCL21|SRC|TEK|P2RY12	-3.9839411511604603	30	-9.730372935077321	8.540454182357639
-3.735711907617245	GO:1903727	GO Biological Processes	positive regulation of phospholipid metabolic process	19_GO:0048518 positive regulation of biological process	-5.593703807600044	7.128524257048515	7.042125522896485	FGR|FLT3|KIT|LYN|PRKCD|CCL21|SRC|TEK|P2RY12	-4.165187886313883	30	-9.730372935077321	8.540454182357639
-3.539173750499762	GO:0014065	GO Biological Processes	phosphatidylinositol 3-kinase signaling	19_GO:0023052 signaling	-5.715394962361251	4.233414788668657	6.243040784438006	CD28|FGR|FLT3|FN1|GAB1|IL18|KIT|LYN|PIK3CB|SRC|TEK|PIP5K1B|PRR5L|PIK3AP1|NCF1	-4.264047679326868	30	-9.730372935077321	8.540454182357639
-4.981518480957563	GO:0014068	GO Biological Processes	positive regulation of phosphatidylinositol 3-kinase signaling	19_GO:0048518 positive regulation of biological process	-7.813271701716651	6.485910959243302	8.252141374098978	CD28|FGR|FLT3|FN1|GAB1|IL18|KIT|LYN|PIK3CB|SRC|TEK|PRR5L|PIK3AP1|NCF1	-6.083181896803247	30	-9.730372935077321	8.540454182357639
-4.189362867645794	GO:0051896	GO Biological Processes	regulation of protein kinase B signaling	19_GO:0023052 signaling	-7.9605684588009265	4.3330245484020375	7.5394240209869725	ADAM8|CD28|CHI3L1|GAB1|NRG1|HIP1|IL18|KIT|MET|PIK3CB|CCL21|SRC|STK3|TCF7L2|TEK|THBS1|TNFSF11|TRAT1|BANK1|P2RY12|PIK3AP1	-6.208466470796087	30	-9.730372935077321	8.540454182357639
-5.966053719510541	GO:0048015	GO Biological Processes	phosphatidylinositol-mediated signaling	19_GO:0023052 signaling	-7.9807389781791205	4.547	7.639077329322859	CD28|CSF1R|FGR|FLT3|FN1|GAB1|IL18|KIT|LYN|PIK3CB|PLCB4|PLCL1|PTAFR|SRC|TEK|PIP5K1B|GAB2|PRR5L|PIK3AP1|NCF1	-6.222547879779448	30	-9.730372935077321	8.540454182357639
-6.327215666937127	GO:0048017	GO Biological Processes	inositol lipid-mediated signaling	19_GO:0023052 signaling	-8.527674531080589	4.6453146059445265	7.960396035147741	CD28|CSF1R|FGR|FLT3|FN1|GAB1|IL18|KIT|LYN|PIK3CB|PLCB4|PLCL1|PLD1|PTAFR|SRC|TEK|PIP5K1B|GAB2|PRR5L|PIK3AP1|NCF1	-6.705814352811539	30	-9.730372935077321	8.540454182357639
-4.441248652049327	GO:0043491	GO Biological Processes	protein kinase B signaling	19_GO:0023052 signaling	-8.554575934494151	4.278314642487871	7.815731526607813	ADAM8|CD28|CHI3L1|GAB1|NRG1|HIP1|IL18|KIT|MET|PIK3CB|CCL21|SRC|STK3|TCF7L2|TEK|THBS1|TNFSF11|MERTK|TRAT1|BANK1|P2RY12|SESN2|PIK3AP1	-6.725940353878431	30	-9.730372935077321	8.540454182357639
-5.813371614180946	GO:0051897	GO Biological Processes	positive regulation of protein kinase B signaling	19_GO:0048518 positive regulation of biological process	-9.730372935077321	5.64455	8.96765	ADAM8|CD28|CHI3L1|GAB1|NRG1|HIP1|IL18|KIT|MET|PIK3CB|CCL21|SRC|STK3|TCF7L2|TEK|THBS1|TNFSF11|TRAT1|P2RY12|PIK3AP1	-7.774058580487273	30	-9.730372935077321	8.540454182357639
-4.2659873664721415	GO:0014066	GO Biological Processes	regulation of phosphatidylinositol 3-kinase signaling	19_GO:0023052 signaling	-6.504373532103571	4.84615	6.9366550617891125	CD28|FGR|FLT3|FN1|GAB1|IL18|KIT|LYN|PIK3CB|SRC|TEK|PIP5K1B|PRR5L|PIK3AP1|NCF1	-4.945632538226339	30	-9.730372935077321	8.540454182357639
-2.1850740342100647	GO:0007260	GO Biological Processes	tyrosine phosphorylation of STAT protein	19_GO:0023052 signaling	-3.6858298115320474	4.790986492542091	5.012382287238256	CSF1R|FLT3|IL6R|IL15|IL18|KIT|LYN|TNFRSF1A	-2.5717068684865265	31	-9.719785752936628	6.773463661869852
-2.364359247749051	GO:1904892	GO Biological Processes	regulation of STAT cascade	19_GO:0023052 signaling	-3.6267879103839302	3.836532152230971	4.691531165490557	CSF1R|GADD45A|FLT3|IL6R|IL10|IL15|IL18|KIT|LYN|TNFRSF1A	-2.5218093257596017	31	-9.719785752936628	6.773463661869852
-2.4746941768545416	GO:0046425	GO Biological Processes	regulation of JAK-STAT cascade	19_GO:0023052 signaling	-3.744163347843867	3.960291253915841	4.818595339598698	CSF1R|GADD45A|FLT3|IL6R|IL10|IL15|IL18|KIT|LYN|TNFRSF1A	-2.614497771564166	31	-9.719785752936628	6.773463661869852
-2.3229125140190092	GO:0042509	GO Biological Processes	regulation of tyrosine phosphorylation of STAT protein	19_GO:0023052 signaling	-3.8460532480098992	5.036678107544249	5.204869210745855	CSF1R|FLT3|IL6R|IL15|IL18|KIT|LYN|TNFRSF1A	-2.702793186128166	31	-9.719785752936628	6.773463661869852
-3.229633318224686	GO:1904894	GO Biological Processes	positive regulation of STAT cascade	19_GO:0048518 positive regulation of biological process	-4.335441761527623	5.1391686504303244	5.605237311603934	CSF1R|FLT3|IL6R|IL10|IL15|IL18|KIT|LYN|TNFRSF1A	-3.110229735312614	31	-9.719785752936628	6.773463661869852
-3.407672826762858	GO:0046427	GO Biological Processes	positive regulation of JAK-STAT cascade	19_GO:0048518 positive regulation of biological process	-4.510812008320038	5.389859804109852	5.804203093011975	CSF1R|FLT3|IL6R|IL10|IL15|IL18|KIT|LYN|TNFRSF1A	-3.2582061257731776	31	-9.719785752936628	6.773463661869852
-3.2108750125961176	GO:0042531	GO Biological Processes	positive regulation of tyrosine phosphorylation of STAT protein	19_GO:0048518 positive regulation of biological process	-4.847207352414246	6.773463661869852	6.415874617324413	CSF1R|FLT3|IL6R|IL15|IL18|KIT|LYN|TNFRSF1A	-3.5340123707775994	31	-9.719785752936628	6.773463661869852
-3.981522237250434	GO:0050730	GO Biological Processes	regulation of peptidyl-tyrosine phosphorylation	19_GO:0050789 regulation of biological process	-6.638103511833473	3.6569497961690955	6.549934224580151	BST1|CD36|CSF1R|FLT3|GATA1|NRG1|ICAM1|IL6R|IL15|IL18|KIT|LYN|PRKCD|SRC|TEC|THY1|TNFRSF1A|STAP1|BANK1|CLEC7A|NCF1	-5.062915666905812	31	-9.719785752936628	6.773463661869852
-4.2110467025663425	GO:0050731	GO Biological Processes	positive regulation of peptidyl-tyrosine phosphorylation	19_GO:0048518 positive regulation of biological process	-7.5514785351297125	4.752349504699009	7.493082374675446	CD36|CSF1R|FLT3|GATA1|NRG1|ICAM1|IL6R|IL15|IL18|KIT|LYN|SRC|TEC|TNFRSF1A|STAP1|BANK1|CLEC7A|NCF1	-5.8599023237981465	31	-9.719785752936628	6.773463661869852
-5.235900542386621	GO:0018212	GO Biological Processes	peptidyl-tyrosine modification	19_GO:0008152 metabolic process	-9.611004783490154	3.677139995181761	8.0253	BLK|BMX|BST1|BTK|CD36|CSF1R|FES|FGR|FLT3|GATA1|HCK|NRG1|ICAM1|IL6R|IL15|IL18|KIT|LYN|MET|PRKCD|SRC|TEC|TEK|THY1|TIE1|TNFRSF1A|MERTK|STAP1|BANK1|CLEC7A|NCF1	-7.667331909228731	31	-9.719785752936628	6.773463661869852
-5.329131355003291	GO:0018108	GO Biological Processes	peptidyl-tyrosine phosphorylation	19_GO:0008152 metabolic process	-9.719785752936628	3.7130145317201197	8.092573294474578	BLK|BMX|BST1|BTK|CD36|CSF1R|FES|FGR|FLT3|GATA1|HCK|NRG1|ICAM1|IL6R|IL15|IL18|KIT|LYN|MET|PRKCD|SRC|TEC|TEK|THY1|TIE1|TNFRSF1A|MERTK|STAP1|BANK1|CLEC7A|NCF1	-7.765300009392988	31	-9.719785752936628	6.773463661869852
-5.05088	GO:0032102	GO Biological Processes	negative regulation of response to external stimulus	19_GO:0048519 negative regulation of biological process	-9.311122117451253	4.017895490336436	8.058543424934408	AIF1|ALOX5|APOE|SERPING1|CD9|CDKN1A|CNR2|GRN|IL10|LTF|PLAU|PLAUR|PRKCD|PTPRO|SPP1|TEK|THBS1|TNFRSF1A|TNFRSF1B|IL1R2|SEMA7A|TRIB1|SEMA6B|FGL2|PADI2|STAP1|NLRP3	-7.3831799380269185	32	-9.311122117451253	4.017895490336436
-2.049815788707371	GO:0031348	GO Biological Processes	negative regulation of defense response	19_GO:0048519 negative regulation of biological process	-3.993216501539642	3.0692257217847767	4.700544618924448	A2M|ALOX5|APOE|SERPING1|CNR2|CR1|GRN|IL10|PRKCD|TEK|TNFRSF1A|TNFRSF1B|IL1R2|FGL2|NLRP3	-2.8262090928329413	32	-9.311122117451253	4.017895490336436
-2.3680729062824786	GO:0050728	GO Biological Processes	negative regulation of inflammatory response	19_GO:0048519 negative regulation of biological process	-3.79024	3.6998885413295937	4.771496633259065	ALOX5|APOE|CNR2|GRN|IL10|PRKCD|TEK|TNFRSF1A|TNFRSF1B|IL1R2|NLRP3	-2.6559091758170945	32	-9.311122117451253	4.017895490336436
-2.885705181543881	GO:0086091	GO Biological Processes	regulation of heart rate by cardiac conduction	19_GO:0023052 signaling	-3.9700364868089917	9.443771451645468	6.2770610476442394	DSC2|KCNJ2|KCNQ1|SCN2B|KCNE3	-2.8089419602057317	33	-9.25137	9.443771451645468
-2.5908929109679075	GO:0006941	GO Biological Processes	striated muscle contraction	19_GO:0032501 multicellular organismal process	-3.8668150420737475	4.092300962379702	4.9510900095451245	ATP1B1|CLIC2|DSC2|GAA|KCNJ2|KCNQ1|SCN2B|TNNI2|CXCR4|KCNE3	-2.71902	33	-9.25137	9.443771451645468
-2.3680729062824786	GO:0008016	GO Biological Processes	regulation of heart contraction	19_GO:0032501 multicellular organismal process	-3.79024	3.6998885413295937	4.771496633259065	ASPH|ATP1B1|CLIC2|DSC2|GAA|KCNJ2|KCNQ1|SCN2B|KCNE3|FXYD6|TMIGD3	-2.6559091758170945	33	-9.25137	9.443771451645468
-2.8487259487107726	GO:0001508	GO Biological Processes	action potential	19_GO:0065007 biological regulation	-3.764625182427208	4.910761154855643	5.107025152673899	ATP1B1|CD36|CNR2|DSC2|KCNJ2|KCNQ1|SCN2B|KCNE3	-2.6324943517592647	33	-9.25137	9.443771451645468
-2.668942545211726	GO:0090257	GO Biological Processes	regulation of muscle system process	19_GO:0032501 multicellular organismal process	-4.115839082756723	3.3053200080759138	4.871039897298371	ADRB2|ATP1B1|CLIC2|DSC2|KCNJ2|KCNQ1|KIT|PAK1|PTAFR|TNFRSF1A|TNFRSF1B|TNNI2|SPHK1|KCNE3	-2.9281035121486165	33	-9.25137	9.443771451645468
-2.128655157115489	GO:1904062	GO Biological Processes	regulation of cation transmembrane transport	19_GO:0051179 localization	-3.6757098069821836	2.8773991141732282	4.4065578010340465	ADRB2|ATP1B1|CAPN3|CLIC2|FHL1|KCNJ2|KCNQ1|LYN|MEF2C|MMP9|SCN2B|THY1|KCNE3|HECW1|FXYD6	-2.5652781258301234	33	-9.25137	9.443771451645468
-2.4735944777919916	GO:0061337	GO Biological Processes	cardiac conduction	19_GO:0023052 signaling	-3.3943210868458094	4.365121026538349	4.662300295180078	ASPH|ATP1B1|DSC2|KCNJ2|KCNQ1|SCN2B|KCNE3|FXYD6	-2.3280762092551934	33	-9.25137	9.443771451645468
-2.3051408018844035	GO:0086002	GO Biological Processes	cardiac muscle cell action potential involved in contraction	19_GO:0032501 multicellular organismal process	-3.34675	7.2217075806700635	5.290238592630456	DSC2|KCNJ2|KCNQ1|SCN2B|KCNE3	-2.2858953296408804	33	-9.25137	9.443771451645468
-2.801648074148115	GO:0086001	GO Biological Processes	cardiac muscle cell action potential	19_GO:0065007 biological regulation	-3.296919928280277	5.666262870987281	4.909151854657091	ATP1B1|DSC2|KCNJ2|KCNQ1|SCN2B|KCNE3	-2.2434664419842156	33	-9.25137	9.443771451645468
-2.100016644248797	GO:0055117	GO Biological Processes	regulation of cardiac muscle contraction	19_GO:0032501 multicellular organismal process	-2.6498783791492766	4.333024548402038	4.01157	ATP1B1|CLIC2|DSC2|KCNJ2|KCNQ1|KCNE3	-1.6833666739030961	33	-9.25137	9.443771451645468
-2.4467364519454677	GO:0060047	GO Biological Processes	heart contraction	19_GO:0032501 multicellular organismal process	-4.182353946559718	3.546660834062409	5.001932078334887	ASPH|ATP1B1|CLIC2|DSC2|GAA|KCNJ2|KCNQ1|SCN2B|TNNI2|CXCR4|KCNE3|FXYD6|TMIGD3	-2.980013530297992	33	-9.25137	9.443771451645468
-5.6287735248522734	GO:0006936	GO Biological Processes	muscle contraction	19_GO:0032501 multicellular organismal process	-6.639466161419201	3.806791592911351	6.614034182131243	ADRB2|ASPH|ATP1B1|CLIC2|LTB4R|DSC2|GAA|HTR7|KCNJ2|KCNQ1|KIT|PTAFR|PXN|SCN2B|TNNI2|CXCR4|DYSF|SPHK1|KCNE3|SULF2	-5.062915666905812	33	-9.25137	9.443771451645468
-2.8670259578781754	GO:0006937	GO Biological Processes	regulation of muscle contraction	19_GO:0032501 multicellular organismal process	-4.327417605161851	4.220185367454068	5.326081002884134	ADRB2|ATP1B1|CLIC2|DSC2|KCNJ2|KCNQ1|KIT|PTAFR|TNNI2|SPHK1|KCNE3	-3.1028857583840797	33	-9.25137	9.443771451645468
-4.685426604332592	GO:0043269	GO Biological Processes	regulation of ion transport	19_GO:0051179 localization	-9.25137	3.3902744374526415	7.7128111418459495	ADRB2|APOE|ATP1B1|CAPN3|CEBPB|CLIC2|CCR1|CYBB|ACSL1|FHL1|HFE|ICAM1|KCNJ2|KCNQ1|LGALS3|LYN|MEF2C|MMP9|P2RY1|PLA2G4A|PRKCD|PTAFR|SCN2B|SLC6A4|STXBP1|THBS1|THY1|CXCR4|TNFSF11|KCNE3|HECW1|FXYD6|P2RY12	-7.3302370829699415	33	-9.25137	9.443771451645468
-4.782808657209469	GO:0043270	GO Biological Processes	positive regulation of ion transport	19_GO:0048518 positive regulation of biological process	-8.678148157297631	4.73055	8.071927953017775	ADRB2|APOE|ATP1B1|CAPN3|CEBPB|CCR1|ACSL1|FHL1|KCNJ2|KCNQ1|LGALS3|P2RY1|PLA2G4A|PRKCD|PTAFR|SLC6A4|STXBP1|THY1|TNFSF11|KCNE3|P2RY12	-6.838447150531751	33	-9.25137	9.443771451645468
-5.99481	GO:0003012	GO Biological Processes	muscle system process	19_GO:0032501 multicellular organismal process	-8.11957	3.668959483512837	7.322169017016638	ADRB2|ASPH|ATP1B1|CLIC2|LTB4R|DSC2|GAA|HMOX1|HTR7|IL15|KCNJ2|KCNQ1|KIT|P2RY1|PAK1|PTAFR|PXN|SCN2B|TNFRSF1A|TNFRSF1B|TNNI2|CXCR4|DYSF|SPHK1|KCNE3|SULF2	-6.342393070854921	33	-9.25137	9.443771451645468
-3.4963778557877387	GO:0044057	GO Biological Processes	regulation of system process	19_GO:0032501 multicellular organismal process	-6.95447	3.1419561891256484	6.484131899686337	ADRB2|ASPH|ATP1B1|CLIC2|DSC2|GAA|ICAM1|IL10|KCNJ2|KCNQ1|KIT|PAK1|PTAFR|PTPRO|SCN2B|SGK1|SRC|TNFRSF1A|TNFRSF1B|TNNI2|SPHK1|KCNE3|RAB11FIP5|TNFRSF21|FXYD6|TMIGD3|LRRK2	-5.3369	33	-9.25137	9.443771451645468
-2.4922661642306436	GO:1903522	GO Biological Processes	regulation of blood circulation	19_GO:0032501 multicellular organismal process	-4.234092981269697	3.586510955793447	5.051627464304072	ASPH|ATP1B1|CLIC2|DSC2|GAA|ICAM1|KCNJ2|KCNQ1|PTAFR|SCN2B|KCNE3|FXYD6|TMIGD3	-3.0252461589423714	33	-9.25137	9.443771451645468
-2.3152502344912627	GO:0032409	GO Biological Processes	regulation of transporter activity	19_GO:0065007 biological regulation	-4.668269833156428	3.6962718369881182	5.3841964757731295	ADRB2|ATP1B1|CLIC2|FHL1|MEF2C|MMP9|PRKCD|PTAFR|SCN2B|SGK1|KCNE3|HECW1|FXYD6|CTTNBP2NL	-3.3848713271578355	33	-9.25137	9.443771451645468
-2.602863263461866	GO:0003015	GO Biological Processes	heart process	19_GO:0032501 multicellular organismal process	-4.508789701043231	3.5807633420822396	5.236847096746567	ASPH|ATP1B1|CLIC2|DSC2|GAA|KCNJ2|KCNQ1|SCN2B|SRC|TNNI2|CXCR4|KCNE3|FXYD6|TMIGD3	-3.2565461835419267	33	-9.25137	9.443771451645468
-3.199641975423616	GO:0060048	GO Biological Processes	cardiac muscle contraction	19_GO:0032501 multicellular organismal process	-4.495715812692503	4.814471720446709	5.627982971223751	ATP1B1|CLIC2|DSC2|GAA|KCNJ2|KCNQ1|SCN2B|TNNI2|CXCR4|KCNE3	-3.24636	33	-9.25137	9.443771451645468
-2.346675840057267	GO:0034765	GO Biological Processes	regulation of ion transmembrane transport	19_GO:0051179 localization	-4.47463	2.8621000595784425	4.94151	ADRB2|ATP1B1|CAPN3|CLIC2|CYBB|ACSL1|FHL1|KCNJ2|KCNQ1|LYN|MEF2C|MMP9|PTAFR|SCN2B|THBS1|THY1|KCNE3|HECW1|FXYD6	-3.2274235403969502	33	-9.25137	9.443771451645468
-2.900259354704271	GO:0010959	GO Biological Processes	regulation of metal ion transport	19_GO:0051179 localization	-5.12118	3.1736211544985453	5.473032186908769	ADRB2|ATP1B1|CAPN3|CLIC2|CCR1|FHL1|HFE|ICAM1|KCNJ2|KCNQ1|LGALS3|LYN|SCN2B|THY1|CXCR4|KCNE3|HECW1|FXYD6|P2RY12	-3.754374271868336	33	-9.25137	9.443771451645468
-3.6102605645362282	GO:0043065	GO Biological Processes	positive regulation of apoptotic process	19_GO:0048518 positive regulation of biological process	-7.804949687503863	2.5946031874881617	6.610176316969716	ADAM8|ANXA1|BCL6|BLK|CD40LG|GADD45A|GRN|HIP1|HMOX1|IFIT2|IL10|LTBR|LYN|MEF2C|MAP3K9|MMP9|PIK3CB|PLAUR|PMAIP1|PRKCD|S100A9|ITSN1|SRC|STK3|THBS1|TIMP3|TNFRSF1A|TNFRSF1B|TYROBP|OLFM1|TXNIP|DAPK2|TIAM2|CIDEB|ADAMTSL4|CARD9|CLEC7A|ZBP1|SCIN|EGLN3|NLRP3	-6.0759469782316735	34	-9.160007824387959	2.6865487233943086
-4.059249478163884	GO:0043068	GO Biological Processes	positive regulation of programmed cell death	19_GO:0048518 positive regulation of biological process	-8.631339022603349	2.6865487233943086	7.038187552146588	ADAM8|ANXA1|BCL6|BLK|CD40LG|CDKN1A|GADD45A|GRN|HIP1|HMOX1|IFIT2|IL10|LTBR|LYN|MEF2C|MAP3K9|MMP9|PIK3CB|PLAUR|PMAIP1|PRKCD|S100A9|ITSN1|SRC|STK3|THBS1|TIMP3|TNFRSF1A|TNFRSF1B|TYROBP|OLFM1|TXNIP|DAPK2|TIAM2|CIDEB|ADAMTSL4|CARD9|CLEC7A|ZBP1|SCIN|EGLN3|NLRP3|LRRK2	-6.794430916021639	34	-9.160007824387959	2.6865487233943086
-4.159842426103536	GO:0010942	GO Biological Processes	positive regulation of cell death	19_GO:0048518 positive regulation of biological process	-9.160007824387959	2.676481198144071	7.261467261278242	ADAM8|ANXA1|BCL6|BLK|CD36|CD40LG|CDKN1A|GADD45A|GRN|HIP1|HMOX1|IFIT2|IL10|LTBR|LYN|MEF2C|MAP3K9|MMP9|PIK3CB|PLAUR|PMAIP1|PRKCD|S100A9|ITSN1|SLC6A6|SRC|STK3|THBS1|TIMP3|TLR4|TNFRSF1A|TNFRSF1B|TYROBP|OLFM1|TXNIP|DAPK2|TIAM2|CIDEB|ADAMTSL4|CARD9|CLEC7A|ZBP1|SCIN|EGLN3|NLRP3|LRRK2	-7.252190997724615	34	-9.160007824387959	2.6865487233943086
-6.147295936924371	GO:0031214	GO Biological Processes	biomineral tissue development	19_GO:0032502 developmental process	-9.03917	5.815375051802735	8.684692884783944	ACVR2A|ADRB2|ALOX5|ALOX15|ALPL|AMBN|CEBPB|CCR1|ECM1|FGR|GATA1|LTF|MEF2C|SRGN|SPP1|ISG15|SNX10|FAM20C	-7.14744	35	-9.03917	8.184601924759406
-4.780220324853756	GO:0030282	GO Biological Processes	bone mineralization	19_GO:0032502 developmental process	-6.674269733002838	5.803626819374851	7.361685660340811	ACVR2A|ADRB2|ALOX5|ALOX15|CCR1|ECM1|FGR|GATA1|LTF|MEF2C|SRGN|ISG15|SNX10	-5.092169893658847	35	-9.03917	8.184601924759406
-4.501429272601203	GO:0070167	GO Biological Processes	regulation of biomineral tissue development	19_GO:0032502 developmental process	-5.995601443568291	6.138451443569553	7.039285341020863	ACVR2A|ADRB2|ALOX5|CEBPB|CCR1|ECM1|GATA1|LTF|MEF2C|SRGN|ISG15	-4.507771521066148	35	-9.03917	8.184601924759406
-4.681913584222362	GO:0030500	GO Biological Processes	regulation of bone mineralization	19_GO:0032502 developmental process	-5.95953	6.820501603966171	7.209333990823759	ACVR2A|ADRB2|ALOX5|CCR1|ECM1|GATA1|LTF|MEF2C|SRGN|ISG15	-4.479723372023683	35	-9.03917	8.184601924759406
-4.3183971309977265	GO:0070169	GO Biological Processes	positive regulation of biomineral tissue development	19_GO:0048518 positive regulation of biological process	-4.9043788088176425	8.184601924759406	6.791201201686142	ACVR2A|ADRB2|ALOX5|CEBPB|LTF|MEF2C|ISG15	-3.5843419406164077	35	-9.03917	8.184601924759406
-3.805074251566898	GO:0045778	GO Biological Processes	positive regulation of ossification	19_GO:0048518 positive regulation of biological process	-4.897695411233676	5.972547350500107	6.2443404639633675	ACVR2A|ADRB2|ALOX5|CEBPA|CEBPB|IL6R|LTF|MEF2C|ISG15	-3.5790480853959568	35	-9.03917	8.184601924759406
-2.6951711507478535	GO:0030278	GO Biological Processes	regulation of ossification	19_GO:0032501 multicellular organismal process	-4.614318992266576	3.656949796169096	5.33441	ACVR2A|ADRB2|ALOX5|CEBPA|CEBPB|CCR1|CSF1|ECM1|GATA1|IL6R|LTF|MEF2C|SRGN|ISG15	-3.341337216157605	35	-9.03917	8.184601924759406
-3.9038971570266026	GO:0030501	GO Biological Processes	positive regulation of bone mineralization	19_GO:0048518 positive regulation of biological process	-4.270176628822575	8.184601924759406	6.286420409876642	ACVR2A|ADRB2|ALOX5|LTF|MEF2C|ISG15	-3.05763	35	-9.03917	8.184601924759406
-2.292879404456165	GO:0045669	GO Biological Processes	positive regulation of osteoblast differentiation	19_GO:0048518 positive regulation of biological process	-3.5000593939705475	6.138451443569554	5.193282183017673	ACVR2A|CEBPA|CEBPB|IL6R|LTF|MEF2C	-2.414756049337672	35	-9.03917	8.184601924759406
-3.1644976152570754	GO:0001503	GO Biological Processes	ossification	19_GO:0032501 multicellular organismal process	-6.7142272880685665	3.2307639176681864	6.400771373222203	ACVR2A|ADRB2|ALOX5|ALOX15|ALPL|CEBPA|CEBPB|CCR1|CSF1|VCAN|ECM1|FGR|GATA1|IL6R|LTF|MEF2C|MMP9|SRGN|SPP1|TEK|SEMA7A|TNFSF11|ISG15|MRC2|SNX10	-5.1274575705910905	35	-9.03917	8.184601924759406
-3.841787900577613	M18	Canonical Pathways	PID INTEGRIN1 PATHWAY		-5.535450682648808	8.184601924759404	7.261266468640213	CD14|F13A1|FN1|PLAU|PLAUR|SPP1|TGFBI|THBS1	-4.115012386937856	36	-8.915589117079803	16.369203849518808
-6.269403954674906	M53	Canonical Pathways	PID INTEGRIN3 PATHWAY		-8.291574283966389	12.999073645206114	10.20265926204908	FN1|PLAU|PLAUR|SPP1|TGFBI|THBS1|THY1|SPHK1|F11R	-6.495805703409007	36	-8.915589117079803	16.369203849518808
-6.686851835683007	M169	Canonical Pathways	PID INTEGRIN2 PATHWAY		-8.519878626820653	16.369203849518808	10.976577738839996	C3|CD40LG|ICAM1|PLAU|PLAUR|TGFBI|THY1|F11R	-6.699360936427112	36	-8.915589117079803	16.369203849518808
-6.39863	GO:0005178	GO Molecular Functions	integrin binding		-8.915589117079803	6.547681539807524	8.882405361585977	CD9|CD40LG|FN1|NRG1|ICAM1|LGALS8|LYN|SPP1|SRC|TGFBI|THBS1|THY1|TIMP2|SEMA7A|ISG15|F11R	-7.040892449608693	36	-8.915589117079803	16.369203849518808
-6.051026178460147	GO:0001818	GO Biological Processes	negative regulation of cytokine production	19_GO:0048519 negative regulation of biological process	-8.838498521138778	3.832096854945155	7.746948111325562	ANXA1|ANXA4|BCL6|BTK|CR1|SERPINB1|FN1|HFE|HMOX1|IL10|LTF|SRGN|RARA|SLC11A1|THBS1|TLR4|TYROBP|IL1R2|ISG15|MERTK|DDX58|TNFRSF21|CLEC4A|TLR8|BANK1|VSIR|NLRP3	-6.977257836516788	37	-8.838498521138778	5.115376202974628
-3.569892091047461	GO:0032612	GO Biological Processes	interleukin-1 production	19_GO:0032501 multicellular organismal process	-5.058731709655283	5.001701176241858	6.076378951485931	ANXA1|CD36|SERPINB1|IL10|TLR4|TYROBP|IL1R2|SPHK1|TLR8|CLEC7A|NLRP3	-3.705392614343978	37	-8.838498521138778	5.115376202974628
-2.833902631810276	GO:0032652	GO Biological Processes	regulation of interleukin-1 production	19_GO:0032501 multicellular organismal process	-4.73913	5.115376202974628	5.8897036311217486	ANXA1|SERPINB1|IL10|TLR4|TYROBP|IL1R2|SPHK1|TLR8|CLEC7A|NLRP3	-3.445890379912869	37	-8.838498521138778	5.115376202974628
-2.4735944777919916	GO:0032611	GO Biological Processes	interleukin-1 beta production	19_GO:0032501 multicellular organismal process	-3.3943210868458094	4.365121026538349	4.662300295180078	CD36|SERPINB1|TLR4|TYROBP|SPHK1|TLR8|CLEC7A|NLRP3	-2.3280762092551934	37	-8.838498521138778	5.115376202974628
-3.440386016941387	hsa05133	KEGG Pathway	Pertussis		-5.590142158117242	5.6269138232720906	6.621788580620087	SERPING1|C2|C3|C4BPA|CD14|CXCL8|IL10|MYD88|TLR4|LY96|NLRP3	-4.162711973601327	38	-8.832386588888122	6.138451443569554
-2.157131358196146	ko05132	KEGG Pathway	Salmonella infection		-3.7973333663976105	4.419685039370079	4.995524115861675	CD14|DYNC1I1|IFNGR1|IFNGR2|CXCL8|IL18|MYD88|TLR4|RAB7B	-2.6607850076799253	38	-8.832386588888122	6.138451443569554
-2.0647149571221095	hsa05142	KEGG Pathway	Chagas disease		-3.958737506756375	3.858455193100862	4.946039642844961	C3|IFNGR1|IFNGR2|CXCL8|IL10|MYD88|PIK3CB|PLCB4|TLR2|TLR4|TNFRSF1A	-2.7985230097995317	38	-8.832386588888122	6.138451443569554
-2.471819513145718	hsa05134	KEGG Pathway	Legionellosis		-4.0174326296434355	5.308930978222317	5.410995646131513	C3|CD14|CR1|CXCL8|IL18|MYD88|TLR2|TLR4	-2.8456362601367773	38	-8.832386588888122	6.138451443569554
-2.159714778126652	ko05142	KEGG Pathway	Chagas disease (American trypanosomiasis)		-4.076685296340895	3.9719391693685346	5.067862083425346	C3|IFNGR1|IFNGR2|CXCL8|IL10|MYD88|PIK3CB|PLCB4|TLR2|TLR4|TNFRSF1A	-2.895457292456528	38	-8.832386588888122	6.138451443569554
-2.633195359131278	ko05134	KEGG Pathway	Legionellosis		-4.201366019656503	5.612298462692163	5.632634965924348	C3|CD14|CR1|CXCL8|IL18|MYD88|TLR2|TLR4	-2.99708	38	-8.832386588888122	6.138451443569554
-3.9092682859009034	hsa05146	KEGG Pathway	Amoebiasis		-5.4037	5.401837270341207	6.430265941140238	CD14|SERPINB1|FN1|CXCL8|IL10|PIK3CB|PLCB4|TLR2|TLR4|IL1R2|RAB7B	-4.001035253416041	38	-8.832386588888122	6.138451443569554
-4.2914924093117435	ko05146	KEGG Pathway	Amoebiasis		-5.7870846873937785	5.871562250370877	6.82439	CD14|SERPINB1|FN1|CXCL8|IL10|PIK3CB|PLCB4|TLR2|TLR4|IL1R2|RAB7B	-4.329923584658087	38	-8.832386588888122	6.138451443569554
-3.613749747247378	ko05133	KEGG Pathway	Pertussis		-5.7870846873937785	5.871562250370877	6.82439	SERPING1|C2|C3|C4BPA|CD14|CXCL8|IL10|MYD88|TLR4|LY96|NLRP3	-4.329923584658087	38	-8.832386588888122	6.138451443569554
-4.09451	hsa05140	KEGG Pathway	Leishmaniasis		-6.490513479130646	6.138451443569554	7.353873530118426	C3|CR1|CYBB|IFNGR1|IFNGR2|IL10|MYD88|NCF4|PTGS2|TLR2|TLR4|NCF1	-4.936877600919805	38	-8.832386588888122	6.138451443569554
-4.782808657209469	hsa05152	KEGG Pathway	Tuberculosis		-8.678148157297631	4.73055	8.071927953017775	ATP6V0A1|C3|CD14|CEBPB|CR1|FCER1G|IFNGR1|IFNGR2|IL10|IL18|MRC1|MYD88|SRC|TLR2|TLR4|TNFRSF1A|VDR|SPHK1|MRC2|CARD9|CLEC7A	-6.838447150531751	38	-8.832386588888122	6.138451443569554
-4.912166906992838	ko05152	KEGG Pathway	Tuberculosis		-8.832386588888122	4.81897	8.1862	ATP6V0A1|C3|CD14|CEBPB|CR1|FCER1G|IFNGR1|IFNGR2|IL10|IL18|MRC1|MYD88|SRC|TLR2|TLR4|TNFRSF1A|VDR|SPHK1|MRC2|CARD9|CLEC7A	-6.974080337605182	38	-8.832386588888122	6.138451443569554
-3.525698017020477	ko05140	KEGG Pathway	Leishmaniasis		-5.687237300973126	5.746635393980007	6.7216323282606885	C3|CR1|IFNGR1|IFNGR2|IL10|MYD88|NCF4|PTGS2|TLR2|TLR4|NCF1	-4.2415358204044855	38	-8.832386588888122	6.138451443569554
-2.497644285768364	GO:0035690	GO Biological Processes	cellular response to drug	19_GO:0050896 response to stimulus	-4.457585285044014	2.543862760398193	4.796744520541666	AOC1|ANXA1|CYBB|FOLR1|GPR37|HMOX1|ICAM1|IL10|KCNQ1|MEF2C|MET|P2RY1|PRKCD|PTAFR|SPI1|SRC|TRPM2|CXCR4|IL18RAP|SPHK1|KDM6B|P2RY12|LRRK2	-3.2139490414801473	39	-8.72453	5.892913385826772
-2.632078407753067	GO:0070301	GO Biological Processes	cellular response to hydrogen peroxide	19_GO:0050896 response to stimulus	-4.076685296340895	3.9719391693685346	5.067862083425346	ANXA1|GPR37|IL10|MET|PRKCD|SRC|TRPM2|IL18RAP|SPHK1|KDM6B|LRRK2	-2.895457292456528	39	-8.72453	5.892913385826772
-2.155464214001117	GO:0006979	GO Biological Processes	response to oxidative stress	19_GO:0050896 response to stimulus	-4.675372209538753	2.354474526300651	4.845007072981421	AIF1|ALOX5|ANXA1|APOE|BTK|CD36|CYBB|GPR37|HMOX1|IL10|MET|MMP9|NCF4|PRKCD|PTGS2|PXN|SRC|TLR4|TRPM2|IL18RAP|VNN1|SPHK1|TXNIP|KDM6B|PRR5L|SESN2|LRRK2|NCF1	-3.390804673273309	39	-8.72453	5.892913385826772
-2.1995390076448076	GO:1901031	GO Biological Processes	regulation of response to reactive oxygen species	19_GO:0050896 response to stimulus	-3.395873913718113	5.892913385826772	5.047366587490952	CD36|GPR37|IL10|MET|SESN2|LRRK2	-2.329156720168053	39	-8.72453	5.892913385826772
-2.602863263461866	GO:0042542	GO Biological Processes	response to hydrogen peroxide	19_GO:0050896 response to stimulus	-3.888119080281399	3.3249945319335086	4.717844781026668	ANXA1|GPR37|HMOX1|IL10|MET|PRKCD|SRC|TRPM2|IL18RAP|SPHK1|TXNIP|KDM6B|LRRK2	-2.7388999676260193	39	-8.72453	5.892913385826772
-2.6108204993957025	GO:0034614	GO Biological Processes	cellular response to reactive oxygen species	19_GO:0050896 response to stimulus	-4.80665	3.416181672943056	5.371686497300447	ANXA1|BTK|CD36|GPR37|IL10|MET|MMP9|PRKCD|PXN|SRC|TRPM2|IL18RAP|SPHK1|KDM6B|LRRK2|NCF1	-3.500483302260813	39	-8.72453	5.892913385826772
-2.559995051716949	GO:0034599	GO Biological Processes	cellular response to oxidative stress	19_GO:0050896 response to stimulus	-5.921413052338734	2.9370581069710786	5.835369098672243	AIF1|ALOX5|ANXA1|BTK|CD36|CYBB|GPR37|HMOX1|IL10|MET|MMP9|NCF4|PRKCD|PXN|SRC|TLR4|TRPM2|IL18RAP|VNN1|SPHK1|KDM6B|PRR5L|SESN2|LRRK2|NCF1	-4.4446563935396615	39	-8.72453	5.892913385826772
-2.8986327152966673	GO:0071236	GO Biological Processes	cellular response to antibiotic	19_GO:0050896 response to stimulus	-4.996456517994456	3.720273602163366	5.606433167721851	ANXA1|CYBB|GPR37|IL10|MEF2C|MET|PLA2G4A|PRKCD|SPI1|SRC|TRPM2|IL18RAP|SPHK1|KDM6B|LRRK2	-3.6552883811130763	39	-8.72453	5.892913385826772
-4.0379170881947415	GO:0009636	GO Biological Processes	response to toxic substance	19_GO:0050896 response to stimulus	-8.72453	3.10247	7.318835808386225	ALOX5AP|ANXA1|APOE|CD14|CD36|CDKN1A|CLIC2|CNR2|CYBB|EPHX2|GPR37|GUCY2C|HMOX1|ICAM1|IL10|LTC4S|LYN|MET|PRKCD|PTGS2|S100A9|SCN2B|SLC6A4|SPI1|SRC|TLR2|TRPM2|IL18RAP|SPHK1|TXNIP|KDM6B|MTARC2|SESN2|NLRP3|LRRK2	-6.876343898962671	39	-8.72453	5.892913385826772
-4.039961103469932	GO:0097237	GO Biological Processes	cellular response to toxic substance	19_GO:0050896 response to stimulus	-7.515201763108871	3.7901847839489857	7.073897342045851	ALOX5AP|ANXA1|APOE|CD36|CLIC2|CYBB|GPR37|HMOX1|IL10|LTC4S|MET|PRKCD|PTGS2|S100A9|SPI1|SRC|TRPM2|IL18RAP|SPHK1|KDM6B|MTARC2|SESN2|LRRK2	-5.827591738994905	39	-8.72453	5.892913385826772
-2.431825573416176	GO:0046677	GO Biological Processes	response to antibiotic	19_GO:0050896 response to stimulus	-4.972630557911609	2.8134569116360453	5.231270173783674	AOC1|ALPL|ANXA1|CD14|CYBB|GPR37|HMOX1|ICAM1|IL10|MEF2C|MET|PLA2G4A|PRKCD|SPI1|SRC|TRPM2|IL18RAP|SPHK1|TXNIP|KDM6B|NLRP3|LRRK2	-3.6377128922416033	39	-8.72453	5.892913385826772
-3.011687703010485	GO:0000302	GO Biological Processes	response to reactive oxygen species	19_GO:0050896 response to stimulus	-5.393309119619606	3.1888059447114565	5.6431064487370275	ANXA1|APOE|BTK|CD36|GPR37|HMOX1|IL10|MET|MMP9|PRKCD|PXN|SRC|TRPM2|IL18RAP|SPHK1|TXNIP|KDM6B|SESN2|LRRK2|NCF1	-3.9931954501869766	39	-8.72453	5.892913385826772
-7.79508	GO:0005509	GO Molecular Functions	calcium ion binding		-8.541940101866865	2.7268623185314733	7.007473319341801	AOC1|ADAM8|AIF1|ANXA1|ANXA4|ASPH|CAPN3|ADGRE5|VCAN|DNASE1L3|DSC2|ADGRE1|FBLN2|GALNT3|PAM|PLA2G4A|PLCB4|S100A9|S100A12|SELL|ITSN1|SLC8A1|THBS1|TRPM2|VLDLR|DYSF|PADI2|SULF1|PADI4|CLEC4A|EGFL7|TBC1D8B|LPCAT2|MCTP2|SULF2|MCTP1|ESYT3|ADGRE3|NKD2|SCIN|RASGRP4	-6.716027379586619	40	-8.541940101866865	2.7268623185314733
-2.290000890463025	GO:0050770	GO Biological Processes	regulation of axonogenesis	19_GO:0032502 developmental process	-4.505531543685728	3.7999937507811525	5.311308806083893	APOE|DBN1|FN1|PAK1|PTPRO|SPP1|THY1|SEMA7A|PLXNC1|OLFM1|SEMA6B|TIAM2|SHTN1	-3.2536500891332003	41	-8.505415864217927	3.7999937507811525
-2.1498272525664683	GO:0097485	GO Biological Processes	neuron projection guidance	19_GO:0040011 locomotion	-4.58125	3.4421223048053573	5.234841377678094	CSF1R|GAB1|PIK3CB|PTPRO|SRC|VASP|VLDLR|CXCR4|SEMA7A|NRP2|GAB2|PLXNC1|SEMA6B|NIBAN2|EMB	-3.3172569699855874	41	-8.505415864217927	3.7999937507811525
-2.1498272525664683	GO:0007411	GO Biological Processes	axon guidance	19_GO:0040011 locomotion	-4.58125	3.4421223048053573	5.234841377678094	CSF1R|GAB1|PIK3CB|PTPRO|SRC|VASP|VLDLR|CXCR4|SEMA7A|NRP2|GAB2|PLXNC1|SEMA6B|NIBAN2|EMB	-3.3172569699855874	41	-8.505415864217927	3.7999937507811525
-2.036359764174591	GO:0050769	GO Biological Processes	positive regulation of neurogenesis	19_GO:0048518 positive regulation of biological process	-5.196593412340599	2.6805464819081024	5.305131776652211	APOE|BCL6|CSF1|DBN1|FES|FN1|GRN|KIT|LYN|MEF2C|PAK1|S100A9|ITSN1|TIMP2|TLR2|TNFRSF1B|VLDLR|CXCR4|SEMA7A|CAMK1|NUMB|PLXNC1|TIAM2|SHTN1|P2RY12	-3.820622934249721	41	-8.505415864217927	3.7999937507811525
-2.214896109699368	GO:0051962	GO Biological Processes	positive regulation of nervous system development	19_GO:0048518 positive regulation of biological process	-5.682886744053704	2.717019491416032	5.599577413941366	APOE|BCL6|CSF1|DBN1|FES|FN1|GRN|IL1RAP|KIT|LYN|MEF2C|PAK1|S100A9|ITSN1|TIMP2|TLR2|TNFRSF1B|VLDLR|CXCR4|SEMA7A|CAMK1|NUMB|PLXNC1|ADGRL2|TIAM2|SHTN1|P2RY12	-4.2377503832549825	41	-8.505415864217927	3.7999937507811525
-2.3505188961978627	GO:0048667	GO Biological Processes	cell morphogenesis involved in neuron differentiation	19_GO:0032502 developmental process	-6.22638	2.708140342751274	5.890626446883763	APOE|CSF1R|DBN1|FN1|GAB1|MEF2C|PAK1|PIK3CB|PTPRO|SPP1|SRC|STXBP1|THY1|NR2E1|VASP|VLDLR|CXCR4|SEMA7A|NUMB|NRP2|GAB2|PLXNC1|OLFM1|SEMA6B|HECW1|TIAM2|SHTN1|NIBAN2|LRRK2|EMB	-4.7089	41	-8.505415864217927	3.7999937507811525
-2.188909065842222	GO:0048638	GO Biological Processes	regulation of developmental growth	19_GO:0040007 growth	-5.12118	3.1736211544985453	5.473032186908769	ADRB2|APOE|CAPN3|CDKN1A|CSF1|DBN1|FN1|HLX|MEF2C|PAK1|SLC6A4|SPP1|STK3|CXCR4|SEMA7A|OLFM1|SEMA6B|SHTN1|GPAT4	-3.754374271868336	41	-8.505415864217927	3.7999937507811525
-2.2565476714017825	GO:0120035	GO Biological Processes	regulation of plasma membrane bounded cell projection organization	19_GO:0071840 cellular component organization or biogenesis	-6.634108657933948	2.455380577427822	5.967869015072433	APOE|KLF5|DBN1|EPS8|FES|FN1|GRN|ICAM1|KIT|LYN|MEF2C|PAK1|PLD1|PRKCD|PTPRO|S100A9|CCL21|ITSN1|SPP1|SRC|THY1|NR2E1|TRPM2|VLDLR|CXCR4|SEMA7A|CAMK1|PLXNC1|OLFM1|SEMA6B|HECW1|STAP1|TIAM2|SHTN1|P2RY12|ARHGAP24|LRRK2|MBOAT1	-5.0614704186027835	41	-8.505415864217927	3.7999937507811525
-2.941351839841255	GO:0007409	GO Biological Processes	axonogenesis	19_GO:0032502 developmental process	-7.128924261782448	3.202670318384115	6.602976207442711	APOE|CSF1R|DBN1|FN1|GAB1|PAK1|PIK3CB|PTPRO|SPP1|SRC|STXBP1|THY1|NR2E1|VASP|VLDLR|CXCR4|SEMA7A|NUMB|NRP2|GAB2|PLXNC1|OLFM1|SEMA6B|TIAM2|SHTN1|NIBAN2|EMB	-5.48539	41	-8.505415864217927	3.7999937507811525
-2.9728054652832285	GO:0022604	GO Biological Processes	regulation of cell morphogenesis	19_GO:0032502 developmental process	-7.224822825124248	2.938872505801639	6.5199166891525655	ANXA1|APOE|CSF1R|DBN1|DOCK1|EPS8|FES|FGR|FN1|HCK|ICAM1|KIT|P2RY1|PAK1|PTPRO|SPP1|SRC|THY1|NR2E1|CXCR4|SEMA7A|PLXNC1|OLFM1|SEMA6B|HECW1|TIAM2|F11R|PLEKHO1|ARHGAP15|SHTN1|LRRK2	-5.573188021136214	41	-8.505415864217927	3.7999937507811525
-2.8853235230587733	GO:0010720	GO Biological Processes	positive regulation of cell development	19_GO:0048518 positive regulation of biological process	-7.225900222825333	2.878101775739571	6.489000925104294	APOE|BCL6|CSF1|DBN1|DOCK1|FES|FN1|GRN|KIT|LYN|MEF2C|PAK1|S100A9|ITSN1|TIMP2|TLR2|TNFRSF1B|TYROBP|VLDLR|CXCR4|SEMA7A|CAMK1|TNFSF11|NUMB|PLXNC1|TRIB1|TIAM2|F11R|SHTN1|CLEC7A|P2RY12|NIBAN2	-5.573355901265294	41	-8.505415864217927	3.7999937507811525
-2.8989746639654483	GO:0000904	GO Biological Processes	cell morphogenesis involved in differentiation	19_GO:0032502 developmental process	-7.578268046804167	2.665841769778778	6.544764879182984	APOE|CSF1R|DBN1|DOCK1|MEGF9|FN1|GAB1|GATA1|MEF2C|MET|PAK1|PIK3CB|PTPRO|PXN|SPP1|SRC|STXBP1|TEK|THY1|NR2E1|VASP|VLDLR|CXCR4|SEMA7A|NUMB|NRP2|GAB2|PLXNC1|OLFM1|MERTK|SEMA6B|SPINT2|HECW1|TIAM2|SHTN1|NIBAN2|LRRK2|EMB	-5.880673801783601	41	-8.505415864217927	3.7999937507811525
-3.578717091471555	GO:0061564	GO Biological Processes	axon development	19_GO:0032502 developmental process	-8.505415864217927	3.323877637566046	7.335992924221459	APOE|CSF1R|DBN1|FN1|FOLR1|GAB1|GRN|PAK1|PIK3CB|PTPRO|SPP1|SRC|STXBP1|THY1|NR2E1|VASP|VLDLR|CXCR4|SEMA7A|NUMB|NRP2|GAB2|TSPAN2|PLXNC1|OLFM1|SEMA6B|TIAM2|TNFRSF21|SHTN1|NIBAN2|EMB	-6.687570763685713	41	-8.505415864217927	3.7999937507811525
-2.199188041719628	GO:0031344	GO Biological Processes	regulation of cell projection organization	19_GO:0071840 cellular component organization or biogenesis	-6.546337912401742	2.436147831390528	5.913192798566181	APOE|KLF5|DBN1|EPS8|FES|FN1|GRN|ICAM1|KIT|LYN|MEF2C|PAK1|PLD1|PRKCD|PTPRO|S100A9|CCL21|ITSN1|SPP1|SRC|THY1|NR2E1|TRPM2|VLDLR|CXCR4|SEMA7A|CAMK1|PLXNC1|OLFM1|SEMA6B|HECW1|STAP1|TIAM2|SHTN1|P2RY12|ARHGAP24|LRRK2|MBOAT1	-4.98317	41	-8.505415864217927	3.7999937507811525
-3.6837092366378177	GO:0061809	GO Molecular Functions	NAD+ nucleotidase, cyclic ADP-ribose generating		-5.00091	10.523059617547807	7.347032703320802	BST1|IL1RAP|TLR2|TLR4|IL18RAP|IL18R1	-3.6588524617559943	42	-8.282351647333575	10.523059617547807
-3.6837092366378177	GO:0050135	GO Molecular Functions	NAD(P)+ nucleosidase activity		-5.00091	10.523059617547807	7.347032703320802	BST1|IL1RAP|TLR2|TLR4|IL18RAP|IL18R1	-3.6588524617559943	42	-8.282351647333575	10.523059617547807
-3.6837092366378177	GO:0003953	GO Molecular Functions	NAD+ nucleosidase activity		-5.00091	10.523059617547807	7.347032703320802	BST1|IL1RAP|TLR2|TLR4|IL18RAP|IL18R1	-3.6588524617559943	42	-8.282351647333575	10.523059617547807
-3.2029592284849153	ko05321	KEGG Pathway	Inflammatory bowel disease (IBD)		-5.0030306698876785	6.138451443569554	6.364539548804616	IFNGR1|IFNGR2|IL10|IL18|MAF|TLR2|TLR4|IL18RAP|IL18R1	-3.6588524617559943	42	-8.282351647333575	10.523059617547807
-4.0921458110307745	GO:0051092	GO Biological Processes	positive regulation of NF-kappaB transcription factor activity	19_GO:0048518 positive regulation of biological process	-7.69903	4.384608173978252	7.424702759466781	ADAM8|BTK|CAPN3|CD36|CD40LG|ICAM1|IL1RAP|IL18|LTF|MYD88|S100A9|S100A12|TLR2|TLR4|TNFSF11|IL18RAP|IL18R1|SPHK1|NLRP3|RAB7B	-5.983913083694539	42	-8.282351647333575	10.523059617547807
-3.5003476944563174	GO:0051091	GO Biological Processes	positive regulation of DNA-binding transcription factor activity	19_GO:0048518 positive regulation of biological process	-7.632126562954353	3.589737686297985	7.042162339955043	ADAM8|BTK|CAPN3|CD36|CD40LG|ICAM1|IL1RAP|IL10|IL18|KIT|LTF|MYD88|S100A9|S100A12|STK3|TLR2|TLR4|TNFSF11|IL18RAP|IL18R1|SPHK1|DDX58|NLRP3|NFAM1|RAB7B	-5.925537585847347	42	-8.282351647333575	10.523059617547807
-4.138424645094237	GO:0051090	GO Biological Processes	regulation of DNA-binding transcription factor activity	19_GO:0050789 regulation of biological process	-8.282351647333575	3.046822614326494	7.085276257739884	ADAM8|ANXA4|BTK|CAPN3|CD36|CD40LG|HCK|HMOX1|ICAM1|IL1RAP|IL10|IL18|KIT|LTF|MYD88|S100A9|S100A12|SGK1|STK3|TCF7L2|TLR2|TLR4|TNFSF11|IL18RAP|IL18R1|SPHK1|TRIB1|DDX58|PELI1|TMIGD3|NLRP3|NFAM1|ADGRG3|RAB7B	-6.491618421524297	42	-8.282351647333575	10.523059617547807
-2.4184560959289327	GO:1901222	GO Biological Processes	regulation of NIK/NF-kappaB signaling	19_GO:0023052 signaling	-3.8453298333613715	3.751275882181394	4.828634712500203	CD14|CHI3L1|IL18|TLR2|TLR4|IL18R1|SPHK1|LITAF|SASH1|NLRP3|ADGRG3	-2.702351506476157	42	-8.282351647333575	10.523059617547807
-3.2029592284849153	hsa05321	KEGG Pathway	Inflammatory bowel disease		-5.0030306698876785	6.138451443569554	6.364539548804616	IFNGR1|IFNGR2|IL10|IL18|MAF|TLR2|TLR4|IL18RAP|IL18R1	-3.6588524617559943	42	-8.282351647333575	10.523059617547807
-2.0357463001270055	GO:0002064	GO Biological Processes	epithelial cell development	19_GO:0032502 developmental process	-4.30673	3.43753	5.049290950479545	KLF5|CDKN1A|FOSL2|ICAM1|MET|MYD88|SRC|TNFRSF1A|CXCR4|SPINT2|F11R|ADAMTSL4|WNT5B|GPAT4	-3.087270544256261	43	-8.068058915072402	3.43753
-4.564216037839807	GO:0030855	GO Biological Processes	epithelial cell differentiation	19_GO:0032502 developmental process	-8.068058915072402	3.117943590384535	7.022480241062403	ACVRL1|ANXA1|ANXA4|KLF5|CDKN1A|CEBPB|DSC2|FOSL2|NRG1|ICAM1|LGALS3|MAF|MEF2C|MET|MMP9|MYD88|PTPRO|SRC|TGM1|TIE1|TNFRSF1A|VDR|CXCR4|TXNIP|SPINT2|KDM6B|F11R|ADAMTSL4|FAM20C|WNT5B|GPAT4|SPRED1	-6.30048	43	-8.068058915072402	3.43753
-6.912745050662826	GO:0019932	GO Biological Processes	second-messenger-mediated signaling	19_GO:0023052 signaling	-7.9635165179153615	2.924942985360112	6.847935707718523	ADRB2|APOE|ATP1B1|BST1|BTK|CD36|ADGRE5|CLIC2|CCR1|CMKLR1|CNR2|ADGRE1|XCR1|CXCL8|PLEK|PTGIR|SLC8A1|THBS1|TRPM2|CXCR4|TNFSF11|SPHK1|CCRL2|RAMP2|ADGRL2|TRAT1|MCTP2|ADGRG6|P2RY12|MCTP1|ADGRE3|LRRK2|BHLHA15|ADGRG3	-6.208795167521002	44	-7.9635165179153615	3.1962612260835614
-5.113581811841067	GO:0019722	GO Biological Processes	calcium-mediated signaling	19_GO:0023052 signaling	-5.787187568365055	3.1962612260835614	5.848541317159581	ATP1B1|BST1|BTK|CLIC2|CCR1|CMKLR1|XCR1|CXCL8|PLEK|SLC8A1|TRPM2|CXCR4|TNFSF11|SPHK1|CCRL2|TRAT1|MCTP2|P2RY12|MCTP1|LRRK2|BHLHA15	-4.329923584658087	44	-7.9635165179153615	3.1962612260835614
-2.081588045792484	M177	Canonical Pathways	PID EPHA FWDPATHWAY		-3.1020424454996403	6.461527835336372	4.909968076104473	BLK|FGR|HCK|LYN|SRC	-2.0771902530672492	45	-7.881459798188368	10.230752405949255
-2.2594868482227732	GO:0038094	GO Biological Processes	Fc-gamma receptor signaling pathway	19_GO:0002376 immune system process	-3.5143356171260045	3.720273602163366	4.569495052639084	DOCK1|FCER1G|FGR|HCK|IGKC|LYN|PAK1|PIK3CB|PRKCD|SRC	-2.4265590626092983	45	-7.881459798188368	10.230752405949255
-2.0571251274323945	M99	Canonical Pathways	PID TXA2PATHWAY		-3.5355856863879773	4.568149911493621	4.8319671669384645	BLK|FGR|HCK|ICAM1|LYN|PRKCD|PTGIR|SRC	-2.4425690889166205	45	-7.881459798188368	10.230752405949255
-2.5057877068164838	M50	Canonical Pathways	PID PTP1B PATHWAY		-3.8992154778072226	5.926780704136121	5.474981590955962	BLK|CSF1|CSF1R|FGR|HCK|LYN|SRC	-2.748851978503105	45	-7.881459798188368	10.230752405949255
-2.801648074148115	M76	Canonical Pathways	PID P38 ALPHA BETA PATHWAY		-4.228525965936298	6.6106400161518275	5.90269	BLK|FGR|HCK|LYN|PAK1|RALB|SRC	-3.0209882462788777	45	-7.881459798188368	10.230752405949255
-2.997315270438146	M257	Canonical Pathways	PID EPHRINB REV PATHWAY		-4.270176628822575	8.184601924759406	6.286420409876642	BLK|FGR|HCK|LYN|SRC|CXCR4	-3.05763	45	-7.881459798188368	10.230752405949255
-3.027448544354034	M275	Canonical Pathways	PID ALPHA SYNUCLEIN PATHWAY		-4.4767445449496295	7.161526684164479	6.227274325828943	BLK|FGR|HCK|LYN|PLD1|PRKCD|SRC	-3.2291844641797445	45	-7.881459798188368	10.230752405949255
-2.522772573611603	GO:0002431	GO Biological Processes	Fc receptor mediated stimulatory signaling pathway	19_GO:0002376 immune system process	-3.958737506756375	3.858455193100862	4.946039642844961	BLK|DOCK1|FCER1G|FGR|HCK|IGKC|LYN|PAK1|PIK3CB|PRKCD|SRC	-2.7985230097995317	45	-7.881459798188368	10.230752405949255
-3.443179075404378	GO:0038083	GO Biological Processes	peptidyl-tyrosine autophosphorylation	19_GO:0008152 metabolic process	-5.102387922116341	7.275201710897249	6.7279606355209625	BLK|BMX|FES|FGR|HCK|LYN|SRC|TEC	-3.7398081700701233	45	-7.881459798188368	10.230752405949255
-3.5989445050316013	GO:0004715	GO Molecular Functions	non-membrane spanning protein tyrosine kinase activity		-5.608975629326988	6.295847634430311	6.828435055480937	BLK|BMX|BTK|FES|FGR|HCK|LYN|PRKCD|SRC|TEC	-4.176089412224512	45	-7.881459798188368	10.230752405949255
-2.682296629438696	hsa04062	KEGG Pathway	Chemokine signaling pathway		-5.657423333559803	3.593239869406568	5.965069194394371	CCR1|FGR|XCR1|HCK|CXCL8|LYN|PAK1|PIK3CB|PLCB4|PPBP|PRKCD|PXN|CCL21|SRC|CXCR4|CXCL16|GNB4|NCF1	-4.215101593642544	45	-7.881459798188368	10.230752405949255
-3.8957861001752367	M141	Canonical Pathways	PID PI3KCI PATHWAY		-6.104581579833402	6.281206128303729	7.151777600934873	BLK|BTK|FGR|HCK|LYN|PIK3CB|SGK1|SRC|DAPP1|BLNK|ARAP3	-4.599996132706822	45	-7.881459798188368	10.230752405949255
-3.1617084261684623	ko04062	KEGG Pathway	Chemokine signaling pathway		-6.270041208988528	3.9461473565804277	6.462865798284576	CCR1|FGR|XCR1|HCK|CXCL8|LYN|PAK1|PIK3CB|PLCB4|PPBP|PRKCD|PXN|CCL21|SRC|CXCR4|CXCL16|GNB4|NCF1	-4.745199283593571	45	-7.881459798188368	10.230752405949255
-5.694302145408446	M159	Canonical Pathways	PID AMB2 NEUTROPHILS PATHWAY		-7.881459798188368	10.230752405949255	9.329250754262752	BLK|FGR|HCK|ICAM1|LYN|MMP9|PLAU|PLAUR|SRC|THY1	-6.141461704614715	45	-7.881459798188368	10.230752405949255
-3.488096841244052	M33	Canonical Pathways	PID GLYPICAN 1PATHWAY		-4.794173493160325	9.821522309711288	7.045046536786927	BLK|FGR|HCK|NRG1|LYN|SRC	-3.490460400334929	45	-7.881459798188368	10.230752405949255
-4.477413006605918	GO:0031099	GO Biological Processes	regeneration	19_GO:0032502 developmental process	-7.866996303884672	4.965938246483234	7.745740462762821	ANXA1|KLF5|C5AR1|CAPN3|CD9|CDKN1A|CEBPB|FLT3|FOLR1|GRN|HFE|HMOX1|IL10|PTPN12|SPP1|TEC|THY1|SULF2	-6.131429825110094	46	-7.866996303884672	5.208383043028713
-2.1738733906839274	GO:0042246	GO Biological Processes	tissue regeneration	19_GO:0040007 growth	-3.5230453450159005	5.208383043028713	4.989830814773286	ANXA1|KLF5|CAPN3|CD9|CDKN1A|PTPN12|TEC	-2.4320324165283957	46	-7.866996303884672	5.208383043028713
-3.421284992961681	GO:0002888	GO Biological Processes	positive regulation of myeloid leukocyte mediated immunity	19_GO:0002376 immune system process	-4.9043788088176425	8.184601924759406	6.791201201686142	BTK|C3|FGR|PTAFR|STXBP1|GAB2|DDX58	-3.5843419406164077	47	-7.7404208206815115	8.184601924759406
-2.559714353618185	GO:0032418	GO Biological Processes	lysosome localization	19_GO:0051179 localization	-4.418757322841934	4.721885725822734	5.545252599538917	BLK|BTK|FES|FGR|HMOX1|KIT|LYN|STXBP1|GAB2|MILR1	-3.179361579837466	47	-7.7404208206815115	8.184601924759406
-2.3680729062824786	GO:1903305	GO Biological Processes	regulation of regulated secretory pathway	19_GO:0051179 localization	-4.469203835770994	4.03624	5.365932139093754	BLK|FES|FGR|HMOX1|LYN|P2RY1|PTAFR|STXBP1|RAB3D|GAB2|PRAM1|LRRK2	-3.222823450805682	47	-7.7404208206815115	8.184601924759406
-3.2816061102883154	GO:0043304	GO Biological Processes	regulation of mast cell degranulation	19_GO:0002376 immune system process	-4.753411651892134	7.812574564543069	6.591437132564698	BLK|FES|FGR|HMOX1|LYN|STXBP1|GAB2	-3.456977407917302	47	-7.7404208206815115	8.184601924759406
-3.2816061102883154	GO:0033006	GO Biological Processes	regulation of mast cell activation involved in immune response	19_GO:0002376 immune system process	-4.753411651892134	7.812574564543069	6.591437132564698	BLK|FES|FGR|HMOX1|LYN|STXBP1|GAB2	-3.456977407917302	47	-7.7404208206815115	8.184601924759406
-3.735711907617245	GO:0043300	GO Biological Processes	regulation of leukocyte degranulation	19_GO:0002376 immune system process	-5.593703807600044	7.128524257048515	7.042125522896485	BLK|FES|FGR|HMOX1|LYN|PTAFR|STXBP1|GAB2|PRAM1	-4.165187886313883	47	-7.7404208206815115	8.184601924759406
-2.668942545211726	GO:0017157	GO Biological Processes	regulation of exocytosis	19_GO:0051179 localization	-5.380308343788457	3.7775085806581865	5.868753606475046	ANXA1|BLK|FES|FGR|HMOX1|LYN|P2RY1|PTAFR|RAB27B|RALB|SDCBP|STXBP1|RAB3D|GAB2|PRAM1|LRRK2	-3.9817194078654574	47	-7.7404208206815115	8.184601924759406
-4.2700992027671205	GO:0002448	GO Biological Processes	mast cell mediated immunity	19_GO:0002376 immune system process	-6.350636199635594	7.440547204326732	7.636481892347602	BLK|BTK|FES|FGR|HMOX1|KIT|LYN|STXBP1|GAB2|MILR1	-4.814061545694611	47	-7.7404208206815115	8.184601924759406
-4.399207634992646	GO:0043303	GO Biological Processes	mast cell degranulation	19_GO:0002376 immune system process	-6.491541808338531	7.673064304461942	7.790953189714807	BLK|BTK|FES|FGR|HMOX1|KIT|LYN|STXBP1|GAB2|MILR1	-4.937180291726789	47	-7.7404208206815115	8.184601924759406
-4.399207634992646	GO:0002279	GO Biological Processes	mast cell activation involved in immune response	19_GO:0002376 immune system process	-6.491541808338531	7.673064304461942	7.790953189714807	BLK|BTK|FES|FGR|HMOX1|KIT|LYN|STXBP1|GAB2|MILR1	-4.937180291726789	47	-7.7404208206815115	8.184601924759406
-4.966121031106033	GO:0045576	GO Biological Processes	mast cell activation	19_GO:0002376 immune system process	-7.457952342720433	7.366141732283465	8.313482891148015	BLK|BTK|CNR2|FES|FGR|HMOX1|KIT|LYN|S100A12|STXBP1|GAB2|MILR1	-5.779135983123604	47	-7.7404208206815115	8.184601924759406
-6.063501434554711	GO:0002886	GO Biological Processes	regulation of myeloid leukocyte mediated immunity	19_GO:0002376 immune system process	-7.7404208206815115	7.7538334024036475	8.595521525117249	BLK|BTK|C3|FES|FGR|HMOX1|LYN|PTAFR|STXBP1|GAB2|DDX58|PRAM1	-6.0189525293065795	47	-7.7404208206815115	8.184601924759406
-4.259711394057782	GO:0033003	GO Biological Processes	regulation of mast cell activation	19_GO:0002376 immune system process	-6.164322244333974	8.184601924759406	7.702974527134034	BLK|CNR2|FES|FGR|HMOX1|LYN|STXBP1|GAB2|MILR1	-4.6528	47	-7.7404208206815115	8.184601924759406
-2.471819513145718	GO:0031670	GO Biological Processes	cellular response to nutrient	19_GO:0050896 response to stimulus	-4.0174326296434355	5.308930978222317	5.410995646131513	CYBB|FES|FOLR1|HMOX1|IL15|P2RY1|VDR|P2RY12	-2.8456362601367773	48	-7.722189746790523	7.2217075806700635
-2.3051408018844035	GO:0033280	GO Biological Processes	response to vitamin D	19_GO:0050896 response to stimulus	-3.34675	7.2217075806700635	5.290238592630456	ALPL|FES|IL15|SPP1|VDR	-2.2858953296408804	48	-7.722189746790523	7.2217075806700635
-2.0405615841075933	GO:0007584	GO Biological Processes	response to nutrient	19_GO:0050896 response to stimulus	-3.848464766738256	3.1250298258172275	4.619298770887219	ALPL|C2|CYBB|ACSL1|ACSL4|FES|FOLR1|HMOX1|IL15|P2RY1|SLC6A4|SPP1|VDR|P2RY12	-2.7037932818335966	48	-7.722189746790523	7.2217075806700635
-2.720954251546539	GO:0031668	GO Biological Processes	cellular response to extracellular stimulus	19_GO:0050896 response to stimulus	-5.054730371802595	3.031334046207187	5.373761194223397	AOC1|CDKN1A|CYBB|DSC2|FES|FOLR1|HFE|HMOX1|ICAM1|IL15|LYN|P2RY1|PMAIP1|RALB|UPP1|VDR|P2RY12|SESN2|LRRK2|BHLHA15	-3.702304619586917	48	-7.722189746790523	7.2217075806700635
-2.4983043688870654	GO:0031669	GO Biological Processes	cellular response to nutrient levels	19_GO:0050896 response to stimulus	-5.0777581000860295	3.152177768319501	5.437735325116647	AOC1|CDKN1A|CYBB|DSC2|FES|FOLR1|HFE|HMOX1|ICAM1|IL15|P2RY1|PMAIP1|RALB|UPP1|VDR|P2RY12|SESN2|LRRK2|BHLHA15	-3.719360991751988	48	-7.722189746790523	7.2217075806700635
-2.7804492034340362	GO:0031667	GO Biological Processes	response to nutrient levels	19_GO:0050896 response to stimulus	-6.4360717459828845	2.7692262151441596	6.031624136554901	AOC1|ADRB2|ALPL|APOE|C2|CDKN1A|CYBB|DSC2|ACSL1|ACSL4|FES|FOLR1|HFE|HMOX1|ICAM1|IL15|P2RY1|PMAIP1|RALB|SLC6A4|SORL1|SPP1|SRC|UPP1|VDR|CIDEB|P2RY12|SESN2|LRRK2|BHLHA15	-4.8931774165238995	48	-7.722189746790523	7.2217075806700635
-3.235716672096718	GO:0009991	GO Biological Processes	response to extracellular stimulus	19_GO:0050896 response to stimulus	-6.894430998072334	2.7862474637478822	6.275652129941279	AOC1|ADRB2|ALPL|APOE|C2|CDKN1A|CYBB|DSC2|ACSL1|ACSL4|FES|FOLR1|HFE|HMOX1|ICAM1|IL15|LYN|P2RY1|PMAIP1|RALB|SLC6A4|SORL1|SPP1|SRC|UPP1|VDR|CIDEB|P2RY12|SESN2|RASGRP4|LRRK2|BHLHA15	-5.28928	48	-7.722189746790523	7.2217075806700635
-4.0143407791878705	GO:0071496	GO Biological Processes	cellular response to external stimulus	19_GO:0050896 response to stimulus	-7.722189746790523	3.3212877375835266	6.958557335596538	AOC1|CDKN1A|CYBB|GADD45A|DSC2|FES|FOLR1|HFE|HMOX1|ICAM1|IL15|KCNJ2|LTBR|LYN|MYD88|P2RY1|PMAIP1|RALB|TLR4|TNFRSF1A|UPP1|VDR|F11R|TLR8|P2RY12|SESN2|LRRK2|BHLHA15	-6.00179	48	-7.722189746790523	7.2217075806700635
-4.607492257290481	GO:0030029	GO Biological Processes	actin filament-based process	19_GO:0009987 cellular process	-7.715890093907018	2.5400488732011945	6.536998782706414	AIF1|ALOX15|ANXA1|BCL6|BST1|CAPN3|CSF1R|DBN1|DSC2|EPS8|FES|GAB1|HCK|HIP1|ICAM1|KCNJ2|KCNQ1|KIT|MARCKS|MET|PAK1|PAM|PLEK|PRKCD|PXN|SCN2B|CCL21|SDCBP|SRC|TEK|TNNI2|TRPM2|TYROBP|VASP|KCNE3|MRAS|STAP1|F11R|ARHGEF10L|ASAP3|SHTN1|SCIN	-5.996550701314208	49	-7.715890093907018	3.3867318309349264
-3.2578591393291325	GO:0032970	GO Biological Processes	regulation of actin filament-based process	19_GO:0050789 regulation of biological process	-6.111994689607397	2.9284355510607045	5.936079402662762	ALOX15|BST1|CSF1R|DBN1|DSC2|EPS8|FES|HCK|ICAM1|KCNJ2|MET|PAK1|PAM|PLEK|PRKCD|PXN|CCL21|TEK|TRPM2|VASP|KCNE3|STAP1|F11R|ARHGEF10L|ASAP3|SCIN	-4.605708451482791	49	-7.715890093907018	3.3867318309349264
-3.609828954384162	GO:0030036	GO Biological Processes	actin cytoskeleton organization	19_GO:0071840 cellular component organization or biogenesis	-5.826520137293882	2.3446604983395645	5.49113	AIF1|ALOX15|ANXA1|BCL6|BST1|CAPN3|CSF1R|DBN1|EPS8|FES|GAB1|HCK|HIP1|ICAM1|KIT|MARCKS|MET|PAK1|PAM|PLEK|PRKCD|PXN|CCL21|SDCBP|SRC|TEK|TRPM2|TYROBP|VASP|MRAS|STAP1|F11R|ARHGEF10L|ASAP3|SHTN1|SCIN	-4.363513798516771	49	-7.715890093907018	3.3867318309349264
-2.831956339943325	GO:0032956	GO Biological Processes	regulation of actin cytoskeleton organization	19_GO:0071840 cellular component organization or biogenesis	-5.200110386040034	2.8236876640419943	5.37161	ALOX15|BST1|CSF1R|DBN1|EPS8|FES|HCK|ICAM1|MET|PAK1|PAM|PLEK|PRKCD|PXN|CCL21|TEK|TRPM2|VASP|STAP1|F11R|ARHGEF10L|ASAP3|SCIN	-3.8228073771731106	49	-7.715890093907018	3.3867318309349264
-3.0463234263227523	GO:0061572	GO Biological Processes	actin filament bundle organization	19_GO:0071840 cellular component organization or biogenesis	-3.707969434947853	3.3867318309349264	4.608274884577469	AIF1|EPS8|MARCKS|MET|PAK1|PLEK|PXN|SRC|F11R|ARHGEF10L|ASAP3|SHTN1	-2.589626888765543	49	-7.715890093907018	3.3867318309349264
-2.683475180869657	GO:0051017	GO Biological Processes	actin filament bundle assembly	19_GO:0071840 cellular component organization or biogenesis	-3.202192890001493	3.1775513354948277	4.155335899583846	AIF1|EPS8|MARCKS|MET|PAK1|PLEK|PXN|SRC|F11R|ARHGEF10L|ASAP3	-2.16475	49	-7.715890093907018	3.3867318309349264
-2.1113999145223183	GO:1990874	GO Biological Processes	vascular smooth muscle cell proliferation	19_GO:0008283 cell proliferation	-3.296919928280277	5.666262870987281	4.909151854657091	CDKN1A|HMOX1|IL10|MEF2C|MMP9|PAK1	-2.2434664419842156	50	-7.670896879525045	10.338444536538196
-2.1113999145223183	GO:1904705	GO Biological Processes	regulation of vascular smooth muscle cell proliferation	19_GO:0008283 cell proliferation	-3.296919928280277	5.666262870987281	4.909151854657091	CDKN1A|HMOX1|IL10|MEF2C|MMP9|PAK1	-2.2434664419842156	50	-7.670896879525045	10.338444536538196
-2.559714353618185	GO:0048661	GO Biological Processes	positive regulation of smooth muscle cell proliferation	19_GO:0008283 cell proliferation	-4.418757322841934	4.721885725822734	5.545252599538917	AIF1|HMOX1|IL6R|IL10|IL18|MMP9|MYD88|PAK1|PTAFR|THBS1	-3.179361579837466	50	-7.670896879525045	10.338444536538196
-3.7508602353565523	GO:0033002	GO Biological Processes	muscle cell proliferation	19_GO:0008283 cell proliferation	-6.111081342635194	4.270227091178819	6.494775319459445	AIF1|CDKN1A|HMOX1|IL6R|IL10|IL15|IL18|MEF2C|MMP9|MYD88|PAK1|PTAFR|PTGIR|TCF7L2|THBS1|TRIB1	-4.605444759802865	50	-7.670896879525045	10.338444536538196
-5.744849546435031	GO:0048662	GO Biological Processes	negative regulation of smooth muscle cell proliferation	19_GO:0008283 cell proliferation	-6.445568844833929	10.338444536538196	8.395354914830495	AIF1|CDKN1A|HMOX1|IL10|IL15|MEF2C|PTGIR|TRIB1	-4.899123436866652	50	-7.670896879525045	10.338444536538196
-5.11108	GO:0048659	GO Biological Processes	smooth muscle cell proliferation	19_GO:0008283 cell proliferation	-7.579680190840995	5.381656060115773	7.743674162432515	AIF1|CDKN1A|HMOX1|IL6R|IL10|IL15|IL18|MEF2C|MMP9|MYD88|PAK1|PTAFR|PTGIR|TCF7L2|THBS1|TRIB1	-5.880673801783601	50	-7.670896879525045	10.338444536538196
-5.197642137991638	GO:0048660	GO Biological Processes	regulation of smooth muscle cell proliferation	19_GO:0008283 cell proliferation	-7.670896879525045	5.456401283172936	7.82122	AIF1|CDKN1A|HMOX1|IL6R|IL10|IL15|IL18|MEF2C|MMP9|MYD88|PAK1|PTAFR|PTGIR|TCF7L2|THBS1|TRIB1	-5.95997	50	-7.670896879525045	10.338444536538196
-4.405645341635623	GO:0048771	GO Biological Processes	tissue remodeling	19_GO:0032501 multicellular organismal process	-7.631287835485826	5.090423148325971	7.665370866951848	ACVRL1|ADAM8|ADRB2|ANXA1|CSF1R|CST3|IL15|IL18|MEF2C|SPP1|SRC|TIE1|TNFSF11|GPR55|RAB3D|MERTK|SNX10	-5.925537585847347	51	-7.631287835485826	6.820501603966171
-4.415629341958607	GO:0048871	GO Biological Processes	multicellular organismal homeostasis	19_GO:0032501 multicellular organismal process	-6.122162014714471	2.794742120649553	5.877632062108843	ADAM8|ADRB2|CD36|CEBPB|CSF1|CSF1R|ACSL1|GATA1|IGKC|IL15|IL18|LTF|LYZ|MET|PLCL1|PTGS2|SLC11A1|SPP1|SRC|TLR4|TRPM2|CXCR4|TNFSF11|IL18R1|GPR55|RAB3D|KDM6B|SNX10	-4.614704815982816	51	-7.631287835485826	6.820501603966171
-2.7682440401504516	GO:0045453	GO Biological Processes	bone resorption	19_GO:0032501 multicellular organismal process	-4.510812008320038	5.389859804109852	5.804203093011975	ADAM8|ADRB2|CSF1R|SPP1|SRC|TNFSF11|GPR55|RAB3D|SNX10	-3.2582061257731776	51	-7.631287835485826	6.820501603966171
-2.8683230516165006	GO:0001894	GO Biological Processes	tissue homeostasis	19_GO:0032501 multicellular organismal process	-4.484259227938275	3.378964097377736	5.147452293652093	ADAM8|ADRB2|CSF1|CSF1R|GATA1|IGKC|LTF|LYZ|SPP1|SRC|TLR4|TNFSF11|GPR55|RAB3D|SNX10	-3.2359818976545727	51	-7.631287835485826	6.820501603966171
-2.216387267550881	GO:0046849	GO Biological Processes	bone remodeling	19_GO:0032501 multicellular organismal process	-3.867886787026829	4.509882693234775	5.0754815771734885	ADAM8|ADRB2|CSF1R|SPP1|SRC|TNFSF11|GPR55|RAB3D|SNX10	-2.719809053430258	51	-7.631287835485826	6.820501603966171
-2.3229125140190092	GO:0034103	GO Biological Processes	regulation of tissue remodeling	19_GO:0032501 multicellular organismal process	-3.8460532480098992	5.036678107544249	5.204869210745855	ADAM8|CSF1R|CST3|IL15|IL18|SPP1|SRC|TNFSF11	-2.702793186128166	51	-7.631287835485826	6.820501603966171
-2.1890383009788255	GO:0034105	GO Biological Processes	positive regulation of tissue remodeling	19_GO:0048518 positive regulation of biological process	-3.2200494660198604	6.820501603966171	5.092852806889225	ADAM8|IL15|IL18|SPP1|TNFSF11	-2.179244034814226	51	-7.631287835485826	6.820501603966171
-5.978426212463727	GO:0008285	GO Biological Processes	negative regulation of cell proliferation	19_GO:0008283 cell proliferation	-7.62141	2.720032376192497	6.595544452549707	ACVRL1|AIF1|ALOX5|APOE|BCL6|BLK|BTK|CDKN1A|CEBPA|CEBPB|CR1|CSF1R|GATA1|HMOX1|CXCL8|IL10|IL15|LYN|MEF2C|PAK1|PTGIR|SLC6A4|STK3|THBS1|TIMP2|TLR2|NR2E1|TYROBP|VDR|TRIB1|SPINT2|TNFRSF21|PELI1|TMIGD3|VSIR|NIBAN2|SCIN	-5.917711414754709	52	-7.62141	2.720032376192497
-2.081588045792484	GO:0042554	GO Biological Processes	superoxide anion generation	19_GO:0008152 metabolic process	-3.1020424454996403	6.461527835336372	4.909968076104473	CYBB|PRKCD|TYROBP|CLEC7A|NCF1	-2.0771902530672492	53	-7.548007095670259	7.123096446700506
-2.1850740342100647	GO:0006801	GO Biological Processes	superoxide metabolic process	19_GO:0008152 metabolic process	-3.6858298115320474	4.790986492542091	5.012382287238256	BST1|CD36|CYBB|NCF4|PRKCD|TYROBP|CLEC7A|NCF1	-2.5717068684865265	53	-7.548007095670259	7.123096446700506
-4.33461	ko04145	KEGG Pathway	Phagosome		-7.548007095670259	5.029092748948551	7.596748304845055	ATP6V0A1|C3|CD14|CD36|CYBB|DYNC1I1|MRC1|NCF4|OLR1|THBS1|TLR2|TLR4|MRC2|CLEC7A|TUBB1|RAB7B|NCF1	-5.857425832040529	53	-7.548007095670259	7.123096446700506
-4.264900601018127	hsa04145	KEGG Pathway	Phagosome		-7.4660551345075765	4.969222597175353	7.529219280508454	ATP6V0A1|C3|CD14|CD36|CYBB|DYNC1I1|MRC1|NCF4|OLR1|THBS1|TLR2|TLR4|MRC2|CLEC7A|TUBB1|RAB7B|NCF1	-5.786270447905568	53	-7.548007095670259	7.123096446700506
-5.512799668416956	GO:0045730	GO Biological Processes	respiratory burst	19_GO:0008152 metabolic process	-5.869611560584799	7.123096446700506	7.118199827163246	CYBB|GRN|HCK|JCHAIN|NCF4|SLC11A1|SLAMF8|CLEC7A|NCF1	-4.400680239297683	53	-7.548007095670259	7.123096446700506
-4.12931	ko04380	KEGG Pathway	Osteoclast differentiation		-7.305998076062206	4.853659280961973	7.397317112526164	BTK|CSF1|CSF1R|CYBB|FOSL2|IFNGR1|IFNGR2|NCF4|PIK3CB|SPI1|TEC|TNFRSF1A|TYROBP|TNFSF11|GAB2|BLNK|NCF1	-5.644252256028166	54	-7.305998076062206	4.853659280961973
-3.9349941431148414	hsa04380	KEGG Pathway	Osteoclast differentiation		-7.075041509436935	4.690052788345278	7.206917863071071	BTK|CSF1|CSF1R|CYBB|FOSL2|IFNGR1|IFNGR2|NCF4|PIK3CB|SPI1|TEC|TNFRSF1A|TYROBP|TNFSF11|GAB2|BLNK|NCF1	-5.43946	54	-7.305998076062206	4.853659280961973
-5.503332567012747	M5880	Canonical Pathways	NABA ECM AFFILIATED		-7.193562275892167	7.015373078365205	8.050271909906995	ANXA1|ANXA4|FCN1|LGALS3|LGALS8|SEMA7A|CLEC2B|PLXNC1|SEMA6B|CLEC4A|CLEC7A|PLXDC2	-5.543740812667601	55	-7.193562275892167	7.015373078365205
-6.1905029671893415	GO:0042113	GO Biological Processes	B cell activation	19_GO:0002376 immune system process	-7.182494092665937	2.778512798358354	6.396811342381133	BCL6|BLK|BST1|BTK|CD28|CD40LG|CDKN1A|CR1|FLT3|HHEX|IGKC|IL10|KIT|LYN|MEF2C|POU2AF1|PRKCD|TLR4|TYROBP|SKAP2|TNFSF13B|TNFRSF21|TRDC|BLNK|MZB1|BANK1|SLAMF8|PELI1|SAMSN1|FNIP1|NFAM1|GAPT|ADGRG3	-5.533576468439617	56	-7.182494092665937	2.778512798358354
-2.3582490782804637	GO:0030183	GO Biological Processes	B cell differentiation	19_GO:0002376 immune system process	-2.7482018821049805	2.4087765761789157	3.526155354335839	BCL6|BTK|CD40LG|CR1|FLT3|HHEX|IL10|KIT|POU2AF1|BLNK|SLAMF8|FNIP1|NFAM1|ADGRG3	-1.768162034088952	56	-7.182494092665937	2.778512798358354
-3.277474090070748	GO:0002287	GO Biological Processes	alpha-beta T cell activation involved in immune response	19_GO:0002376 immune system process	-4.574701777755113	4.910761154855643	5.712895028500957	ANXA1|BCL6|HLX|IL6R|IL18|LY9|RARA|IL18R1|NLRP3|IL27	-3.311824938901122	57	-7.090978465384572	14.73228346456693
-2.5908929109679075	GO:0043367	GO Biological Processes	CD4-positive, alpha-beta T cell differentiation	19_GO:0002376 immune system process	-4.60029	4.501531058617672	5.606309234885266	ANXA1|BCL6|HLX|IL6R|IL18|LY9|RARA|IL18R1|RSAD2|NLRP3|IL27	-3.331804307226761	57	-7.090978465384572	14.73228346456693
-3.277474090070748	GO:0002293	GO Biological Processes	alpha-beta T cell differentiation involved in immune response	19_GO:0002376 immune system process	-4.574701777755113	4.910761154855643	5.712895028500957	ANXA1|BCL6|HLX|IL6R|IL18|LY9|RARA|IL18R1|NLRP3|IL27	-3.311824938901122	57	-7.090978465384572	14.73228346456693
-2.762150556706924	GO:0002294	GO Biological Processes	CD4-positive, alpha-beta T cell differentiation involved in immune response	19_GO:0002376 immune system process	-4.655806682467302	5.01098	5.800096694141684	ANXA1|BCL6|HLX|IL6R|IL18|LY9|RARA|IL18R1|NLRP3|IL27	-3.374349594462123	57	-7.090978465384572	14.73228346456693
-2.159714778126652	GO:0046634	GO Biological Processes	regulation of alpha-beta T cell activation	19_GO:0002376 immune system process	-4.076685296340895	3.9719391693685346	5.067862083425346	ANXA1|BCL6|CD28|HFE|HLX|IL18|PNP|RARA|VSIR|NLRP3|IL27	-2.895457292456528	57	-7.090978465384572	14.73228346456693
-2.599333426288127	GO:0045622	GO Biological Processes	regulation of T-helper cell differentiation	19_GO:0002376 immune system process	-4.003887197616943	6.138451443569553	5.6105885654938294	ANXA1|BCL6|HLX|IL18|RARA|NLRP3|IL27	-2.833293028135828	57	-7.090978465384572	14.73228346456693
-2.4311311196377257	GO:0045624	GO Biological Processes	positive regulation of T-helper cell differentiation	19_GO:0022610 biological adhesion	-3.4833646246684977	7.673064304461942	5.504314643842859	ANXA1|HLX|IL18|RARA|NLRP3	-2.4039401445165574	57	-7.090978465384572	14.73228346456693
-2.5764602873078575	GO:0046632	GO Biological Processes	alpha-beta T cell differentiation	19_GO:0002376 immune system process	-4.1756628937415075	3.7775085806581874	5.075362545073479	ANXA1|BCL6|HLX|IL6R|IL18|LY9|PNP|RARA|IL18R1|RSAD2|NLRP3|IL27	-2.9752419059068633	57	-7.090978465384572	14.73228346456693
-3.103139013685524	GO:0042088	GO Biological Processes	T-helper 1 type immune response	19_GO:0002376 immune system process	-4.728061690444118	6.547681539807524	6.2706977473274845	ANXA1|HLX|IL18|PLA2G4A|SLC11A1|TLR4|IL18R1|IL27	-3.4368095439923163	57	-7.090978465384572	14.73228346456693
-2.762150556706924	GO:0042093	GO Biological Processes	T-helper cell differentiation	19_GO:0002376 immune system process	-4.655806682467302	5.01098	5.800096694141684	ANXA1|BCL6|HLX|IL6R|IL18|LY9|RARA|IL18R1|NLRP3|IL27	-3.374349594462123	57	-7.090978465384572	14.73228346456693
-3.9038971570266026	GO:0002825	GO Biological Processes	regulation of T-helper 1 type immune response	19_GO:0002376 immune system process	-5.420986135412975	9.5487	7.479988012864058	ANXA1|HLX|IL18|PLA2G4A|SLC11A1|IL18R1|IL27	-4.0162658814384775	57	-7.090978465384572	14.73228346456693
-3.900474510914151	GO:0002827	GO Biological Processes	positive regulation of T-helper 1 type immune response	19_GO:0002376 immune system process	-5.228826294129766	11.332525741974562	7.68115	ANXA1|HLX|IL18|PLA2G4A|SLC11A1|IL18R1	-3.8486150524181597	57	-7.090978465384572	14.73228346456693
-4.819732813592686	GO:0002286	GO Biological Processes	T cell activation involved in immune response	19_GO:0002376 immune system process	-7.090978465384572	5.337783863973525	7.451543698076142	ANXA1|BCL6|FCER1G|HLX|ICAM1|IL6R|IL18|LGALS3|LY9|RARA|SLC11A1|IL18R1|FGL2|NLRP3|IL27	-5.453642713708067	57	-7.090978465384572	14.73228346456693
-4.872049404382359	GO:0002285	GO Biological Processes	lymphocyte activation involved in immune response	19_GO:0002376 immune system process	-7.083711973999311	3.8769167012018233	6.885075183109113	ANXA1|BCL6|CD28|CD40LG|CR1|FCER1G|HLX|ICAM1|IL6R|IL10|IL18|LGALS3|LY9|RARA|SLC11A1|TLR4|IL18R1|FGL2|CD244|NLRP3|IL27	-5.447254472332727	57	-7.090978465384572	14.73228346456693
-4.731726100428676	GO:0042092	GO Biological Processes	type 2 immune response	19_GO:0002376 immune system process	-6.67146	9.207677165354331	8.295258611451482	ANXA1|BCL6|ECM1|HLX|IL10|IL18|RARA|RSAD2|NLRP3	-5.0909033020784635	57	-7.090978465384572	14.73228346456693
-3.6188490402586218	GO:0046631	GO Biological Processes	alpha-beta T cell activation	19_GO:0002376 immune system process	-6.12164	4.052569885075045	6.418514900236036	ANXA1|BCL6|CD28|HFE|HLX|IL6R|IL15|IL18|LY9|PNP|RARA|IL18R1|CLEC4A|VSIR|RSAD2|NLRP3|IL27	-4.614704815982816	57	-7.090978465384572	14.73228346456693
-2.522772573611603	GO:0035710	GO Biological Processes	CD4-positive, alpha-beta T cell activation	19_GO:0002376 immune system process	-4.658874104890799	4.209223847019123	5.552981347558211	ANXA1|BCL6|HLX|IL6R|IL18|LY9|RARA|IL18R1|VSIR|RSAD2|NLRP3|IL27	-3.376253207841051	57	-7.090978465384572	14.73228346456693
-4.389427661513763	GO:0002292	GO Biological Processes	T cell differentiation involved in immune response	19_GO:0002376 immune system process	-6.083032440204771	5.666262870987281	6.952283928533101	ANXA1|BCL6|FCER1G|HLX|IL6R|IL18|LY9|RARA|IL18R1|FGL2|NLRP3|IL27	-4.58384	57	-7.090978465384572	14.73228346456693
-4.3183971309977265	GO:0002828	GO Biological Processes	regulation of type 2 immune response	19_GO:0002376 immune system process	-6.046674971827414	9.353830771153605	7.896407645944959	ANXA1|BCL6|ECM1|HLX|IL18|RARA|RSAD2|NLRP3	-4.550668372947378	57	-7.090978465384572	14.73228346456693
-4.733740194387867	GO:0045628	GO Biological Processes	regulation of T-helper 2 cell differentiation	19_GO:0002376 immune system process	-6.095694581953587	14.73228346456693	8.952024143497804	ANXA1|BCL6|HLX|IL18|RARA|NLRP3	-4.592646945577411	57	-7.090978465384572	14.73228346456693
-4.1430110849274495	GO:0045064	GO Biological Processes	T-helper 2 cell differentiation	19_GO:0002376 immune system process	-5.482538783708082	12.276902887139109	8.053885055204539	ANXA1|BCL6|HLX|IL18|RARA|NLRP3	-4.068981592660476	57	-7.090978465384572	14.73228346456693
-2.4889565789597947	GO:0051480	GO Biological Processes	regulation of cytosolic calcium ion concentration	19_GO:0065007 biological regulation	-3.1606075988795106	2.68557	3.956309887399114	C5AR1|CAPN3|CD36|CLIC2|CCR1|XCR1|LYN|P2RY1|PTGIR|CCL21|THY1|TRPM2|CXCR4|GPR55	-2.1266485484286144	58	-7.0200864105983785	4.132818793690393
-2.7226959294622777	GO:0007204	GO Biological Processes	positive regulation of cytosolic calcium ion concentration	19_GO:0065007 biological regulation	-3.372889573596085	2.817649842949959	4.163771218354253	C5AR1|CAPN3|CD36|CLIC2|CCR1|XCR1|LYN|P2RY1|PTGIR|CCL21|THY1|TRPM2|CXCR4|GPR55	-2.309233291748837	58	-7.0200864105983785	4.132818793690393
-2.286212615146858	GO:0072507	GO Biological Processes	divalent inorganic cation homeostasis	19_GO:0065007 biological regulation	-3.5096897667524645	2.360942862911367	4.0897838757866944	APOE|ATP1B1|C5AR1|CAPN3|CD36|CLIC2|CCR1|XCR1|LYN|P2RY1|PTGIR|S100A9|CCL21|SLC11A1|THY1|TRPM2|CXCR4|TNFSF11|GPR55|SNX10	-2.422408982246107	58	-7.0200864105983785	4.132818793690393
-2.7561427346557976	GO:0030003	GO Biological Processes	cellular cation homeostasis	19_GO:0065007 biological regulation	-3.65463	2.1279965004374453	4.091591713000047	APOE|ATP1B1|ATP6V0A1|C5AR1|CAPN3|CD36|CLIC2|CCR1|XCR1|GRN|HFE|HMOX1|KCNJ2|LTF|LYN|P2RY1|PTGIR|S100A9|CCL21|SLC11A1|THY1|TRPM2|CXCR4|GPR55|RAB20|LRRK2	-2.5457681028721173	58	-7.0200864105983785	4.132818793690393
-2.934848048488184	GO:0006873	GO Biological Processes	cellular ion homeostasis	19_GO:0065007 biological regulation	-3.7338673094830885	1.874499064921186	4.025215140432678	APOE|ATP1B1|ATP6V0A1|C5AR1|CAPN3|CD36|CKB|CLIC2|CCR1|CMKLR1|XCR1|GRN|HFE|HMOX1|KCNJ2|LTF|LYN|P2RY1|PTGIR|S100A9|CCL21|SLC8A1|SLC11A1|THY1|TRPM2|CXCR4|CCRL2|GPR55|SLC40A1|RAB20|SLAMF8|SLC39A8|ROGDI|GPR157|TASL|LRRK2	-2.606924591538861	58	-7.0200864105983785	4.132818793690393
-2.220941618689326	GO:0055065	GO Biological Processes	metal ion homeostasis	19_GO:0065007 biological regulation	-3.5221517801073965	2.124031641373548	3.99933	APOE|ATP1B1|C5AR1|CAPN3|CD36|CLIC2|CCR1|XCR1|HFE|HMOX1|KCNJ2|LTF|LYN|P2RY1|PTGIR|S100A9|CCL21|SLC11A1|THY1|TRPM2|CXCR4|TNFSF11|GPR55|SNX10|STEAP3	-2.4313886615099563	58	-7.0200864105983785	4.132818793690393
-3.0158640114136297	GO:0055080	GO Biological Processes	cation homeostasis	19_GO:0065007 biological regulation	-4.029893764603924	2.1319172678265517	4.340389611202948	APOE|ATP1B1|ATP6V0A1|C5AR1|CAPN3|CD36|CLIC2|CCR1|XCR1|GRN|HFE|HMOX1|KCNJ2|LTF|LYN|P2RY1|PTGIR|S100A9|CCL21|SLC11A1|THY1|TRPM2|CXCR4|TNFSF11|GPR55|SNX10|STEAP3|RAB20|LRRK2	-2.855985503910053	58	-7.0200864105983785	4.132818793690393
-3.2200779716876853	GO:0098771	GO Biological Processes	inorganic ion homeostasis	19_GO:0065007 biological regulation	-4.110194146913433	1.8788253074053434	4.266813185299247	APOE|ATP1B1|ATP6V0A1|C5AR1|CAPN3|CD36|CKB|CLIC2|CCR1|CMKLR1|XCR1|GRN|HFE|HMOX1|KCNJ2|LTF|LYN|P2RY1|PTGIR|S100A9|CCL21|SLC8A1|SLC11A1|THY1|TRPM2|CXCR4|TNFSF11|CCRL2|GPR55|SNX10|SLC40A1|STEAP3|RAB20|SLAMF8|SLC39A8|ROGDI|STEAP4|GPR157|TASL|LRRK2	-2.9230825627372443	58	-7.0200864105983785	4.132818793690393
-3.2525999081393437	GO:0070374	GO Biological Processes	positive regulation of ERK1 and ERK2 cascade	19_GO:0048518 positive regulation of biological process	-6.246693939559573	4.132818793690393	6.522278704722685	ALOX15|APOE|C5AR1|CD36|CHI3L1|CCR1|CSF1R|ICAM1|P2RY1|CCL21|SRC|TEK|TLR4|SEMA7A|TNFSF11|GPR55|GPBAR1	-4.725190953594688	58	-7.0200864105983785	4.132818793690393
-2.973800255004862	GO:0070371	GO Biological Processes	ERK1 and ERK2 cascade	19_GO:0023052 signaling	-6.551140083255528	3.48506	6.428006486615846	ALOX15|APOE|C5AR1|CD36|CHI3L1|CCR1|CSF1R|FN1|ICAM1|LYN|P2RY1|CCL21|SRC|TEK|TIMP3|TLR4|SEMA7A|TNFSF11|GPR55|LMO3|GPBAR1|SPRED1	-4.987233248737556	58	-7.0200864105983785	4.132818793690393
-3.3319512638114364	GO:0070372	GO Biological Processes	regulation of ERK1 and ERK2 cascade	19_GO:0023052 signaling	-7.0200864105983785	3.6998885413295937	6.774607913879301	ALOX15|APOE|C5AR1|CD36|CHI3L1|CCR1|CSF1R|FN1|ICAM1|LYN|P2RY1|CCL21|SRC|TEK|TIMP3|TLR4|SEMA7A|TNFSF11|GPR55|LMO3|GPBAR1|SPRED1	-5.3907645129803035	58	-7.0200864105983785	4.132818793690393
-2.431825573416176	GO:0051235	GO Biological Processes	maintenance of location	19_GO:0051179 localization	-3.9806337179700577	2.557688101487314	4.493455153570098	APOE|C3|CAPN3|CD36|CDS1|CLIC2|DBN1|GAA|XCR1|FFAR2|IL10|LYN|SRGN|S100A9|CCL21|SORL1|THY1|TRPM2|ABHD5|SCIN	-2.81733	58	-7.0200864105983785	4.132818793690393
-4.128393784791596	ko04666	KEGG Pathway	Fc gamma R-mediated phagocytosis		-7.002437216031408	5.261529808773903	7.373806461697961	HCK|LYN|MARCKS|PAK1|PIK3CB|PLA2G4A|PLD1|PRKCD|VASP|PIP5K1B|SPHK1|GAB2|ASAP3|SCIN|NCF1	-5.378092297768014	59	-7.002437216031408	5.261529808773903
-3.6333954943672544	hsa04072	KEGG Pathway	Phospholipase D signaling pathway		-6.712503857756411	4.440581895348188	6.9077247245055045	FCER1A|MS4A2|FCER1G|GAB1|CXCL8|KIT|PIK3CB|PLA2G4A|PLCB4|PLD1|RALB|PIP5K1B|SPHK1|GAB2|AGPAT2|MRAS|NLRP3	-5.126515948738316	59	-7.002437216031408	5.261529808773903
-3.702950378134049	hsa04666	KEGG Pathway	Fc gamma R-mediated phagocytosis		-6.504373532103571	4.84615	6.9366550617891125	HCK|LYN|MARCKS|PAK1|PIK3CB|PLA2G4A|PLD1|PRKCD|VASP|PIP5K1B|SPHK1|GAB2|ASAP3|SCIN|NCF1	-4.945632538226339	59	-7.002437216031408	5.261529808773903
-3.539173750499762	ko04072	KEGG Pathway	Phospholipase D signaling pathway		-6.455212120166356	4.515642441246568	6.787962751058185	FCER1A|MS4A2|FCER1G|GAB1|CXCL8|KIT|PIK3CB|PLA2G4A|PLCB4|PLD1|RALB|PIP5K1B|SPHK1|GAB2|AGPAT2|MRAS	-4.90662	59	-7.002437216031408	5.261529808773903
-2.762150556706924	ko04664	KEGG Pathway	Fc epsilon RI signaling pathway		-4.655806682467302	5.01098	5.800096694141684	ALOX5|ALOX5AP|BTK|FCER1A|MS4A2|FCER1G|LYN|PIK3CB|PLA2G4A|GAB2	-3.374349594462123	59	-7.002437216031408	5.261529808773903
-2.434536265239299	hsa04664	KEGG Pathway	Fc epsilon RI signaling pathway		-4.270585430408223	4.547	5.385940051300692	ALOX5|ALOX5AP|BTK|FCER1A|MS4A2|FCER1G|LYN|PIK3CB|PLA2G4A|GAB2	-3.05763	59	-7.002437216031408	5.261529808773903
-2.0453880983099317	hsa04611	KEGG Pathway	Platelet activation		-4.065417280968868	3.6830708661417324	4.965789615245745	BTK|FCER1G|LYN|P2RY1|PIK3CB|PLA2G4A|PLCB4|PTGIR|SRC|TBXAS1|VASP|P2RY12	-2.8854178337224656	59	-7.002437216031408	5.261529808773903
-2.044057517668071	M7	Canonical Pathways	PID FCER1 PATHWAY		-3.6617245719327114	4.249697153240461	4.841736935041825	BTK|FCER1A|MS4A2|FCER1G|LYN|PLA2G4A|PXN|SPHK1|GAB2	-2.5525974711605643	59	-7.002437216031408	5.261529808773903
-2.100016644248797	GO:0048708	GO Biological Processes	astrocyte differentiation	19_GO:0032502 developmental process	-3.4381883940679954	5.055195306469044	4.88077	C5AR1|GRN|IFNGR1|S100A9|TLR4|NR2E1|TSPAN2	-2.3643241196071876	60	-6.968857309794155	7.015373078365205
-2.9469775823751587	GO:0010001	GO Biological Processes	glial cell differentiation	19_GO:0032502 developmental process	-3.7958	3.2571375006695593	4.62811	C5AR1|GRN|IFNGR1|LYN|S100A9|TLR2|TLR4|NR2E1|TNFRSF1B|CXCR4|SOX13|TSPAN2|TNFRSF21	-2.6595269042953724	60	-6.968857309794155	7.015373078365205
-4.759008797981126	GO:0042063	GO Biological Processes	gliogenesis	19_GO:0032502 developmental process	-6.968857309794155	3.8194808982210553	6.7989	ANXA1|C5AR1|CD9|CSF1|CSF1R|GRN|IFNGR1|LYN|P2RY1|S100A9|TLR2|TLR4|NR2E1|TNFRSF1B|CXCR4|SOX13|TSPAN2|STAP1|TNFRSF21|P2RY12|MBOAT7	-5.347911974305818	60	-6.968857309794155	7.015373078365205
-2.6096162674635974	GO:0014002	GO Biological Processes	astrocyte development	19_GO:0032502 developmental process	-3.849508490453573	7.015373078365205	5.685994757427324	C5AR1|GRN|IFNGR1|S100A9|TLR4|TSPAN2	-2.704554169666626	60	-6.968857309794155	7.015373078365205
-4.824035024275224	GO:0005201	GO Molecular Functions	extracellular matrix structural constituent		-6.951836641646108	8.466829577337315	8.297660670061315	AMBN|CHI3L1|VCAN|ECM1|FBLN2|FN1|TGFBI|THBS1|FGL2|EMILIN2	-5.335103700791189	61	-6.951836641646108	8.466829577337315
-4.09451	M5884	Canonical Pathways	NABA CORE MATRISOME		-5.590142158117242	5.6269138232720906	6.621788580620087	AMBN|VCAN|ECM1|FBLN2|FN1|SRGN|SPP1|TGFBI|THBS1|FGL2|EMILIN2	-4.162711973601327	61	-6.951836641646108	8.466829577337315
-3.5015596349811706	M3008	Canonical Pathways	NABA ECM GLYCOPROTEINS		-4.6027599446105985	5.524606299212598	5.908639587292427	AMBN|ECM1|FBLN2|FN1|SPP1|TGFBI|THBS1|FGL2|EMILIN2	-3.3331497230976392	61	-6.951836641646108	8.466829577337315
-3.027448544354034	GO:0050840	GO Molecular Functions	extracellular matrix binding		-3.5000593939705475	6.138451443569554	5.193282183017673	ECM1|FBLN2|LGALS3|SPP1|TGFBI|THBS1	-2.414756049337672	61	-6.951836641646108	8.466829577337315
-4.07241	GO:0032649	GO Biological Processes	regulation of interferon-gamma production	19_GO:0032501 multicellular organismal process	-6.7830946022441045	5.456401283172936	7.31254	CD14|CR1|IL10|IL18|RARA|SLC11A1|TLR4|IL18R1|ISG15|TLR8|CD244|VSIR|CLEC7A|IL27	-5.190019227977383	62	-6.7830946022441045	6.820501603966171
-3.8409225691477626	GO:0032609	GO Biological Processes	interferon-gamma production	19_GO:0032501 multicellular organismal process	-6.515449897251171	5.208383043028713	7.069210052781686	CD14|CR1|IL10|IL18|RARA|SLC11A1|TLR4|IL18R1|ISG15|TLR8|CD244|VSIR|CLEC7A|IL27	-4.953764522727157	62	-6.7830946022441045	6.820501603966171
-2.615752270061775	GO:0032729	GO Biological Processes	positive regulation of interferon-gamma production	19_GO:0048518 positive regulation of biological process	-4.335441761527623	5.1391686504303244	5.605237311603934	CD14|IL18|SLC11A1|TLR4|IL18R1|TLR8|CD244|CLEC7A|IL27	-3.110229735312614	62	-6.7830946022441045	6.820501603966171
-2.1890383009788255	GO:0032689	GO Biological Processes	negative regulation of interferon-gamma production	19_GO:0048519 negative regulation of biological process	-3.2200494660198604	6.820501603966171	5.092852806889225	CR1|IL10|RARA|TLR4|VSIR	-2.179244034814226	62	-6.7830946022441045	6.820501603966171
-3.691615765983341	GO:0071346	GO Biological Processes	cellular response to interferon-gamma	19_GO:0002376 immune system process	-6.045295370895355	4.224310670843564	6.438639425224288	AIF1|HCK|ICAM1|IFNGR1|IFNGR2|IRF7|MRC1|OAS2|PRKCD|PTAFR|CCL21|STXBP1|TLR2|TLR4|RAB20|RAB7B	-4.549923241787628	63	-6.770555239468295	4.249697153240461
-4.0545952075037865	GO:0034341	GO Biological Processes	response to interferon-gamma	19_GO:0002376 immune system process	-6.770555239468295	4.249697153240461	6.866467315651721	AIF1|HCK|ICAM1|IFNGR1|IFNGR2|IRF7|MRC1|OAS2|PRKCD|PTAFR|CCL21|SLC11A1|STXBP1|TLR2|TLR4|RAB20|CXCL16|RAB7B	-5.178285686480428	63	-6.770555239468295	4.249697153240461
-4.534240373683891	GO:0097028	GO Biological Processes	dendritic cell differentiation	19_GO:0002376 immune system process	-6.638384482776744	7.920582507831682	7.952258760444791	BLK|CEBPB|FLT3|GATA1|LGALS3|LTBR|LYN|SPI1|TRPM2|BATF2	-5.062915666905812	64	-6.638384482776744	7.920582507831682
-3.5487278720282798	GO:0043393	GO Biological Processes	regulation of protein binding	19_GO:0065007 biological regulation	-6.638103511833473	3.6569497961690955	6.549934224580151	ADRB2|APOE|CDKN1A|HFE|IFIT2|IL10|MET|MMP9|PLCL1|PRKCD|RALB|SLPI|SORL1|SRC|STK3|TCF7L2|CAMK1|TNFSF11|RAMP2|LRRK2|DTX3L	-5.062915666905812	65	-6.638103511833473	4.46433
-3.346973630068469	GO:0051098	GO Biological Processes	regulation of binding	19_GO:0065007 biological regulation	-6.494307506228878	2.9131633969482627	6.133418445150066	ADRB2|APOE|CDKN1A|CLIC2|GATA1|HFE|HMOX1|IFIT2|IL10|MET|MMP9|P2RY1|PLAUR|PLCL1|PRKCD|RALB|RARA|SLPI|SORL1|SRC|STK3|TCF7L2|CAMK1|TNFSF11|RAMP2|NIBAN2|LRRK2|DTX3L	-4.937761771357276	65	-6.638103511833473	4.46433
-2.8511138638416544	GO:0051100	GO Biological Processes	negative regulation of binding	19_GO:0065007 biological regulation	-4.942017793620656	3.683070866141732	5.557917168221939	ADRB2|CDKN1A|GATA1|HFE|HMOX1|IFIT2|IL10|MET|P2RY1|PRKCD|RALB|SLPI|SORL1|CAMK1|LRRK2	-3.6122560260409218	65	-6.638103511833473	4.46433
-2.7467070767641335	GO:0032091	GO Biological Processes	negative regulation of protein binding	19_GO:0065007 biological regulation	-4.92962	4.46433	5.819352552710385	ADRB2|CDKN1A|HFE|IFIT2|IL10|MET|PRKCD|RALB|SLPI|SORL1|CAMK1|LRRK2	-3.6033125249337488	65	-6.638103511833473	4.46433
-2.0839940166582007	GO:0051099	GO Biological Processes	positive regulation of binding	19_GO:0065007 biological regulation	-4.035109203951571	3.095017534572884	4.739006657517858	APOE|CLIC2|HFE|MET|MMP9|PLAUR|PLCL1|RALB|RARA|STK3|TCF7L2|RAMP2|NIBAN2|LRRK2|DTX3L	-2.8602926937487627	65	-6.638103511833473	4.46433
-2.048694883759836	GO:0032092	GO Biological Processes	positive regulation of protein binding	19_GO:0065007 biological regulation	-3.8048061253391583	4.025214061357084	4.884136937158418	APOE|HFE|MMP9|PLCL1|RALB|STK3|TCF7L2|RAMP2|LRRK2|DTX3L	-2.6665895399278474	65	-6.638103511833473	4.46433
-5.606051093518558	hsa05202	KEGG Pathway	Transcriptional misregulation in cancer		-6.3465259021883105	3.221852866747526	6.170392274241054	BCL2A1|BCL6|CD14|CDKN1A|CEBPA|CEBPB|CSF1R|GADD45A|ERG|FLT3|HHEX|CXCL8|LMO2|MAF|MEF2C|MET|MMP9|CDK14|PLAU|RARA|SPI1|IL1R2|SLC45A3	-4.811337223191668	66	-6.636000196650973	4.987491797900263
-3.9934119002096837	M195	Canonical Pathways	PID CMYB PATHWAY		-5.8623444613646765	4.987491797900263	6.595180677671288	ANPEP|CDKN1A|CEBPA|CEBPB|CEBPD|CSF1R|ETS2|GATA1|KIT|LYZ|MAF|PTGS2|SPI1	-4.396385735405652	66	-6.636000196650973	4.987491797900263
-5.907780305702162	ko05202	KEGG Pathway	Transcriptional misregulation in cancer		-6.636000196650973	3.4479234725503005	6.422957003606345	BCL2A1|BCL6|CD14|CDKN1A|CEBPA|CEBPB|CSF1R|ERG|FLT3|HHEX|CXCL8|LMO2|MAF|MEF2C|MET|MMP9|CDK14|PLAU|RARA|SPI1|IL1R2|SLC45A3	-5.061573604296669	66	-6.636000196650973	4.987491797900263
-2.3164394756580102	hsa05221	KEGG Pathway	Acute myeloid leukemia		-4.129562051063187	4.384608173978252	5.23423	BCL2A1|CD14|CEBPA|CSF1R|FLT3|KIT|PIK3CB|RARA|SPI1|TCF7L2	-2.938436992204839	66	-6.636000196650973	4.987491797900263
-2.984436998299574	GO:0002532	GO Biological Processes	production of molecular mediator involved in inflammatory response	19_GO:0032501 multicellular organismal process	-4.091579197120381	4.8040054775761725	5.328888979135183	ALOX5|BTK|CD36|GRN|LYN|MYD88|TLR4|IL1R2|CLEC7A	-2.9088536303427714	67	-6.445568844833929	10.338444536538196
-4.69413	GO:0009620	GO Biological Processes	response to fungus	19_GO:0051704 multi-organism process	-6.445568844833929	10.338444536538196	8.395354914830495	BTK|LTF|MYD88|S100A9|S100A12|TLR4|CARD9|CLEC7A	-4.899123436866652	67	-6.445568844833929	10.338444536538196
-2.103863944057681	GO:0048545	GO Biological Processes	response to steroid hormone	19_GO:0050896 response to stimulus	-4.818452439268806	2.83313	5.1456677426354105	ALPL|ANXA1|CDKN1A|CYBB|FLT3|HNMT|ICAM1|IL10|PAK1|PAM|PTAFR|SGK1|SPP1|SRC|THBS1|TLR2|NR2E1|RAMP2|TXNIP|PADI2|LMO3	-3.5094054784863737	68	-6.44356	4.46433
-3.1740188804778695	GO:0071407	GO Biological Processes	cellular response to organic cyclic compound	19_GO:0050896 response to stimulus	-6.44356	2.6634636772098403	5.981751530581387	AOC1|ALPL|ANXA1|KLF5|CEBPA|CEBPB|FES|FLT3|FOLR1|ICAM1|IL10|IL15|IL18|KCNQ1|MEF2C|P2RY1|PAK1|PTAFR|RALB|SGK1|SLC6A4|SPP1|SRC|NR2E1|TRPM2|VDR|PADI2|DDX58|LMO3|P2RY12|LRRK2|GPBAR1	-4.898150393436296	68	-6.44356	4.46433
-2.7467070767641335	GO:0031960	GO Biological Processes	response to corticosteroid	19_GO:0050896 response to stimulus	-4.92962	4.46433	5.819352552710385	ALPL|ANXA1|CDKN1A|CYBB|FLT3|HNMT|ICAM1|IL10|PAM|PTAFR|SGK1|SRC	-3.6033125249337488	68	-6.44356	4.46433
-5.757646884770506	GO:0005539	GO Molecular Functions	glycosaminoglycan binding		-6.353880285241439	4.077193252320156	6.51454	AOC1|APOE|VCAN|FN1|JCHAIN|LTF|SELL|THBS1|TLR2|NRP2|PGLYRP1|SULF1|ADA2|SULF2|MPIG6B|CRISPLD2|NLRP3	-4.816607969332105	69	-6.353880285241439	4.077193252320156
-3.407672826762858	GO:0008201	GO Molecular Functions	heparin binding		-3.753957758446258	3.860756881680492	4.767009327171607	AOC1|APOE|FN1|LTF|SELL|THBS1|NRP2|ADA2|MPIG6B|CRISPLD2	-2.6231982408276906	69	-6.353880285241439	4.077193252320156
-4.4083742924865605	GO:0008037	GO Biological Processes	cell recognition	19_GO:0009987 cellular process	-6.2932172220611085	5.410160594332488	7.001651505527541	CD9|CD36|VCAN|FCN1|FOLR1|IGKC|LGALS3|CCL21|CXCR4|CADM1|TNFRSF21|CLEC7A|EMB	-4.766052279094022	70	-6.2932172220611085	5.410160594332488
-4.14649	GO:0031529	GO Biological Processes	ruffle organization	19_GO:0071840 cellular component organization or biogenesis	-6.215244858682048	7.2217075806700635	7.48835	AIF1|CSF1R|EPS8|ICAM1|PLEK|CCL21|STAP1|SNX10|P2RY12|ARHGAP24	-4.699759906406163	71	-6.215244858682048	7.673064304461942
-2.911340351381669	GO:0097178	GO Biological Processes	ruffle assembly	19_GO:0071840 cellular component organization or biogenesis	-4.349415710124922	6.87507	6.0605221378820655	AIF1|EPS8|ICAM1|STAP1|SNX10|P2RY12|ARHGAP24	-3.1207867152061057	71	-6.215244858682048	7.673064304461942
-2.4311311196377257	GO:1900027	GO Biological Processes	regulation of ruffle assembly	19_GO:0071840 cellular component organization or biogenesis	-3.4833646246684977	7.673064304461942	5.504314643842859	EPS8|ICAM1|STAP1|P2RY12|ARHGAP24	-2.4039401445165574	71	-6.215244858682048	7.673064304461942
-3.103139013685524	GO:0050922	GO Biological Processes	negative regulation of chemotaxis	19_GO:0040011 locomotion	-3.7991167170864006	5.729221347331584	5.345569574700949	AIF1|PTPRO|THBS1|SEMA7A|SEMA6B|PADI2|STAP1	-2.662012994505435	72	-6.13009	5.729221347331584
-4.641853441042882	GO:2000146	GO Biological Processes	negative regulation of cell motility	19_GO:0040011 locomotion	-4.641853441042882	2.456876628288091	4.856025476648827	ACVRL1|AIF1|APOE|CYP1B1|DACH1|GADD45A|HMOX1|MCC|MEF2C|CCL21|THBS1|THY1|TIE1|TRIB1|SPINT2|ABHD2|PADI2|SULF1|STAP1|SLAMF8|TMIGD3|MIIP|MCTP1|NAV3|SPRED1	-3.3611704967041867	72	-6.13009	5.729221347331584
-4.594570359418877	GO:0030336	GO Biological Processes	negative regulation of cell migration	19_GO:0040011 locomotion	-4.594570359418877	2.4953320885569488	4.843623653216511	ACVRL1|AIF1|APOE|CYP1B1|DACH1|GADD45A|HMOX1|MCC|MEF2C|CCL21|THBS1|THY1|TIE1|TRIB1|ABHD2|PADI2|SULF1|STAP1|SLAMF8|TMIGD3|MIIP|MCTP1|NAV3|SPRED1	-3.3275910947823206	72	-6.13009	5.729221347331584
-6.13009	GO:0051271	GO Biological Processes	negative regulation of cellular component movement	19_GO:0048519 negative regulation of biological process	-6.13009	2.6407655538409425	5.7839337940252955	ACVRL1|AIF1|APOE|CD9|CYP1B1|DACH1|GADD45A|HMOX1|MCC|MEF2C|PTPRO|CCL21|THBS1|THY1|TIE1|SEMA7A|KCNE3|TRIB1|SEMA6B|SPINT2|ABHD2|PADI2|SULF1|STAP1|SLAMF8|TMIGD3|MIIP|MCTP1|NAV3|SPRED1	-4.621199522879385	72	-6.13009	5.729221347331584
-4.702635696523929	GO:0040013	GO Biological Processes	negative regulation of locomotion	19_GO:0040011 locomotion	-4.702635696523929	2.3357468968469113	4.839317251364259	ACVRL1|AIF1|APOE|CYP1B1|DACH1|GADD45A|HMOX1|MCC|MEF2C|PTPRO|CCL21|THBS1|THY1|TIE1|SEMA7A|TRIB1|SEMA6B|SPINT2|ABHD2|PADI2|SULF1|STAP1|SLAMF8|TMIGD3|MIIP|MCTP1|NAV3|SPRED1	-3.4133603148955283	72	-6.13009	5.729221347331584
-5.402239281326174	GO:0007187	GO Biological Processes	G protein-coupled receptor signaling pathway, coupled to cyclic nucleotide second messenger	19_GO:0023052 signaling	-6.01366	3.7003098424418215	6.178357247921772	ADRB2|ANXA1|ADGRE5|CCR1|CNR2|ADGRE1|XCR1|GPR37|HTR7|NPR3|P2RY1|PTGIR|RAMP2|ADGRL2|ADGRG6|P2RY12|ADGRE3|ADGRG3	-4.521450402197233	73	-6.01366	3.7003098424418215
-3.489024741920682	GO:0007188	GO Biological Processes	adenylate cyclase-modulating G protein-coupled receptor signaling pathway	19_GO:0023052 signaling	-3.9349398974213656	3.1212316198374683	4.658981001693598	ADRB2|ADGRE5|CNR2|ADGRE1|GPR37|NPR3|P2RY1|PTGIR|RAMP2|ADGRL2|ADGRG6|P2RY12|ADGRE3|ADGRG3	-2.7767718945733892	73	-6.01366	3.7003098424418215
-3.1451380904935133	GO:0007189	GO Biological Processes	adenylate cyclase-activating G protein-coupled receptor signaling pathway	19_GO:0023052 signaling	-3.4835416725587502	3.597523457929549	4.484653483930026	ADRB2|ADGRE5|CNR2|ADGRE1|PTGIR|RAMP2|ADGRL2|ADGRG6|ADGRE3|ADGRG3	-2.4039401445165574	73	-6.01366	3.7003098424418215
-2.680304003954879	GO:0019935	GO Biological Processes	cyclic-nucleotide-mediated signaling	19_GO:0023052 signaling	-3.068130587809855	2.7076097604417133	3.8813792168170944	ADRB2|APOE|CD36|ADGRE5|CNR2|ADGRE1|PTGIR|THBS1|RAMP2|ADGRL2|ADGRG6|ADGRE3|ADGRG3	-2.049668326470962	73	-6.01366	3.7003098424418215
-2.6096162674635974	GO:0050820	GO Biological Processes	positive regulation of coagulation	19_GO:0048518 positive regulation of biological process	-3.849508490453573	7.015373078365205	5.685994757427324	CD36|PLA2G4A|PLEK|THBS1|TLR4|F11R	-2.704554169666626	74	-5.995601443568291	10.74229002624672
-3.798638256298156	GO:1903036	GO Biological Processes	positive regulation of response to wounding	19_GO:0048518 positive regulation of biological process	-5.995601443568291	6.138451443569553	7.039285341020863	ANXA1|CAPN3|CD36|GRN|PLA2G4A|PLEK|THBS1|TLR4|CXCR4|F11R|CLEC7A	-4.507771521066148	74	-5.995601443568291	10.74229002624672
-4.294653748169867	GO:0043032	GO Biological Processes	positive regulation of macrophage activation	19_GO:0002376 immune system process	-5.834511792231269	10.74229002624672	8.035982752358306	CEBPA|IL10|PLA2G4A|THBS1|TLR4|STAP1|LRRK2	-4.370916579490168	74	-5.995601443568291	10.74229002624672
-3.70004	GO:0090303	GO Biological Processes	positive regulation of wound healing	19_GO:0048518 positive regulation of biological process	-5.7217872090859805	6.461527835336372	6.950819967213508	ANXA1|CAPN3|CD36|PLA2G4A|PLEK|THBS1|TLR4|CXCR4|F11R|CLEC7A	-4.2698203879859005	74	-5.995601443568291	10.74229002624672
-3.402439645972211	GO:0043030	GO Biological Processes	regulation of macrophage activation	19_GO:0002376 immune system process	-5.225630732790673	6.499536822603057	6.619153563898981	CEBPA|GRN|IL10|PLA2G4A|THBS1|TLR4|SPHK1|STAP1|LRRK2	-3.8463910675064326	74	-5.995601443568291	10.74229002624672
-2.729736319040116	GO:0030194	GO Biological Processes	positive regulation of blood coagulation	19_GO:0048518 positive regulation of biological process	-3.9805902466424747	7.366141732283465	5.872219461138799	CD36|PLA2G4A|PLEK|THBS1|TLR4|F11R	-2.81733	74	-5.995601443568291	10.74229002624672
-2.729736319040116	GO:1900048	GO Biological Processes	positive regulation of hemostasis	19_GO:0048518 positive regulation of biological process	-3.9805902466424747	7.366141732283465	5.872219461138799	CD36|PLA2G4A|PLEK|THBS1|TLR4|F11R	-2.81733	74	-5.995601443568291	10.74229002624672
-4.534240373683891	GO:0022600	GO Biological Processes	digestive system process	19_GO:0032501 multicellular organismal process	-4.9070682435791495	5.106162327383877	5.94644	CD36|KCNQ1|NPR3|SGK1|SLC2A5|TLR4|GCNT3|SNX10|F11R|TIFAB	-3.5843419406164077	75	-5.95953	7.673064304461942
-2.4311311196377257	GO:0050892	GO Biological Processes	intestinal absorption	19_GO:0051179 localization	-3.4833646246684977	7.673064304461942	5.504314643842859	CD36|KCNQ1|SLC2A5|GCNT3|F11R	-2.4039401445165574	75	-5.95953	7.673064304461942
-5.5033710880770625	GO:0007586	GO Biological Processes	digestion	19_GO:0032501 multicellular organismal process	-5.95953	6.820501603966171	7.209333990823759	CD36|GUCY2C|KCNQ1|SGK1|SLC2A5|TLR4|MGAM|GCNT3|SNX10|F11R	-4.479723372023683	75	-5.95953	7.673064304461942
-2.4714359753990154	GO:0043900	GO Biological Processes	regulation of multi-organism process	19_GO:0051704 multi-organism process	-5.897769131580864	2.6668927620002556	5.693735264009703	ACVR1B|APOE|CD28|CD36|CSF1R|FCN1|GRN|CXCL8|IL15|LTF|OAS2|P2RY1|PTAFR|RNASEL|SLPI|STXBP1|CXCR4|LY86|ISG15|TRIB1|FGL2|SASH1|DDX58|LY96|IFIT5|CLEC7A|RSAD2|DTX3L|IL27	-4.4258447282752424	76	-5.897769131580864	4.645314605944527
-2.7750355179022606	GO:0009615	GO Biological Processes	response to virus	19_GO:0051704 multi-organism process	-4.904904703079523	2.6425620564245613	5.115162139333733	FGR|IFIT2|IFNGR1|IFNGR2|IL15|IRF7|LGALS8|MYD88|OAS2|PMAIP1|RNASEL|SRC|CXCR4|ISG15|FGL2|DDX58|IFIT5|CD207|TLR8|CARD9|ZBP1|RSAD2|DTX3L|IL27	-3.5843419406164077	76	-5.897769131580864	4.645314605944527
-2.471819513145718	GO:0045071	GO Biological Processes	negative regulation of viral genome replication	19_GO:0051704 multi-organism process	-3.2020119814657955	4.645314605944527	4.577650828299659	LTF|OAS2|RNASEL|SLPI|ISG15|IFIT5|RSAD2	-2.16475	76	-5.897769131580864	4.645314605944527
-2.157131358196146	GO:1903901	GO Biological Processes	negative regulation of viral life cycle	19_GO:0051704 multi-organism process	-3.0751047279185517	3.9286089238845143	4.278153203222394	FCN1|LTF|OAS2|RNASEL|SLPI|ISG15|IFIT5|RSAD2	-2.0545229187810743	76	-5.897769131580864	4.645314605944527
-2.8475481318960165	GO:0060759	GO Biological Processes	regulation of response to cytokine stimulus	19_GO:0050896 response to stimulus	-5.871005171001613	3.7140210414874613	6.139215339252416	CSF1|ECM1|IFNGR1|IFNGR2|IRF7|RNASEL|TLR2|TLR4|TNFRSF1A|IL1R2|CXCR4|SPHK1|AGPAT2|PADI2|DDX58|STAP1|ZBP1|LRRC70	-4.4008790911015545	77	-5.871005171001613	5.389859804109852
-2.7682440401504516	GO:0060760	GO Biological Processes	positive regulation of response to cytokine stimulus	19_GO:0048518 positive regulation of biological process	-4.510812008320038	5.389859804109852	5.804203093011975	CSF1|IRF7|TLR2|TLR4|CXCR4|AGPAT2|DDX58|ZBP1|LRRC70	-3.2582061257731776	77	-5.871005171001613	5.389859804109852
-3.9934119002096837	GO:0007229	GO Biological Processes	integrin-mediated signaling pathway	19_GO:0023052 signaling	-5.8623444613646765	4.987491797900263	6.595180677671288	BST1|CD40LG|DOCK1|FGR|FN1|HCK|PLEK|SRC|TEC|THY1|SEMA7A|ISG15|PRAM1	-4.396385735405652	78	-5.8623444613646765	4.987491797900263
-2.5057877068164838	GO:0002437	GO Biological Processes	inflammatory response to antigenic stimulus	19_GO:0002376 immune system process	-3.8992154778072226	5.926780704136121	5.474981590955962	BTK|C3|CD28|ICAM1|IL5RA|IL10|KDM6B	-2.748851978503105	79	-5.834511792231269	10.74229002624672
-4.294653748169867	ko05150	KEGG Pathway	Staphylococcus aureus infection		-5.834511792231269	10.74229002624672	8.035982752358306	C2|C3|C5AR1|CFD|ICAM1|IL10|PTAFR	-4.370916579490168	79	-5.834511792231269	10.74229002624672
-3.73107	hsa05150	KEGG Pathway	Staphylococcus aureus infection		-5.236803048182925	9.046138969470922	7.233559301921821	C2|C3|C5AR1|CFD|ICAM1|IL10|PTAFR	-3.854153313361374	79	-5.834511792231269	10.74229002624672
-3.4140330615083774	GO:0019838	GO Molecular Functions	growth factor binding		-5.71487	5.261529808773903	6.590366367459768	A2M|ACVR1B|ACVR2A|ACVRL1|CD36|FLT3|IL6R|TEK|THBS1|IL1R2|NRP2|NKD2	-4.264047679326868	80	-5.71487	6.820501603966171
-2.1890383009788255	GO:0010862	GO Biological Processes	positive regulation of pathway-restricted SMAD protein phosphorylation	19_GO:0048518 positive regulation of biological process	-3.2200494660198604	6.820501603966171	5.092852806889225	ACVR1B|ACVR2A|ACVRL1|HFE|SDCBP	-2.179244034814226	80	-5.71487	6.820501603966171
-3.488096841244052	GO:0006691	GO Biological Processes	leukotriene metabolic process	19_GO:0008152 metabolic process	-4.794173493160325	9.821522309711288	7.045046536786927	ALOX5|ALOX5AP|ALOX15|LTC4S|PLA2G4A|TLR2	-3.490460400334929	81	-5.695949016321858	15.346128608923884
-3.857278232633701	GO:0006636	GO Biological Processes	unsaturated fatty acid biosynthetic process	19_GO:0008152 metabolic process	-4.728061690444118	6.547681539807524	6.2706977473274845	ALOX5|ALOX5AP|ALOX15|ANXA1|LTC4S|PLA2G4A|PTGS2|TBXAS1	-3.4368095439923163	81	-5.695949016321858	15.346128608923884
-3.2796463109392957	GO:0042759	GO Biological Processes	long-chain fatty acid biosynthetic process	19_GO:0008152 metabolic process	-4.385546433478756	11.160820806490097	6.94747	ALOX5|ALOX15|EPHX2|LTC4S|PTGS2	-3.152781269373301	81	-5.695949016321858	15.346128608923884
-4.903111496250398	GO:0006690	GO Biological Processes	icosanoid metabolic process	19_GO:0008152 metabolic process	-5.687237300973126	5.746635393980007	6.7216323282606885	ALOX5|ALOX5AP|ALOX15|ANXA1|EPHX2|LTC4S|PLA2G4A|PTGS2|TBXAS1|TLR2|TNFRSF1A	-4.2415358204044855	81	-5.695949016321858	15.346128608923884
-2.5813213884231563	GO:0006631	GO Biological Processes	fatty acid metabolic process	19_GO:0008152 metabolic process	-3.2079628406835083	1.9515332730686321	3.700063947688041	ALOX5|ALOX5AP|ALOX15|ANXA1|ASAH1|C3|DAGLA|CD36|CYP1B1|EPHX2|ACSL1|ACSL4|INSIG1|LTC4S|PAM|PLA2G4A|PTGS2|TBXAS1|TNFRSF1A|ABHD2|ABHD5|ELOVL3|SESN2|SLC45A3|GPAT4|NUDT7|HACD4	-2.1689345760780925	81	-5.695949016321858	15.346128608923884
-4.499487789362257	GO:0019369	GO Biological Processes	arachidonic acid metabolic process	19_GO:0008152 metabolic process	-4.810891710950032	6.331641285956007	6.198120250194512	ALOX5|ALOX15|DAGLA|CYP1B1|EPHX2|PLA2G4A|PTGS2|TBXAS1	-3.503903997657306	81	-5.695949016321858	15.346128608923884
-2.910102414042555	GO:1901570	GO Biological Processes	fatty acid derivative biosynthetic process	19_GO:0008152 metabolic process	-4.199216221111095	4.464328322596039	5.309175149140088	ALOX5|ALOX5AP|ALOX15|ANXA1|ACSL1|ACSL4|LTC4S|PLA2G4A|PTGS2|TBXAS1	-2.995582298362541	81	-5.695949016321858	15.346128608923884
-4.4862130854645645	GO:0001676	GO Biological Processes	long-chain fatty acid metabolic process	19_GO:0008152 metabolic process	-4.941119427295969	4.034869446932749	5.64328	ALOX5|ALOX15|DAGLA|CYP1B1|EPHX2|ACSL1|ACSL4|LTC4S|PAM|PLA2G4A|PTGS2|TBXAS1|ELOVL3	-3.611790439504817	81	-5.695949016321858	15.346128608923884
-2.683475180869657	GO:0006633	GO Biological Processes	fatty acid biosynthetic process	19_GO:0008152 metabolic process	-3.0919132602995103	2.607146411864238	3.865149330380884	ALOX5|ALOX5AP|ALOX15|ANXA1|EPHX2|INSIG1|LTC4S|PLA2G4A|PTGS2|TBXAS1|ABHD2|ELOVL3|SLC45A3|HACD4	-2.0677043083923667	81	-5.695949016321858	15.346128608923884
-3.1451380904935133	hsa04726	KEGG Pathway	Serotonergic synapse		-5.096796156447512	5.580410403245049	6.274811810817473	ALOX5|ALOX15|HTR7|MAOA|PLA2G4A|PLCB4|PTGS2|SLC6A4|SLC18A1|GNB4	-3.736080332077453	81	-5.695949016321858	15.346128608923884
-4.119256104841607	GO:0019372	GO Biological Processes	lipoxygenase pathway	19_GO:0008152 metabolic process	-5.257754982079625	15.346128608923884	8.363955817937788	ALOX5|ALOX5AP|ALOX15|LTC4S|PTGS2	-3.873635552177298	81	-5.695949016321858	15.346128608923884
-4.981518480957563	GO:0033559	GO Biological Processes	unsaturated fatty acid metabolic process	19_GO:0008152 metabolic process	-5.476461776027304	4.1812725473294385	6.031035485086467	ALOX5|ALOX5AP|ALOX15|ANXA1|DAGLA|CYP1B1|EPHX2|ACSL1|LTC4S|PLA2G4A|PTGS2|TBXAS1|TNFRSF1A|ELOVL3	-4.065000099211263	81	-5.695949016321858	15.346128608923884
-4.091005337833567	ko00590	KEGG Pathway	Arachidonic acid metabolism		-5.619468483237384	10.110390612938088	7.7464489273397685	ALOX5|ALOX15|EPHX2|LTC4S|PLA2G4A|PTGS2|TBXAS1	-4.185482785846651	81	-5.695949016321858	15.346128608923884
-4.091005337833567	hsa00590	KEGG Pathway	Arachidonic acid metabolism		-5.619468483237384	10.110390612938088	7.7464489273397685	ALOX5|ALOX15|EPHX2|LTC4S|PLA2G4A|PTGS2|TBXAS1	-4.185482785846651	81	-5.695949016321858	15.346128608923884
-3.990765462652122	GO:0046456	GO Biological Processes	icosanoid biosynthetic process	19_GO:0008152 metabolic process	-5.695949016321858	8.540454182357639	7.460057869005293	ALOX5|ALOX5AP|ALOX15|ANXA1|LTC4S|PLA2G4A|PTGS2|TBXAS1	-4.246841287061306	81	-5.695949016321858	15.346128608923884
-4.12931	GO:1901568	GO Biological Processes	fatty acid derivative metabolic process	19_GO:0008152 metabolic process	-5.069898466341814	3.997131172556919	5.753162927706083	ALOX5|ALOX5AP|ALOX15|ANXA1|EPHX2|ACSL1|ACSL4|LTC4S|PLA2G4A|PTGS2|TBXAS1|TLR2|TNFRSF1A|NUDT7	-3.714004485198454	81	-5.695949016321858	15.346128608923884
-3.2796463109392957	GO:0032740	GO Biological Processes	positive regulation of interleukin-17 production	19_GO:0048518 positive regulation of biological process	-4.385546433478756	11.160820806490097	6.94747	IL15|IL18|LY9|MYD88|SPHK1	-3.152781269373301	82	-5.619468483237384	11.160820806490097
-4.091005337833567	GO:0032660	GO Biological Processes	regulation of interleukin-17 production	19_GO:0032501 multicellular organismal process	-5.619468483237384	10.110390612938088	7.7464489273397685	IL15|IL18|LY9|MYD88|TLR4|SPHK1|VSIR	-4.185482785846651	82	-5.619468483237384	11.160820806490097
-3.5706933881593934	GO:0032620	GO Biological Processes	interleukin-17 production	19_GO:0032501 multicellular organismal process	-5.0651	8.593832020997375	7.004658402778738	IL15|IL18|LY9|MYD88|TLR4|SPHK1|VSIR	-3.7108430401425334	82	-5.619468483237384	11.160820806490097
-4.121944139990885	GO:0001906	GO Biological Processes	cell killing	19_GO:0001906 cell killing	-5.587700369159285	4.407093344101218	6.225807569646724	C3|ICAM1|IL10|IL18|LTF|LYZ|S100A12|TYROBP|IL18RAP|PGLYRP1|CADM1|STAP1|CLEC7A|RNF19B	-4.161893717307584	83	-5.587700369159285	8.666049096804077
-5.090113796081465	GO:0019730	GO Biological Processes	antimicrobial humoral response	19_GO:0051704 multi-organism process	-5.502974982147705	5.276367738296672	6.390262579235153	JCHAIN|CXCL8|LTF|LYZ|PPBP|RNASE6|S100A9|S100A12|SLC11A1|SLPI|PGLYRP1	-4.085196183307971	83	-5.587700369159285	8.666049096804077
-4.091005337833567	GO:0061844	GO Biological Processes	antimicrobial humoral immune response mediated by antimicrobial peptide	19_GO:0051704 multi-organism process	-4.431188514084958	8.666049096804077	6.518343759985112	CXCL8|LTF|PPBP|S100A9|S100A12|PGLYRP1	-3.1910888900805374	83	-5.587700369159285	8.666049096804077
-2.1890383009788255	GO:0031640	GO Biological Processes	killing of cells of other organism	19_GO:0001906 cell killing	-3.2200494660198604	6.820501603966171	5.092852806889225	LTF|LYZ|S100A12|PGLYRP1|CLEC7A	-2.179244034814226	83	-5.587700369159285	8.666049096804077
-2.1890383009788255	GO:0044364	GO Biological Processes	disruption of cells of other organism	19_GO:0051704 multi-organism process	-3.2200494660198604	6.820501603966171	5.092852806889225	LTF|LYZ|S100A12|PGLYRP1|CLEC7A	-2.179244034814226	83	-5.587700369159285	8.666049096804077
-3.3508407453406726	GO:0051051	GO Biological Processes	negative regulation of transport	19_GO:0048519 negative regulation of biological process	-5.539530822287989	2.8745918955252545	5.59167	ANXA1|APOE|CD36|CLIC2|NRG1|HMOX1|ICAM1|LGALS3|MMP9|P2RY1|SDCBP|THBS1|TLR2|TNFRSF1A|TNFRSF1B|DYSF|KCNE3|HECW1|RAB11FIP5|TRAT1|CTTNBP2NL|P2RY12|RSAD2|LRRK2	-4.118024150929012	84	-5.539530822287989	4.025214061357084
-2.532033808393661	GO:0051048	GO Biological Processes	negative regulation of secretion	19_GO:0048519 negative regulation of biological process	-3.8048061253391583	4.025214061357084	4.884136937158418	ANXA1|APOE|NRG1|HMOX1|P2RY1|TNFRSF1A|TNFRSF1B|RAB11FIP5|P2RY12|RSAD2	-2.6665895399278474	84	-5.539530822287989	4.025214061357084
-2.5265040976403825	hsa04014	KEGG Pathway	Ras signaling pathway		-5.453430755506863	3.4800669601339203	5.798018706626107	CSF1|CSF1R|ETS2|FLT3|GAB1|HTR7|KIT|MET|PAK1|PIK3CB|PLA2G4A|PLD1|RALB|TEK|GAB2|MRAS|GNB4|RASGRP4	-4.04353	85	-5.453430755506863	3.507686539182602
-2.2258570875415633	ko04015	KEGG Pathway	Rap1 signaling pathway		-4.680850943327968	3.507686539182602	5.324332511824125	CSF1|CSF1R|CTNND1|KIT|MET|P2RY1|PIK3CB|PLCB4|RALB|SRC|TEK|THBS1|VASP|MRAS|ARAP3	-3.394719788876976	85	-5.453430755506863	3.507686539182602
-3.07108	GO:1905153	GO Biological Processes	regulation of membrane invagination	19_GO:0071840 cellular component organization or biogenesis	-4.166183645328882	10.230752405949255	6.59254	ALOX15|C3|CD36|RAB31|STAP1	-2.9677007923884666	86	-5.394311665932867	10.230752405949255
-3.07108	GO:0060099	GO Biological Processes	regulation of phagocytosis, engulfment	19_GO:0051179 localization	-4.166183645328882	10.230752405949255	6.59254	ALOX15|C3|CD36|RAB31|STAP1	-2.9677007923884666	86	-5.394311665932867	10.230752405949255
-3.525698017020477	GO:0010324	GO Biological Processes	membrane invagination	19_GO:0071840 cellular component organization or biogenesis	-4.824771464373587	5.22421	5.981839975136159	AIF1|ALOX15|C3|CD36|DOCK1|IGKC|THBS1|RAB31|STAP1|SNX18	-3.513655445452277	86	-5.394311665932867	10.230752405949255
-3.443179075404378	GO:0043277	GO Biological Processes	apoptotic cell clearance	19_GO:0051179 localization	-5.102387922116341	7.275201710897249	6.7279606355209625	ALOX15|C2|C3|CD36|FCN1|RARA|THBS1|TYROBP	-3.7398081700701233	86	-5.394311665932867	10.230752405949255
-4.14649	GO:0006911	GO Biological Processes	phagocytosis, engulfment	19_GO:0051179 localization	-5.225630732790673	6.499536822603057	6.619153563898981	AIF1|ALOX15|C3|CD36|DOCK1|IGKC|THBS1|RAB31|STAP1	-3.8463910675064326	86	-5.394311665932867	10.230752405949255
-4.100364352520995	GO:0099024	GO Biological Processes	plasma membrane invagination	19_GO:0071840 cellular component organization or biogenesis	-5.394311665932867	5.988733115677613	6.5960238987856945	AIF1|ALOX15|C3|CD36|DOCK1|IGKC|THBS1|RAB31|STAP1|SNX18	-3.993688560099415	86	-5.394311665932867	10.230752405949255
-2.890421539547038	ko05205	KEGG Pathway	Proteoglycans in cancer		-5.280119160588694	3.5374126962943193	5.715244027153423	CDKN1A|FN1|GAB1|MET|MMP9|PAK1|PIK3CB|PLAU|PLAUR|PXN|SRC|THBS1|TIMP3|TLR2|TLR4|MRAS|WNT5B	-3.8940323684005897	87	-5.280119160588694	8.184601924759406
-3.0441092251185173	hsa05205	KEGG Pathway	Proteoglycans in cancer		-4.9845304150982175	3.366247565828465	5.465309805716067	CDKN1A|FN1|GAB1|MET|MMP9|PAK1|PIK3CB|PLAU|PLAUR|PXN|SRC|THBS1|TIMP3|TLR2|TLR4|MRAS|WNT5B	-3.6455792022850146	87	-5.280119160588694	8.184601924759406
-3.2816061102883154	M174	Canonical Pathways	PID UPA UPAR PATHWAY		-4.753411651892134	7.812574564543069	6.591437132564698	DOCK1|FN1|MMP9|PLAU|PLAUR|SRC|VLDLR	-3.456977407917302	87	-5.280119160588694	8.184601924759406
-2.997315270438146	M65	Canonical Pathways	PID FRA PATHWAY		-4.270176628822575	8.184601924759406	6.286420409876642	FOSL2|HMOX1|CXCL8|MMP9|PLAU|PLAUR	-3.05763	87	-5.280119160588694	8.184601924759406
-2.633195359131278	M276	Canonical Pathways	PID FGF PATHWAY		-4.201366019656503	5.612298462692163	5.632634965924348	CTNND1|GAB1|MET|MMP9|PLAU|PLAUR|SPP1|SRC	-2.99708	87	-5.280119160588694	8.184601924759406
-5.037836377623963	GO:0034987	GO Molecular Functions	immunoglobulin receptor binding		-5.2493293828278365	13.190919345741682	7.756588323071672	FES|FGR|JCHAIN|IGKC|TRDC	-3.865700404114735	88	-5.2493293828278365	13.190919345741682
-4.119256104841607	GO:0006910	GO Biological Processes	phagocytosis, recognition	19_GO:0051179 localization	-4.325778056528213	9.89319	6.534429217460779	CD36|FCN1|IGKC|TRDC|CLEC7A	-3.101925325575929	88	-5.2493293828278365	13.190919345741682
-2.3919308863974305	GO:0003823	GO Molecular Functions	antigen binding		-2.606140465177024	4.129331273449569	3.9018388809736444	FCN1|HFE|JCHAIN|IGKC|TRDC|IGKV5-2	-1.645405772356382	88	-5.2493293828278365	13.190919345741682
-2.081588045792484	GO:1904645	GO Biological Processes	response to amyloid-beta	19_GO:0050896 response to stimulus	-3.1020424454996403	6.461527835336372	4.909968076104473	ADRB2|CD36|ICAM1|MMP9|TLR4	-2.0771902530672492	89	-5.236803048182925	9.046138969470922
-2.3919308863974305	GO:0071402	GO Biological Processes	cellular response to lipoprotein particle stimulus	19_GO:0050896 response to stimulus	-3.609985732087962	6.405340636768231	5.34771	APOE|CD9|CD36|FCER1G|MYD88|TLR4	-2.508192101704705	89	-5.236803048182925	9.046138969470922
-3.73107	GO:0061082	GO Biological Processes	myeloid leukocyte cytokine production	19_GO:0002376 immune system process	-5.236803048182925	9.046138969470922	7.233559301921821	BCL6|CD36|HMOX1|KIT|TLR4|SEMA7A|DDX58	-3.854153313361374	89	-5.236803048182925	9.046138969470922
-2.4972818059526958	GO:0055094	GO Biological Processes	response to lipoprotein particle	19_GO:0050896 response to stimulus	-3.7262408662347304	6.696492483894059	5.511583282939586	APOE|CD9|CD36|FCER1G|MYD88|TLR4	-2.6030816960206296	89	-5.236803048182925	9.046138969470922
-3.900474510914151	M118	Canonical Pathways	PID INTEGRIN A9B1 PATHWAY		-5.228826294129766	11.332525741974562	7.68115	ADAM8|F13A1|FN1|PXN|SPP1|SRC	-3.8486150524181597	90	-5.228826294129766	11.332525741974562
-3.984786816606078	M277	Canonical Pathways	PID INTEGRIN A4B1 PATHWAY		-4.847207352414246	6.773463661869852	6.415874617324413	CD14|DOCK1|FN1|PXN|SPP1|SRC|THBS1|ADAM28	-3.5340123707775994	90	-5.228826294129766	11.332525741974562
-3.900474510914151	GO:0030228	GO Molecular Functions	lipoprotein particle receptor activity		-5.228826294129766	11.332525741974562	7.68115	CD36|OLR1|SORL1|VLDLR|APOBR|CXCL16	-3.8486150524181597	91	-5.228826294129766	11.332525741974562
-3.2796463109392957	GO:0005041	GO Molecular Functions	low-density lipoprotein particle receptor activity		-4.385546433478756	11.160820806490097	6.94747	CD36|OLR1|SORL1|VLDLR|CXCL16	-3.152781269373301	91	-5.228826294129766	11.332525741974562
-2.984436998299574	GO:0038024	GO Molecular Functions	cargo receptor activity		-4.091579197120381	4.8040054775761725	5.328888979135183	CD36|FOLR1|HIP1|MRC1|OLR1|SORL1|VLDLR|APOBR|CXCL16	-2.9088536303427714	91	-5.228826294129766	11.332525741974562
-2.568530985023686	GO:0071813	GO Molecular Functions	lipoprotein particle binding		-3.6314290292157554	8.184601924759404	5.737768735504735	APOE|CD36|SORL1|THBS1|VLDLR	-2.5261923200774965	91	-5.228826294129766	11.332525741974562
-2.568530985023686	GO:0071814	GO Molecular Functions	protein-lipid complex binding		-3.6314290292157554	8.184601924759404	5.737768735504735	APOE|CD36|SORL1|THBS1|VLDLR	-2.5261923200774965	91	-5.228826294129766	11.332525741974562
-2.1890383009788255	GO:0001953	GO Biological Processes	negative regulation of cell-matrix adhesion	19_GO:0022610 biological adhesion	-2.371261886118601	4.396973115247227	3.7459840310467007	ACVRL1|ARHGAP6|BCL6|SRC|THBS1	-1.4412549112902922	92	-5.129713359475551	4.396973115247227
-2.763696850040733	GO:0010810	GO Biological Processes	regulation of cell-substrate adhesion	19_GO:0022610 biological adhesion	-5.129713359475551	3.449708249278758	5.5883069508287075	ACVRL1|ALOX15|BCL6|BST1|CD36|CSF1|DOCK1|FBLN2|FN1|PIK3CB|PLAU|PTPRO|CCL21|SRC|TEK|THBS1|THY1	-3.760071752941847	92	-5.129713359475551	4.396973115247227
-2.9020492589114766	GO:0001952	GO Biological Processes	regulation of cell-matrix adhesion	19_GO:0022610 biological adhesion	-4.531230148765336	4.092300962379703	5.427151768075566	ACVRL1|BCL6|BST1|CD36|CSF1|PIK3CB|PLAU|CCL21|SRC|TEK|THBS1|THY1	-3.273885798511306	92	-5.129713359475551	4.396973115247227
-2.026719318090232	GO:0006820	GO Biological Processes	anion transport	19_GO:0051179 localization	-2.026719318090232	1.5652537646402678	2.604083315499592	ANXA1|APOE|CD36|CEBPB|CLIC2|CR1|ACSL1|ACSL4|FOLR1|PLA2G4A|PRKCD|PTAFR|SLC6A6|SLC11A1|SLC22A4|STXBP1|THBS1|XK|TNFSF11|SLC7A7|SLC16A3|SH3BP4|ANO10|SLC39A8|ATP8B4|SLC36A4|EMB|SLC16A14|SLC37A2|CA13	-1.1255703152538339	93	-5.102387922116341	7.275201710897249
-2.39182	GO:0015711	GO Biological Processes	organic anion transport	19_GO:0051179 localization	-2.39182	1.7351262662291338	2.9846682206780764	ANXA1|APOE|CD36|CR1|ACSL1|ACSL4|FOLR1|PLA2G4A|PRKCD|SLC6A6|SLC11A1|SLC22A4|STXBP1|THBS1|XK|TNFSF11|SLC7A7|SLC16A3|SH3BP4|SLC39A8|ATP8B4|SLC36A4|EMB|SLC16A14|SLC37A2|CA13	-1.4581747372165654	93	-5.102387922116341	7.275201710897249
-2.788629164143954	GO:0046942	GO Biological Processes	carboxylic acid transport	19_GO:0051179 localization	-2.9049232398787908	2.1482354363065026	3.5545819610140064	ANXA1|APOE|CD36|ACSL1|ACSL4|FOLR1|PLA2G4A|SLC6A6|SLC11A1|SLC22A4|STXBP1|THBS1|TNFSF11|SLC7A7|SLC16A3|SH3BP4|SLC36A4|EMB|SLC16A14	-1.903258418639681	93	-5.102387922116341	7.275201710897249
-2.788629164143954	GO:0015849	GO Biological Processes	organic acid transport	19_GO:0051179 localization	-2.9049232398787908	2.1482354363065026	3.5545819610140064	ANXA1|APOE|CD36|ACSL1|ACSL4|FOLR1|PLA2G4A|SLC6A6|SLC11A1|SLC22A4|STXBP1|THBS1|TNFSF11|SLC7A7|SLC16A3|SH3BP4|SLC36A4|EMB|SLC16A14	-1.903258418639681	93	-5.102387922116341	7.275201710897249
-2.7467070767641335	GO:0015718	GO Biological Processes	monocarboxylic acid transport	19_GO:0051179 localization	-4.19947	4.092300962379702	5.194423802674734	ANXA1|APOE|CD36|ACSL1|ACSL4|PLA2G4A|SLC6A6|THBS1|TNFSF11|SLC16A3|EMB	-2.995582298362541	93	-5.102387922116341	7.275201710897249
-2.1850740342100647	GO:0015908	GO Biological Processes	fatty acid transport	19_GO:0051179 localization	-3.6858298115320474	4.790986492542091	5.012382287238256	ANXA1|APOE|CD36|ACSL1|ACSL4|PLA2G4A|THBS1|TNFSF11	-2.5717068684865265	93	-5.102387922116341	7.275201710897249
-2.4735944777919916	GO:0044070	GO Biological Processes	regulation of anion transport	19_GO:0051179 localization	-4.17048	4.910761154855643	5.418272550339271	APOE|CEBPB|ACSL1|PLA2G4A|PRKCD|PTAFR|STXBP1|THBS1|TNFSF11	-2.9707135680027306	93	-5.102387922116341	7.275201710897249
-3.443179075404378	GO:1903793	GO Biological Processes	positive regulation of anion transport	19_GO:0048518 positive regulation of biological process	-5.102387922116341	7.275201710897249	6.7279606355209625	APOE|CEBPB|ACSL1|PLA2G4A|PRKCD|PTAFR|STXBP1|TNFSF11	-3.7398081700701233	93	-5.102387922116341	7.275201710897249
-2.1738733906839274	GO:0046717	GO Biological Processes	acid secretion	19_GO:0051179 localization	-3.5230453450159005	5.208383043028713	4.989830814773286	ANXA1|KCNQ1|PLA2G4A|SGK1|STXBP1|TNFSF11|SNX10	-2.4320324165283957	93	-5.102387922116341	7.275201710897249
-3.324065196303695	hsa04672	KEGG Pathway	Intestinal immune network for IgA production		-4.971826344346375	7.0153730783652035	6.568084525327363	TNFRSF17|CD28|CD40LG|IL10|IL15|LTBR|CXCR4|TNFSF13B	-3.6377128922416033	94	-5.102387922116341	7.275201710897249
-3.443179075404378	ko04672	KEGG Pathway	Intestinal immune network for IgA production		-5.102387922116341	7.275201710897249	6.7279606355209625	TNFRSF17|CD28|CD40LG|IL10|IL15|LTBR|CXCR4|TNFSF13B	-3.7398081700701233	94	-5.102387922116341	7.275201710897249
-2.7192453634795437	GO:0035586	GO Molecular Functions	purinergic receptor activity		-2.9110717372519286	5.6532511481750065	4.5244424011904885	GPR34|P2RY1|PTAFR|P2RY14|P2RY12	-1.9081846980900987	95	-5.096796156447512	7.914551607445008
-3.2796463109392957	GO:0035589	GO Biological Processes	G protein-coupled purinergic nucleotide receptor signaling pathway	19_GO:0023052 signaling	-3.4787784864748708	7.195046915859098	5.338457211833079	GPR34|P2RY1|PTAFR|P2RY14|P2RY12	-2.401780238789056	95	-5.096796156447512	7.914551607445008
-2.3051408018844035	GO:0035587	GO Biological Processes	purinergic receptor signaling pathway	19_GO:0023052 signaling	-2.4897497650512745	4.655618592614711	3.9174155434090396	GPR34|P2RY1|PTAFR|P2RY14|P2RY12	-1.5451860300017752	95	-5.096796156447512	7.914551607445008
-2.568530985023686	GO:0035588	GO Biological Processes	G protein-coupled purinergic receptor signaling pathway	19_GO:0023052 signaling	-2.7579415119214685	5.276367738296672	4.30416	GPR34|P2RY1|PTAFR|P2RY14|P2RY12	-1.7767388935136474	95	-5.096796156447512	7.914551607445008
-3.2796463109392957	GO:0001614	GO Molecular Functions	purinergic nucleotide receptor activity		-3.4787784864748708	7.195046915859098	5.338457211833079	GPR34|P2RY1|PTAFR|P2RY14|P2RY12	-2.401780238789056	95	-5.096796156447512	7.914551607445008
-2.885705181543881	GO:0035590	GO Biological Processes	purinergic nucleotide receptor signaling pathway	19_GO:0023052 signaling	-3.0799572223052816	6.088116621111545	4.767053657922993	GPR34|P2RY1|PTAFR|P2RY14|P2RY12	-2.0589502594560205	95	-5.096796156447512	7.914551607445008
-3.2796463109392957	GO:0016502	GO Molecular Functions	nucleotide receptor activity		-3.4787784864748708	7.195046915859098	5.338457211833079	GPR34|P2RY1|PTAFR|P2RY14|P2RY12	-2.401780238789056	95	-5.096796156447512	7.914551607445008
-3.5173192270554177	GO:0045028	GO Molecular Functions	G protein-coupled purinergic nucleotide receptor activity		-3.71891	7.914551607445008	5.680879905017883	GPR34|P2RY1|PTAFR|P2RY14|P2RY12	-2.599763928569827	95	-5.096796156447512	7.914551607445008
-2.4311311196377257	GO:0032958	GO Biological Processes	inositol phosphate biosynthetic process	19_GO:0008152 metabolic process	-3.4833646246684977	7.673064304461942	5.504314643842859	P2RY1|PLEK|PTAFR|CD244|IPMK	-2.4039401445165574	95	-5.096796156447512	7.914551607445008
-3.5173192270554177	GO:0001608	GO Molecular Functions	G protein-coupled nucleotide receptor activity		-3.71891	7.914551607445008	5.680879905017883	GPR34|P2RY1|PTAFR|P2RY14|P2RY12	-2.599763928569827	95	-5.096796156447512	7.914551607445008
-2.7467070767641335	hsa04080	KEGG Pathway	Neuroactive ligand-receptor interaction		-4.92962	4.46433	5.819352552710385	ADRB2|C3|C5AR1|LTB4R|CNR2|HTR7|P2RY1|PTAFR|PTGIR|P2RY14|LTB4R2|NLRP3	-3.6033125249337488	95	-5.096796156447512	7.914551607445008
-3.1451380904935133	ko04080	KEGG Pathway	Neuroactive ligand-receptor interaction		-5.096796156447512	5.580410403245049	6.274811810817473	ADRB2|C5AR1|LTB4R|CNR2|HTR7|P2RY1|PTAFR|PTGIR|P2RY14|LTB4R2	-3.736080332077453	95	-5.096796156447512	7.914551607445008
-2.8670259578781754	ko04670	KEGG Pathway	Leukocyte transendothelial migration		-5.073428466764368	4.603838582677166	5.960630840277711	CTNND1|CYBB|ICAM1|MMP9|NCF4|PIK3CB|PXN|THY1|VASP|CXCR4|F11R|NCF1	-3.716877458901544	96	-5.073428466764368	4.603838582677166
-2.7467070767641335	hsa04670	KEGG Pathway	Leukocyte transendothelial migration		-4.92962	4.46433	5.819352552710385	CTNND1|CYBB|ICAM1|MMP9|NCF4|PIK3CB|PXN|THY1|VASP|CXCR4|F11R|NCF1	-3.6033125249337488	96	-5.073428466764368	4.603838582677166
-2.3112637229430817	GO:0048010	GO Biological Processes	vascular endothelial growth factor receptor signaling pathway	19_GO:0023052 signaling	-2.925244700361154	3.3997577225923683	4.000224425098216	CYBB|DOCK1|NCF4|PIK3CB|PXN|SRC|NRP2|NIBAN2|NCF1	-1.9203129564717962	96	-5.073428466764368	4.603838582677166
-2.1995390076448076	GO:0098751	GO Biological Processes	bone cell development	19_GO:0032502 developmental process	-2.529599461599879	4.910761154855643	4.034211037099839	KIT|LTF|SRC|TYROBP|TNFSF11	-1.5780235747170002	97	-5.058731709655283	5.001701176241858
-2.1910006298240674	GO:0060348	GO Biological Processes	bone development	19_GO:0032502 developmental process	-2.5704744714808725	2.3084108855047942	3.3461003540280427	ALPL|INSIG1|KIT|LTF|MEF2C|SRC|TEK|TYROBP|TNFSF11|SULF1|SNX10|SULF2|MPIG6B|TIFAB	-1.612875492513089	97	-5.058731709655283	5.001701176241858
-3.421065880064212	GO:0001501	GO Biological Processes	skeletal system development	19_GO:0032502 developmental process	-4.588964734936815	2.6610035814488704	4.929793412304105	ACVR2A|ACVRL1|ALPL|CHI3L1|VCAN|ECM1|ETS2|FGR|KIT|LTF|MAF|MEF2C|MMP9|SRC|TEK|TGFBI|TYROBP|TNFSF11|SNX10|SULF2|WNT5B|SCIN	-3.3234817490651114	97	-5.058731709655283	5.001701176241858
-3.569892091047461	GO:0061515	GO Biological Processes	myeloid cell development	19_GO:0002376 immune system process	-5.058731709655283	5.001701176241858	6.076378951485931	BCL6|EVI2B|GATA1|KIT|LTF|SRC|TLR2|TYROBP|TNFSF11|TSPAN2|RHEX	-3.705392614343978	97	-5.058731709655283	5.001701176241858
-4.763846265433226	GO:0006953	GO Biological Processes	acute-phase response	19_GO:0050896 response to stimulus	-5.045614699574876	7.914551607445008	6.723146780979949	CEBPB|FN1|HFE|IL6R|PTGS2|TNFSF11|CD163	-3.695463936751567	98	-5.045614699574876	7.914551607445008
-2.8487259487107726	M183	Canonical Pathways	PID IL6 7 PATHWAY		-4.6027599446105985	5.524606299212598	5.908639587292427	A2M|CEBPB|CEBPD|GAB1|HCK|IL6R|PRKCD|TNFSF11|GAB2	-3.3331497230976392	98	-5.045614699574876	7.914551607445008
-2.1113999145223183	GO:0046460	GO Biological Processes	neutral lipid biosynthetic process	19_GO:0008152 metabolic process	-3.296919928280277	5.666262870987281	4.909151854657091	C3|ACSL1|ACSL4|PLA2G4A|GPAT3|GPAT4	-2.2434664419842156	99	-5.035685069135038	9.821522309711288
-2.6108204993957025	GO:0097164	GO Biological Processes	ammonium ion metabolic process	19_GO:0008152 metabolic process	-3.6413808936967005	2.989158963825174	4.422324060569786	AOC1|CDS1|GPR37|HNMT|MAOA|PLA2G4A|PRKCD|SPHK1|MOXD1|LPCAT2|CHPT1|MBOAT7|GPAT4|MBOAT1	-2.5332946429899392	99	-5.035685069135038	9.821522309711288
-2.0482012664715046	GO:0046486	GO Biological Processes	glycerolipid metabolic process	19_GO:0008152 metabolic process	-3.8825816660655383	2.2403107458283045	4.293456706080318	ALOX15|APOE|BMX|C3|CDS1|CSF1R|ACSL1|ACSL4|PIK3CB|PLA2G4A|PLD1|PLEK|SORL1|PIP5K1B|AGPAT2|ABHD5|LPCAT2|APOBR|GPCPD1|CHPT1|MBOAT7|GPAT3|GPAT4|MBOAT1|IPMK	-2.73393	99	-5.035685069135038	9.821522309711288
-2.729736319040116	GO:0071617	GO Molecular Functions	lysophospholipid acyltransferase activity		-3.9805902466424747	7.366141732283465	5.872219461138799	AGPAT2|ABHD5|LPCAT2|MBOAT7|GPAT3|GPAT4	-2.81733	99	-5.035685069135038	9.821522309711288
-2.2089845242099138	hsa00564	KEGG Pathway	Glycerophospholipid metabolism		-4.137453299519161	4.031221843538214	5.1305291313472114	CDS1|PLA2G4A|PLD1|AGPAT2|LPCAT2|GPCPD1|CHPT1|MBOAT7|GPAT3|GPAT4|MBOAT1	-2.9453245391759326	99	-5.035685069135038	9.821522309711288
-2.719071512227374	GO:0008374	GO Molecular Functions	O-acyltransferase activity		-4.2985521859262645	5.77737	5.74996	PLA2G4A|AGPAT2|ABHD5|LPCAT2|MBOAT7|GPAT3|GPAT4|MBOAT1	-3.0804294614101924	99	-5.035685069135038	9.821522309711288
-2.1113999145223183	GO:0046463	GO Biological Processes	acylglycerol biosynthetic process	19_GO:0008152 metabolic process	-3.296919928280277	5.666262870987281	4.909151854657091	C3|ACSL1|ACSL4|PLA2G4A|GPAT3|GPAT4	-2.2434664419842156	99	-5.035685069135038	9.821522309711288
-3.1472822212666647	GO:0016411	GO Molecular Functions	acylglycerol O-acyltransferase activity		-4.431188514084958	8.666049096804077	6.518343759985112	AGPAT2|ABHD5|LPCAT2|MBOAT7|GPAT3|GPAT4	-3.1910888900805374	99	-5.035685069135038	9.821522309711288
-2.4746941768545416	ko00564	KEGG Pathway	Glycerophospholipid metabolism		-4.460889403380328	4.356320379307425	5.463229240209982	CDS1|PLA2G4A|PLD1|AGPAT2|LPCAT2|GPCPD1|CHPT1|MBOAT7|GPAT3|GPAT4|MBOAT1	-3.2158304083985576	99	-5.035685069135038	9.821522309711288
-4.09451	GO:0006641	GO Biological Processes	triglyceride metabolic process	19_GO:0008152 metabolic process	-4.73913	5.115376202974628	5.8897036311217486	APOE|C3|ACSL1|ACSL4|SORL1|ABHD5|APOBR|MBOAT7|GPAT3|GPAT4	-3.445890379912869	99	-5.035685069135038	9.821522309711288
-3.488096841244052	GO:0003841	GO Molecular Functions	1-acylglycerol-3-phosphate O-acyltransferase activity		-4.794173493160325	9.821522309711288	7.045046536786927	AGPAT2|ABHD5|LPCAT2|MBOAT7|GPAT3|GPAT4	-3.490460400334929	99	-5.035685069135038	9.821522309711288
-4.528147787826367	GO:0006639	GO Biological Processes	acylglycerol metabolic process	19_GO:0008152 metabolic process	-5.035685069135038	3.652869972666927	5.573217911155908	APOE|C3|DAGLA|ACSL1|ACSL4|INSIG1|PLA2G4A|SLC22A4|SORL1|ABHD2|ABHD5|APOBR|MBOAT7|GPAT3|GPAT4	-3.6877974405726985	99	-5.035685069135038	9.821522309711288
-4.528147787826367	GO:0006638	GO Biological Processes	neutral lipid metabolic process	19_GO:0008152 metabolic process	-5.035685069135038	3.652869972666927	5.573217911155908	APOE|C3|DAGLA|ACSL1|ACSL4|INSIG1|PLA2G4A|SLC22A4|SORL1|ABHD2|ABHD5|APOBR|MBOAT7|GPAT3|GPAT4	-3.6877974405726985	99	-5.035685069135038	9.821522309711288
-3.1472822212666647	GO:0042171	GO Molecular Functions	lysophosphatidic acid acyltransferase activity		-4.431188514084958	8.666049096804077	6.518343759985112	AGPAT2|ABHD5|LPCAT2|MBOAT7|GPAT3|GPAT4	-3.1910888900805374	99	-5.035685069135038	9.821522309711288
-3.0463234263227523	GO:0008360	GO Biological Processes	regulation of cell shape	19_GO:0032502 developmental process	-5.009805694391174	3.951187136090747	5.698118817817827	ANXA1|CSF1R|EPS8|FES|FGR|FN1|HCK|ICAM1|KIT|P2RY1|PLXNC1|F11R|PLEKHO1|ARHGAP15	-3.6628200276938525	100	-5.009805694391174	6.3658014970350925
-3.2744480708868773	GO:0031532	GO Biological Processes	actin cytoskeleton reorganization	19_GO:0071840 cellular component organization or biogenesis	-4.92962	4.46433	5.819352552710385	ANXA1|CSF1R|FES|GAB1|HCK|KIT|PAK1|PLEK|TEK|TRPM2|STAP1|F11R	-3.6033125249337488	100	-5.009805694391174	6.3658014970350925
-2.6978095456421998	GO:2000249	GO Biological Processes	regulation of actin cytoskeleton reorganization	19_GO:0071840 cellular component organization or biogenesis	-4.113513466691718	6.3658014970350925	5.752946743907891	CSF1R|FES|HCK|TEK|TRPM2|STAP1|F11R	-2.9260900013661093	100	-5.009805694391174	6.3658014970350925
-3.6837092366378177	GO:0051043	GO Biological Processes	regulation of membrane protein ectodomain proteolysis	19_GO:0050789 regulation of biological process	-5.00091	10.523059617547807	7.347032703320802	ADAM8|APOE|IL10|TIMP2|TIMP3|TNFRSF1B	-3.6588524617559943	101	-5.00091	10.523059617547807
-2.416790465152059	GO:0006509	GO Biological Processes	membrane protein ectodomain proteolysis	19_GO:0008152 metabolic process	-3.7991167170864006	5.729221347331584	5.345569574700949	ADAM8|APOE|IL10|TIMP2|TIMP3|TNFRSF1B|ADAM19	-2.662012994505435	101	-5.00091	10.523059617547807
-3.6837092366378177	GO:0002675	GO Biological Processes	positive regulation of acute inflammatory response	19_GO:0048518 positive regulation of biological process	-5.00091	10.523059617547807	7.347032703320802	ADAM8|BTK|C3|FFAR2|PTGS2|TNFSF11	-3.6588524617559943	102	-5.00091	10.523059617547807
-2.568530985023686	GO:0010954	GO Biological Processes	positive regulation of protein processing	19_GO:0048518 positive regulation of biological process	-3.6314290292157554	8.184601924759404	5.737768735504735	ADAM8|C3|CR1|SRC|NKD2	-2.5261923200774965	102	-5.00091	10.523059617547807
-2.568530985023686	GO:1903319	GO Biological Processes	positive regulation of protein maturation	19_GO:0048518 positive regulation of biological process	-3.6314290292157554	8.184601924759404	5.737768735504735	ADAM8|C3|CR1|SRC|NKD2	-2.5261923200774965	102	-5.00091	10.523059617547807
-3.356838944576164	GO:0009612	GO Biological Processes	response to mechanical stimulus	19_GO:0050896 response to stimulus	-4.996456517994456	3.720273602163366	5.606433167721851	CHI3L1|GADD45A|KCNJ2|KIT|LTBR|MYD88|P2RY1|SRC|THBS1|TLR4|TNFRSF1A|CXCR4|TXNIP|F11R|TLR8	-3.6552883811130763	103	-4.996456517994456	3.720273602163366
-2.568530985023686	GO:0002577	GO Biological Processes	regulation of antigen processing and presentation	19_GO:0002376 immune system process	-3.6314290292157554	8.184601924759404	5.737768735504735	HFE|CCL21|SLC11A1|THBS1|FGL2	-2.5261923200774965	104	-4.920334843624327	13.641003207932341
-3.7927343065718704	GO:0002468	GO Biological Processes	dendritic cell antigen processing and presentation	19_GO:0002376 immune system process	-4.920334843624327	13.641003207932341	7.8173228059548965	CCL21|SLC11A1|THBS1|FGL2|CLEC4A	-3.5948815883844554	104	-4.920334843624327	13.641003207932341
-3.488096841244052	GO:0030574	GO Biological Processes	collagen catabolic process	19_GO:0008152 metabolic process	-4.794173493160325	9.821522309711288	7.045046536786927	CST3|MMP9|MMP19|MRC2|VSIR|MMP25	-3.490460400334929	105	-4.794173493160325	9.821522309711288
-2.808721423478495	GO:0004222	GO Molecular Functions	metalloendopeptidase activity		-3.5230453450159005	5.208383043028713	4.989830814773286	ADAM8|MMP9|MMP19|ADAM19|ADAM28|ADAMTSL4|MMP25	-2.4320324165283957	105	-4.794173493160325	9.821522309711288
-3.488096841244052	GO:0006929	GO Biological Processes	substrate-dependent cell migration	19_GO:0040011 locomotion	-4.794173493160325	9.821522309711288	7.045046536786927	ADAM8|FN1|SDCBP|NRP2|SHTN1|P2RY12	-3.490460400334929	106	-4.794173493160325	9.821522309711288
-2.885705181543881	GO:0033622	GO Biological Processes	integrin activation	19_GO:0071840 cellular component organization or biogenesis	-3.0799572223052816	6.088116621111545	4.767053657922993	FN1|PLEK|SRC|MZB1|P2RY12	-2.0589502594560205	106	-4.794173493160325	9.821522309711288
-2.7134016919869763	GO:1902106	GO Biological Processes	negative regulation of leukocyte differentiation	19_GO:0002376 immune system process	-4.746049283900839	4.656756267535523	5.755813768815121	ANXA1|BCL6|CR1|HLX|LTF|LYN|RARA|TLR4|GPR55|TRIB1|FGL2	-3.4508164085535147	107	-4.746049283900839	5.666262870987281
-2.1113999145223183	GO:0002762	GO Biological Processes	negative regulation of myeloid leukocyte differentiation	19_GO:0002376 immune system process	-3.296919928280277	5.666262870987281	4.909151854657091	LTF|LYN|RARA|TLR4|GPR55|TRIB1	-2.2434664419842156	107	-4.746049283900839	5.666262870987281
-4.417696829928682	GO:0002523	GO Biological Processes	leukocyte migration involved in inflammatory response	19_GO:0040011 locomotion	-4.661890925168373	8.634056299030918	6.578494635895711	ADAM8|ALOX5|FFAR2|S100A9|SLAMF8|NLRP3	-3.3788813976838292	108	-4.661890925168373	8.634056299030918
-3.5173192270554177	M11736	Canonical Pathways	SA MMP CYTOKINE CONNECTION		-4.634053351626342	12.276902887139107	7.351370743986681	CSF1|IL6R|SELL|TNFRSF1A|TNFRSF1B	-3.356837077878442	109	-4.634053351626342	12.276902887139107
-4.3183971309977265	GO:0005544	GO Molecular Functions	calcium-dependent phospholipid binding		-4.627179776344602	6.03013	5.992341983613319	ANXA1|ANXA4|PLA2G4A|DYSF|MCTP2|MCTP1|ESYT3|SYTL3	-3.3514954071194496	110	-4.627179776344602	6.03013
-3.0004414757772415	GO:0035924	GO Biological Processes	cellular response to vascular endothelial growth factor stimulus	19_GO:0050896 response to stimulus	-4.613973892300752	6.336466006265345	6.131992285348178	ANXA1|FLT3|GAB1|PIK3CB|NRP2|SPHK1|RAMP2|TSPAN12	-3.341337216157605	111	-4.613973892300752	6.820501603966171
-2.1890383009788255	GO:0038084	GO Biological Processes	vascular endothelial growth factor signaling pathway	19_GO:0023052 signaling	-3.2200494660198604	6.820501603966171	5.092852806889225	FLT3|GAB1|PIK3CB|NRP2|TSPAN12	-2.179244034814226	111	-4.613973892300752	6.820501603966171
-4.191463619055751	GO:0042476	GO Biological Processes	odontogenesis	19_GO:0032502 developmental process	-4.611874294550989	4.041473161248515	5.428076615222709	ALPL|AMBN|CSF1|CSF3R|PAM|SRC|TNFSF11|EDAR|SNX10|FAM20C|ROGDI|RELT	-3.3398145715928385	112	-4.611874294550989	4.041473161248515
-2.251120512329441	GO:0042475	GO Biological Processes	odontogenesis of dentin-containing tooth	19_GO:0032502 developmental process	-2.4871770688061634	3.4626163282571913	3.623557360539954	AMBN|CSF1|CSF3R|EDAR|FAM20C|ROGDI|RELT	-1.5429698973907353	112	-4.611874294550989	4.041473161248515
-2.997315270438146	GO:0032753	GO Biological Processes	positive regulation of interleukin-4 production	19_GO:0048518 positive regulation of biological process	-4.270176628822575	8.184601924759406	6.286420409876642	CD28|CD40LG|CEBPB|FCER1G|RARA|NLRP3	-3.05763	113	-4.6111595978540505	8.184601924759406
-2.4972818059526958	GO:0032673	GO Biological Processes	regulation of interleukin-4 production	19_GO:0032501 multicellular organismal process	-3.7262408662347304	6.696492483894059	5.511583282939586	CD28|CD40LG|CEBPB|FCER1G|RARA|NLRP3	-2.6030816960206296	113	-4.6111595978540505	8.184601924759406
-3.150620098232185	GO:0032633	GO Biological Processes	interleukin-4 production	19_GO:0032501 multicellular organismal process	-4.6111595978540505	7.472897409562935	6.4038833852281165	CD28|CD40LG|CEBPB|FCER1G|RARA|NLRP3|CLECL1	-3.339660315155166	113	-4.6111595978540505	8.184601924759406
-2.1890383009788255	GO:0001637	GO Molecular Functions	G protein-coupled chemoattractant receptor activity		-2.371261886118601	4.396973115247227	3.7459840310467007	CCR1|CMKLR1|XCR1|CXCR4|CCRL2	-1.4412549112902922	114	-4.602187634895082	6.696492483894059
-3.70004	GO:0008528	GO Molecular Functions	G protein-coupled peptide receptor activity		-4.054244116418304	4.165553477602636	5.077438176235047	CCR1|CMKLR1|LTB4R|XCR1|GPR37|NPR3|CXCR4|CCRL2|RAMP2|LTB4R2	-2.8773009413339983	114	-4.602187634895082	6.696492483894059
-2.3051408018844035	GO:0002407	GO Biological Processes	dendritic cell chemotaxis	19_GO:0040011 locomotion	-2.4897497650512745	4.655618592614711	3.9174155434090396	CCR1|CCL21|TRPM2|CXCR4|SLAMF8	-1.5451860300017752	114	-4.602187634895082	6.696492483894059
-2.1890383009788255	GO:0004950	GO Molecular Functions	chemokine receptor activity		-2.371261886118601	4.396973115247227	3.7459840310467007	CCR1|CMKLR1|XCR1|CXCR4|CCRL2	-1.4412549112902922	114	-4.602187634895082	6.696492483894059
-2.5434482369278446	GO:1990869	GO Biological Processes	cellular response to chemokine	19_GO:0050896 response to stimulus	-2.837390413798821	3.2377711121365937	3.8635370100875273	CCR1|CMKLR1|XCR1|CXCL8|PPBP|CCL21|CXCR4|CCRL2|PADI2	-1.8451824594509918	114	-4.602187634895082	6.696492483894059
-4.208190370048502	GO:0001653	GO Molecular Functions	peptide receptor activity		-4.602187634895082	4.353003384094754	5.518407872468219	CCR1|CMKLR1|LTB4R|XCR1|GPR37|GUCY2C|NPR3|CXCR4|CCRL2|RAMP2|LTB4R2	-3.3329542415896287	114	-4.602187634895082	6.696492483894059
-3.109158887929395	GO:0070098	GO Biological Processes	chemokine-mediated signaling pathway	19_GO:0023052 signaling	-3.421150432305505	3.8503224036218953	4.511019808548839	CCR1|CMKLR1|XCR1|CXCL8|PPBP|CCL21|CXCR4|CCRL2|PADI2	-2.3498358785275433	114	-4.602187634895082	6.696492483894059
-2.5434482369278446	GO:1990868	GO Biological Processes	response to chemokine	19_GO:0050896 response to stimulus	-2.837390413798821	3.2377711121365937	3.8635370100875273	CCR1|CMKLR1|XCR1|CXCL8|PPBP|CCL21|CXCR4|CCRL2|PADI2	-1.8451824594509918	114	-4.602187634895082	6.696492483894059
-3.2816061102883154	GO:0036336	GO Biological Processes	dendritic cell migration	19_GO:0040011 locomotion	-3.7262408662347304	6.696492483894059	5.511583282939586	ALOX5|CCR1|EPS8|CCL21|TRPM2|CXCR4	-2.6030816960206296	114	-4.602187634895082	6.696492483894059
-2.2751850979721864	GO:0051345	GO Biological Processes	positive regulation of hydrolase activity	19_GO:0065007 biological regulation	-4.5925348324118485	2.019577098317256	4.631109518006718	ASPH|ATP1B1|C5AR1|CR1|DOCK1|FN1|GRN|HIP1|ICAM1|KIT|LYN|MEF2C|PLEK|PMAIP1|PRKCD|PTAFR|S100A9|CCL21|THY1|GPR55|TIAM2|CIDEB|F11R|ABHD5|ARHGEF10L|ASAP3|ARHGAP15|VSIR|CARD9|ARAP3|CLEC7A|P2RY12|ARHGAP24|EGLN3|SNX18|NLRP3|RASGRP4|LRRK2	-3.3259301210386143	115	-4.5925348324118485	2.019577098317256
-2.1127812799686287	ko05164	KEGG Pathway	Influenza A		-4.53243	3.4102508019830853	5.190889965812413	ICAM1|IFNGR1|IFNGR2|CXCL8|IL18|IRF7|MYD88|OAS2|PIK3CB|RNASEL|TLR4|TNFRSF1A|DDX58|RSAD2|NLRP3	-3.2743560468632475	116	-4.53243	3.4102508019830853
-2.0405615841075933	hsa05164	KEGG Pathway	Influenza A		-4.436711873301576	3.348246241947029	5.104517050717107	ICAM1|IFNGR1|IFNGR2|CXCL8|IL18|IRF7|MYD88|OAS2|PIK3CB|RNASEL|TLR4|TNFRSF1A|DDX58|RSAD2|NLRP3	-3.194847539506572	116	-4.53243	3.4102508019830853
-2.3860617791508227	ko04621	KEGG Pathway	NOD-like receptor signaling pathway		-4.258002025900724	3.4034978300979706	5.0038906641098295	CYBB|CXCL8|IL18|IRF7|MYD88|OAS2|PLCB4|PRKCD|RNASEL|TLR4|TRPM2|TXNIP|CARD9|NLRP3	-3.0481707804501927	116	-4.53243	3.4102508019830853
-2.3449557032632247	hsa04621	KEGG Pathway	NOD-like receptor signaling pathway		-4.209951354898996	3.370130204312696	4.959057542662934	CYBB|CXCL8|IL18|IRF7|MYD88|OAS2|PLCB4|PRKCD|RNASEL|TLR4|TRPM2|TXNIP|CARD9|NLRP3	-3.004369919999437	116	-4.53243	3.4102508019830853
-2.4184560959289327	hsa04066	KEGG Pathway	HIF-1 signaling pathway		-4.531230148765336	4.092300962379703	5.427151768075566	CDKN1A|CYBB|HK3|HMOX1|IFNGR1|IFNGR2|IL6R|LTBR|PIK3CB|TEK|TLR4|EGLN3	-3.273885798511306	117	-4.531230148765336	4.092300962379703
-2.7682440401504516	M28	Canonical Pathways	PID IL4 2PATHWAY		-4.510812008320038	5.389859804109852	5.804203093011975	ALOX15|BCL6|CD40LG|CEBPB|FES|IL10|IL13RA1|SPI1|THY1	-3.2582061257731776	118	-4.510812008320038	5.389859804109852
-3.2796463109392957	GO:0018149	GO Biological Processes	peptide cross-linking	19_GO:0008152 metabolic process	-4.385546433478756	11.160820806490097	6.94747	ANXA1|F13A1|FN1|TGM1|THBS1	-3.152781269373301	119	-4.385546433478756	11.160820806490097
-2.8585910369775767	M165	Canonical Pathways	PID SYNDECAN 4 PATHWAY		-4.120434809027814	7.7538334024036475	6.071763689013147	FN1|MMP9|PRKCD|SDCBP|THBS1|CXCR4	-2.9314485695009465	119	-4.385546433478756	11.160820806490097
-2.7192453634795437	GO:0043394	GO Molecular Functions	proteoglycan binding		-3.7928428432937484	8.769216347956505	5.993944055798043	APOE|FN1|SDCBP|THBS1|ADA2	-2.6575712583809517	119	-4.385546433478756	11.160820806490097
-2.3320023646384658	GO:0005518	GO Molecular Functions	collagen binding		-2.8668084996692187	4.752349504699009	4.311725810251565	FN1|MMP9|PAK1|TGFBI|THBS1|MRC2	-1.8722055329175957	119	-4.385546433478756	11.160820806490097
-2.1738733906839274	GO:0014910	GO Biological Processes	regulation of smooth muscle cell migration	19_GO:0040011 locomotion	-3.5230453450159005	5.208383043028713	4.989830814773286	AIF1|MEF2C|PAK1|PLAU|SORL1|SRC|TRIB1	-2.4320324165283957	120	-4.335441761527623	5.208383043028713
-2.615752270061775	GO:0014812	GO Biological Processes	muscle cell migration	19_GO:0040011 locomotion	-4.335441761527623	5.1391686504303244	5.605237311603934	AIF1|ANXA1|MEF2C|PAK1|PLAU|SORL1|SRC|TRIB1|PLEKHO1	-3.110229735312614	120	-4.335441761527623	5.208383043028713
-3.3773746314122652	GO:0045444	GO Biological Processes	fat cell differentiation	19_GO:0032502 developmental process	-4.306333999242348	3.117943590384535	4.931629893765498	ADRB2|ALOX5|KLF5|CDS1|CEBPA|CEBPB|FFAR2|PTGS2|RNASEL|STK3|TCF7L2|SOX13|LMO3|WNT5B|JDP2|NUDT7	-3.087205574974877	121	-4.306333999242348	5.666262870987281
-2.9322490315020824	GO:0045600	GO Biological Processes	positive regulation of fat cell differentiation	19_GO:0048518 positive regulation of biological process	-3.8460532480098992	5.036678107544249	5.204869210745855	KLF5|CDS1|CEBPA|CEBPB|PTGS2|STK3|SOX13|LMO3	-2.702793186128166	121	-4.306333999242348	5.666262870987281
-2.1113999145223183	GO:0050873	GO Biological Processes	brown fat cell differentiation	19_GO:0032502 developmental process	-3.296919928280277	5.666262870987281	4.909151854657091	ADRB2|CEBPA|CEBPB|PTGS2|SOX13|NUDT7	-2.2434664419842156	121	-4.306333999242348	5.666262870987281
-2.3188253155740783	GO:0045598	GO Biological Processes	regulation of fat cell differentiation	19_GO:0032502 developmental process	-3.1078063483380136	3.318081861388948	4.124918576504165	ALOX5|KLF5|CDS1|CEBPA|CEBPB|PTGS2|STK3|SOX13|LMO3|JDP2	-2.081018698214989	121	-4.306333999242348	5.666262870987281
-2.801648074148115	GO:0008347	GO Biological Processes	glial cell migration	19_GO:0040011 locomotion	-4.228525965936298	6.6106400161518275	5.90269	CD9|CSF1|P2RY1|NR2E1|STAP1|P2RY12|MBOAT7	-3.0209882462788777	122	-4.228525965936298	7.015373078365205
-3.421284992961681	GO:0022029	GO Biological Processes	telencephalon cell migration	19_GO:0040011 locomotion	-3.849508490453573	7.015373078365205	5.685994757427324	NR2E1|CXCR4|NRP2|P2RY12|MBOAT7|LRRK2	-2.704554169666626	122	-4.228525965936298	7.015373078365205
-3.2816061102883154	GO:0021885	GO Biological Processes	forebrain cell migration	19_GO:0040011 locomotion	-3.7262408662347304	6.696492483894059	5.511583282939586	NR2E1|CXCR4|NRP2|P2RY12|MBOAT7|LRRK2	-2.6030816960206296	122	-4.228525965936298	7.015373078365205
-2.0357463001270055	GO:0021537	GO Biological Processes	telencephalon development	19_GO:0032502 developmental process	-2.6163725376057587	2.7009186351706034	3.5234122972523627	BCL2A1|CSF1R|NR2E1|CXCR4|SEMA7A|NUMB|NRP2|KDM6B|P2RY12|MBOAT7|LRRK2	-1.6534106887149576	122	-4.228525965936298	7.015373078365205
-2.3051408018844035	GO:0021795	GO Biological Processes	cerebral cortex cell migration	19_GO:0040011 locomotion	-2.4897497650512745	4.655618592614711	3.9174155434090396	NR2E1|NRP2|P2RY12|MBOAT7|DIXDC1	-1.5451860300017752	122	-4.228525965936298	7.015373078365205
-2.402071075532707	GO:0071248	GO Biological Processes	cellular response to metal ion	19_GO:0050896 response to stimulus	-4.131416845398307	3.507686539182602	4.9529370664265935	AOC1|ALOX5AP|ALOX15|CAPN3|CEBPA|CYBB|HFE|HMOX1|MEF2C|MMP9|TRPM2|LRRK2|NCF1	-2.9396033623697613	123	-4.131416845398307	3.507686539182602
-2.416790465152059	GO:0061756	GO Biological Processes	leukocyte adhesion to vascular endothelial cell	19_GO:0022610 biological adhesion	-2.945299983914556	4.910761154855644	4.420441402074414	ALOX5|GCNT1|ICAM1|PTAFR|CCL21|SELL	-1.938519738612096	124	-4.091579197120381	6.696492483894059
-2.4972818059526958	GO:0002691	GO Biological Processes	regulation of cellular extravasation	19_GO:0040011 locomotion	-3.7262408662347304	6.696492483894059	5.511583282939586	ADAM8|BST1|ICAM1|PTAFR|CCL21|THY1	-2.6030816960206296	124	-4.091579197120381	6.696492483894059
-2.984436998299574	GO:0045123	GO Biological Processes	cellular extravasation	19_GO:0040011 locomotion	-4.091579197120381	4.8040054775761725	5.328888979135183	ADAM8|BST1|GCNT1|ICAM1|PTAFR|CCL21|SELL|THY1|F11R	-2.9088536303427714	124	-4.091579197120381	6.696492483894059
-3.5115830110639488	GO:0001659	GO Biological Processes	temperature homeostasis	19_GO:0032501 multicellular organismal process	-4.069750079841713	3.273840769903762	4.827830013338133	ADRB2|CD36|CEBPB|ACSL1|IL15|IL18|PLCL1|PTGS2|TLR4|TRPM2|CXCR4|TNFSF11|IL18R1|KDM6B	-2.889136788702441	125	-4.069750079841713	3.273840769903762
-3.1490037960199078	GO:1990845	GO Biological Processes	adaptive thermogenesis	19_GO:0008152 metabolic process	-3.622696301643207	2.694315440832343	4.287167899192687	ADRB2|CD36|CEBPB|CMKLR1|ACSL1|IL15|IL18|NPR3|PLCL1|SORL1|TLR4|CXCR4|IL18R1|KDM6B|G0S2|ELOVL3	-2.5179756882066853	125	-4.069750079841713	3.273840769903762
-2.790900589075342	GO:0106106	GO Biological Processes	cold-induced thermogenesis	19_GO:0032501 multicellular organismal process	-3.2252190883438514	2.5808320459059813	3.9568086787021644	ADRB2|CD36|CEBPB|CMKLR1|ACSL1|IL15|IL18|NPR3|PLCL1|TLR4|CXCR4|IL18R1|KDM6B|G0S2|ELOVL3	-2.181958117673925	125	-4.069750079841713	3.273840769903762
-2.790900589075342	GO:0120161	GO Biological Processes	regulation of cold-induced thermogenesis	19_GO:0032501 multicellular organismal process	-3.2252190883438514	2.5808320459059813	3.9568086787021644	ADRB2|CD36|CEBPB|CMKLR1|ACSL1|IL15|IL18|NPR3|PLCL1|TLR4|CXCR4|IL18R1|KDM6B|G0S2|ELOVL3	-2.181958117673925	125	-4.069750079841713	3.273840769903762
-2.048694883759836	GO:0120162	GO Biological Processes	positive regulation of cold-induced thermogenesis	19_GO:0048518 positive regulation of biological process	-2.343257973131531	2.5949349532606587	3.245247305508881	ADRB2|CD36|CEBPB|CMKLR1|ACSL1|IL18|CXCR4|KDM6B|G0S2|ELOVL3	-1.4160018830788008	125	-4.069750079841713	3.273840769903762
-3.447446917441325	GO:0050807	GO Biological Processes	regulation of synapse organization	19_GO:0071840 cellular component organization or biogenesis	-4.065417280968868	3.6830708661417324	4.965789615245745	APOE|DBN1|IL1RAP|IL10|MEF2C|SRGN|ITSN1|TLR2|CAMK1|NRP2|ADGRL2|LRRK2	-2.8854178337224656	126	-4.065417280968868	3.6830708661417324
-3.155431383113381	GO:0050803	GO Biological Processes	regulation of synapse structure or activity	19_GO:0065007 biological regulation	-3.8058582584046086	3.466419638721631	4.7065719651057805	APOE|DBN1|IL1RAP|IL10|MEF2C|SRGN|ITSN1|TLR2|CAMK1|NRP2|ADGRL2|LRRK2	-2.6665895399278474	126	-4.065417280968868	3.6830708661417324
-2.0161640214116745	GO:0050808	GO Biological Processes	synapse organization	19_GO:0071840 cellular component organization or biogenesis	-2.7203970253450342	2.420797752393627	3.5151514074786925	APOE|C3|C5AR1|DBN1|IL1RAP|IL10|MEF2C|SRGN|ITSN1|TLR2|CAMK1|NRP2|ADGRL2|LRRK2	-1.7453150413883034	126	-4.065417280968868	3.6830708661417324
-2.1850740342100647	GO:0099175	GO Biological Processes	regulation of postsynapse organization	19_GO:0071840 cellular component organization or biogenesis	-2.4425909794002227	3.0886055053443937	3.480338363779452	APOE|DBN1|IL1RAP|SRGN|NRP2|ABHD17C|ARHGAP22|LRRK2	-1.5022868075387876	126	-4.065417280968868	3.6830708661417324
-2.7192453634795437	hsa05310	KEGG Pathway	Asthma		-3.7928428432937484	8.769216347956505	5.993944055798043	CD40LG|FCER1A|MS4A2|FCER1G|IL10	-2.6575712583809517	127	-3.9700364868089917	9.443771451645468
-3.5173192270554177	GO:0019865	GO Molecular Functions	immunoglobulin binding		-3.71891	7.914551607445008	5.680879905017883	FCER1A|MS4A2|FCER1G|JCHAIN|LGALS3	-2.599763928569827	127	-3.9700364868089917	9.443771451645468
-2.885705181543881	ko05310	KEGG Pathway	Asthma		-3.9700364868089917	9.443771451645468	6.2770610476442394	CD40LG|FCER1A|MS4A2|FCER1G|IL10	-2.8089419602057317	127	-3.9700364868089917	9.443771451645468
-2.7226959294622777	GO:0021700	GO Biological Processes	developmental maturation	19_GO:0032502 developmental process	-3.9109523498632845	3.018910546017813	4.624808049001256	ACVRL1|BTK|C3|CDKN1A|CEBPA|IL15|LTF|CCL21|STXBP1|SNX10|CLEC7A|LRRK2|GPAT4|BHLHA15|RHEX	-2.755980908318813	128	-3.9109523498632845	3.5076865391826018
-3.1148452460136813	GO:0048469	GO Biological Processes	cell maturation	19_GO:0032502 developmental process	-3.579957161985919	3.5076865391826018	4.552600746447414	BTK|C3|CDKN1A|CEBPA|IL15|CCL21|CLEC7A|LRRK2|GPAT4|BHLHA15|RHEX	-2.479598774998336	128	-3.9109523498632845	3.5076865391826018
-3.421284992961681	GO:0010863	GO Biological Processes	positive regulation of phospholipase C activity	19_GO:0065007 biological regulation	-3.849508490453573	7.015373078365205	5.685994757427324	C5AR1|KIT|PTAFR|GPR55|P2RY12|RASGRP4	-2.704554169666626	129	-3.849508490453573	7.015373078365205
-3.150620098232185	GO:1900274	GO Biological Processes	regulation of phospholipase C activity	19_GO:0065007 biological regulation	-3.609985732087962	6.405340636768231	5.34771	C5AR1|KIT|PTAFR|GPR55|P2RY12|RASGRP4	-2.508192101704705	129	-3.849508490453573	7.015373078365205
-2.808721423478495	GO:0010517	GO Biological Processes	regulation of phospholipase activity	19_GO:0065007 biological regulation	-3.5230453450159005	5.208383043028713	4.989830814773286	ANXA1|C5AR1|KIT|PTAFR|GPR55|P2RY12|RASGRP4	-2.4320324165283957	129	-3.849508490453573	7.015373078365205
-3.2108750125961176	GO:0007200	GO Biological Processes	phospholipase C-activating G protein-coupled receptor signaling pathway	19_GO:0023052 signaling	-3.4988739751275513	4.36665	4.71509	C5AR1|CMKLR1|LTB4R|NPR3|P2RY1|GPR55|P2RY12|GPR157	-2.4143098553231996	129	-3.849508490453573	7.015373078365205
-2.5434482369278446	GO:0060191	GO Biological Processes	regulation of lipase activity	19_GO:0065007 biological regulation	-3.4638875092656436	4.464328322596039	4.7458647504106946	ANXA1|C5AR1|KIT|PTAFR|GPR55|ABHD5|P2RY12|RASGRP4	-2.3878559720110424	129	-3.849508490453573	7.015373078365205
-2.719071512227374	GO:0060193	GO Biological Processes	positive regulation of lipase activity	19_GO:0065007 biological regulation	-3.4381883940679954	5.055195306469044	4.88077	C5AR1|KIT|PTAFR|GPR55|ABHD5|P2RY12|RASGRP4	-2.3643241196071876	129	-3.849508490453573	7.015373078365205
-2.5057877068164838	GO:0010518	GO Biological Processes	positive regulation of phospholipase activity	19_GO:0065007 biological regulation	-3.0272677792995486	5.0801	4.534088564587511	C5AR1|KIT|PTAFR|GPR55|P2RY12|RASGRP4	-2.012804380793257	129	-3.849508490453573	7.015373078365205
-2.3051408018844035	GO:0007202	GO Biological Processes	activation of phospholipase C activity	19_GO:0065007 biological regulation	-2.4897497650512745	4.655618592614711	3.9174155434090396	ARHGAP6|C5AR1|GPR55|P2RY12|RASGRP4	-1.5451860300017752	129	-3.849508490453573	7.015373078365205
-2.109704360666075	GO:0097191	GO Biological Processes	extrinsic apoptotic signaling pathway	19_GO:0023052 signaling	-3.791825466649939	2.8263373553126003	4.469771347519294	ACVR1B|BCL2A1|GATA1|HMOX1|ICAM1|IL6R|LGALS3|LTBR|PMAIP1|SRC|STK3|TCF7L2|THBS1|TIMP3|TNFRSF1A|TNFRSF1B	-2.6569389510897596	130	-3.791825466649939	2.8263373553126003
-2.3051408018844035	GO:0097421	GO Biological Processes	liver regeneration	19_GO:0032502 developmental process	-3.34675	7.2217075806700635	5.290238592630456	CEBPB|HFE|HMOX1|IL10|SULF2	-2.2858953296408804	131	-3.764625182427208	7.2217075806700635
-2.2526879984000296	GO:0031100	GO Biological Processes	animal organ regeneration	19_GO:0032502 developmental process	-3.764625182427208	4.910761154855643	5.107025152673899	C5AR1|CDKN1A|CEBPB|FLT3|HFE|HMOX1|IL10|SULF2	-2.6324943517592647	131	-3.764625182427208	7.2217075806700635
-2.1995390076448076	GO:1904036	GO Biological Processes	negative regulation of epithelial cell apoptotic process	19_GO:0048519 negative regulation of biological process	-3.395873913718113	5.892913385826772	5.047366587490952	HMOX1|ICAM1|IL10|TCF7L2|TEK|RAMP2	-2.329156720168053	131	-3.764625182427208	7.2217075806700635
-3.3392344345013036	GO:0098739	GO Biological Processes	import across plasma membrane	19_GO:0051179 localization	-3.732822825094427	3.3324427820821088	4.586642536991881	ATP1B1|FOLR1|HFE|KCNJ2|SLC2A5|SLC6A6|SLC8A1|SLC22A4|TRPM2|SLC15A3|SLC39A8|SLC36A4	-2.606693646848419	132	-3.732822825094427	3.3324427820821088
-3.0507	GO:0015293	GO Molecular Functions	symporter activity		-3.410130046128227	3.2852855729017016	4.332429296350713	SLC6A4|SLC6A6|SLC18A1|SLC22A4|SLC16A3|SLC15A3|SLC46A2|SLC39A8|SLC45A3|SLC36A4|SLC16A14	-2.3404170297746414	132	-3.732822825094427	3.3324427820821088
-2.023110612496342	GO:0048872	GO Biological Processes	homeostasis of number of cells	19_GO:0065007 biological regulation	-3.728460973004593	2.5217422146556006	4.307352583780415	ACVR1B|ACVR2A|ANXA1|BCL6|TNFRSF17|CSF1|FLT3|GATA1|HMOX1|KIT|LYN|MEF2C|PIK3CB|PMAIP1|SPI1|ISG15|MERTK|TNFSF13B|RHEX	-2.603414149167785	133	-3.728460973004593	3.622692655221376
-2.532033808393661	GO:0001776	GO Biological Processes	leukocyte homeostasis	19_GO:0002376 immune system process	-3.1286671114074305	3.622692655221376	4.234275595834875	ANXA1|TNFRSF17|FLT3|LYN|MEF2C|PIK3CB|PMAIP1|MERTK|TNFSF13B	-2.098634406471259	133	-3.728460973004593	3.622692655221376
-2.4972818059526958	GO:0043537	GO Biological Processes	negative regulation of blood vessel endothelial cell migration	19_GO:0040011 locomotion	-3.7262408662347304	6.696492483894059	5.511583282939586	ACVRL1|APOE|GADD45A|MEF2C|THBS1|SPRED1	-2.6030816960206296	134	-3.7262408662347304	6.696492483894059
-2.0280174401025697	GO:0010596	GO Biological Processes	negative regulation of endothelial cell migration	19_GO:0040011 locomotion	-3.202753174976514	5.456401283172937	4.7779328522948195	ACVRL1|APOE|GADD45A|MEF2C|THBS1|SPRED1	-2.16475	134	-3.7262408662347304	6.696492483894059
-2.259871091429806	GO:0016525	GO Biological Processes	negative regulation of angiogenesis	19_GO:0048519 negative regulation of biological process	-2.6944728893146745	3.446148178846065	3.8167486128916703	ALOX5|GADD45A|PIK3CB|TEK|THBS1|TIE1|NIBAN2|SPRED1	-1.7245711839095481	134	-3.7262408662347304	6.696492483894059
-2.259871091429806	GO:2000181	GO Biological Processes	negative regulation of blood vessel morphogenesis	19_GO:0048519 negative regulation of biological process	-2.6944728893146745	3.446148178846065	3.8167486128916703	ALOX5|GADD45A|PIK3CB|TEK|THBS1|TIE1|NIBAN2|SPRED1	-1.7245711839095481	134	-3.7262408662347304	6.696492483894059
-2.4311311196377257	GO:0001937	GO Biological Processes	negative regulation of endothelial cell proliferation	19_GO:0008283 cell proliferation	-2.618135786802495	4.94659	4.102736043075809	ALOX5|APOE|MEF2C|THBS1|SULF1	-1.654987824996095	134	-3.7262408662347304	6.696492483894059
-2.1890383009788255	GO:0033555	GO Biological Processes	multicellular organismal response to stress	19_GO:0032501 multicellular organismal process	-2.371261886118601	4.396973115247227	3.7459840310467007	APOE|MEF2C|THBS1|NR2E1|ASIC4	-1.4412549112902922	134	-3.7262408662347304	6.696492483894059
-2.4311311196377257	hsa05143	KEGG Pathway	African trypanosomiasis		-3.4833646246684977	7.673064304461942	5.504314643842859	ICAM1|IL10|IL18|MYD88|PLCB4	-2.4039401445165574	135	-3.6314290292157554	8.184601924759404
-2.568530985023686	ko05143	KEGG Pathway	African trypanosomiasis		-3.6314290292157554	8.184601924759404	5.737768735504735	ICAM1|IL10|IL18|MYD88|PLCB4	-2.5261923200774965	135	-3.6314290292157554	8.184601924759404
-2.568530985023686	GO:0001562	GO Biological Processes	response to protozoan	19_GO:0051704 multi-organism process	-3.6314290292157554	8.184601924759404	5.737768735504735	IL10|MYD88|SLC11A1|CLEC7A|BATF2	-2.5261923200774965	135	-3.6314290292157554	8.184601924759404
-2.568530985023686	GO:0042832	GO Biological Processes	defense response to protozoan	19_GO:0051704 multi-organism process	-3.6314290292157554	8.184601924759404	5.737768735504735	IL10|MYD88|SLC11A1|CLEC7A|BATF2	-2.5261923200774965	135	-3.6314290292157554	8.184601924759404
-3.310176331579002	GO:0010575	GO Biological Processes	positive regulation of vascular endothelial growth factor production	19_GO:0048518 positive regulation of biological process	-3.541741818878973	5.935913705583756	5.131195961159739	C3|C5AR1|CYP1B1|PTGS2|SULF1|SULF2	-2.4477199096580113	136	-3.541741818878973	6.595459672870841
-3.150620098232185	GO:0010573	GO Biological Processes	vascular endothelial growth factor production	19_GO:0032501 multicellular organismal process	-3.409266024898377	4.817553152357831	4.759955408502817	C3|C5AR1|CYP1B1|IL6R|PTGS2|SULF1|SULF2	-2.3404170297746414	136	-3.541741818878973	6.595459672870841
-3.07108	GO:0003094	GO Biological Processes	glomerular filtration	19_GO:0032501 multicellular organismal process	-3.267771989282858	6.595459672870841	5.03645	JCHAIN|PTPRO|SULF1|TBC1D8B|SULF2	-2.2202366535443994	136	-3.541741818878973	6.595459672870841
-2.885705181543881	GO:0097205	GO Biological Processes	renal filtration	19_GO:0032501 multicellular organismal process	-3.0799572223052816	6.088116621111545	4.767053657922993	JCHAIN|PTPRO|SULF1|TBC1D8B|SULF2	-2.0589502594560205	136	-3.541741818878973	6.595459672870841
-2.729736319040116	GO:0010574	GO Biological Processes	regulation of vascular endothelial growth factor production	19_GO:0032501 multicellular organismal process	-2.9513355094568388	4.748730964467005	4.357961096257043	C3|C5AR1|CYP1B1|PTGS2|SULF1|SULF2	-1.9439373444647865	136	-3.541741818878973	6.595459672870841
-2.3919308863974305	GO:0032835	GO Biological Processes	glomerulus development	19_GO:0032502 developmental process	-2.6989	5.337783863973525	4.291534417673763	IL6R|MEF2C|PTPRO|TEK|SULF2	-1.7274812441917504	136	-3.541741818878973	6.595459672870841
-2.1995390076448076	GO:0070741	GO Biological Processes	response to interleukin-6	19_GO:0050896 response to stimulus	-3.395873913718113	5.892913385826772	5.047366587490952	CEBPA|CHI3L1|ICAM1|IL6R|SPI1|SRC	-2.329156720168053	137	-3.5000593939705475	6.138451443569554
-2.292879404456165	GO:0030851	GO Biological Processes	granulocyte differentiation	19_GO:0002376 immune system process	-3.5000593939705475	6.138451443569554	5.193282183017673	CEBPA|EVI2B|GATA1|RARA|SPI1|TRIB1	-2.414756049337672	137	-3.5000593939705475	6.138451443569554
-2.081588045792484	GO:0048713	GO Biological Processes	regulation of oligodendrocyte differentiation	19_GO:0032502 developmental process	-2.2614367506177784	4.165553477602636	3.5866357453223365	TLR2|TNFRSF1B|CXCR4|TNFRSF21|SLC45A3	-1.343506100452498	138	-3.3514	4.165553477602636
-2.119929721296414	GO:0048709	GO Biological Processes	oligodendrocyte differentiation	19_GO:0032502 developmental process	-2.8596497009241877	4.092300962379703	4.138374004424856	LYN|TLR2|TNFRSF1B|CXCR4|SOX13|TSPAN2|TNFRSF21	-1.8652468237784552	138	-3.3514	4.165553477602636
-2.259871091429806	GO:0014013	GO Biological Processes	regulation of gliogenesis	19_GO:0032502 developmental process	-3.3514	3.8769167012018233	4.488880895963063	CSF1|LYN|TLR2|NR2E1|TNFRSF1B|CXCR4|STAP1|TNFRSF21|P2RY12	-2.2891481536017078	138	-3.3514	4.165553477602636
-3.0189941923021113	GO:0006939	GO Biological Processes	smooth muscle contraction	19_GO:0032501 multicellular organismal process	-3.328391445253718	3.748998129842372	4.4093	ADRB2|HTR7|KIT|PTAFR|SLC8A1|SPHK1|SULF1|SULF2|TIFAB	-2.269170351190065	139	-3.328391445253718	3.748998129842372
-3.0004414757772415	ko04216	KEGG Pathway	Ferroptosis		-3.2832993610428054	4.084929861907101	4.467517349570835	ALOX15|CYBB|ACSL1|ACSL4|HMOX1|SLC40A1|STEAP3|SLC39A8	-2.2307616251796705	140	-3.2832993610428054	4.084929861907101
-2.808721423478495	hsa04216	KEGG Pathway	Ferroptosis		-3.0864615484989146	3.8373583551248527	4.239921828578879	ALOX15|CYBB|ACSL1|ACSL4|HMOX1|SLC40A1|STEAP3|SLC39A8	-2.063749796485488	140	-3.2832993610428054	4.084929861907101
-2.340762449654306	GO:0002062	GO Biological Processes	chondrocyte differentiation	19_GO:0032502 developmental process	-3.2611792075950983	4.179371195621823	4.502255268887101	ACVRL1|ECM1|MAF|MEF2C|TGFBI|SULF2|WNT5B|SCIN	-2.21432	141	-3.2611792075950983	4.179371195621823
-2.0280174401025697	GO:0031638	GO Biological Processes	zymogen activation	19_GO:0008152 metabolic process	-3.202753174976514	5.456401283172937	4.7779328522948195	ASPH|PLAU|THBS1|CIDEB|C1RL|VSIR	-2.16475	142	-3.202753174976514	5.456401283172937
-2.081588045792484	ko04973	KEGG Pathway	Carbohydrate digestion and absorption		-3.1020424454996403	6.461527835336372	4.909968076104473	ATP1B1|HK3|PIK3CB|SLC2A5|MGAM	-2.0771902530672492	143	-3.1020424454996403	6.461527835336372
-2.885705181543881	GO:0045342	GO Biological Processes	MHC class II biosynthetic process	19_GO:0008152 metabolic process	-3.0799572223052816	6.088116621111545	4.767053657922993	IL10|SLC11A1|SPI1|TLR4|TMEM106A	-2.0589502594560205	144	-3.0799572223052816	6.088116621111545
-2.6096162674635974	GO:0050829	GO Biological Processes	defense response to Gram-negative bacterium	19_GO:0051704 multi-organism process	-2.888196322157861	5.846144231971003	4.580788313168507	IL6R|LTF|LYZ|SLC11A1|TLR4	-1.8885609180784517	144	-3.0799572223052816	6.088116621111545
-2.498628046886826	GO:0006836	GO Biological Processes	neurotransmitter transport	19_GO:0051179 localization	-2.9347420473590593	2.3450523281318545	3.650832165778793	BTK|CTBP2|GLUL|LYN|MEF2C|P2RY1|SLC6A4|SLC6A6|SLC18A1|STXBP1|TNFSF11|STX11|LIN7A|MCTP2|MCTP1|LRRK2	-1.9287843297303144	145	-2.9347420473590593	2.3450523281318545
-2.532033808393661	GO:0030004	GO Biological Processes	cellular monovalent inorganic cation homeostasis	19_GO:0065007 biological regulation	-2.870531290644003	2.854428448586724	3.773244114897489	ATP1B1|ATP6V0A1|GRN|KCNJ2|SLC8A1|SLC11A1|RAB20|SLAMF8|ROGDI|TASL|LRRK2	-1.8747258464783823	146	-2.870531290644003	3.5175784921977815
-2.0280174401025697	GO:0090382	GO Biological Processes	phagosome maturation	19_GO:0071840 cellular component organization or biogenesis	-2.232494639545467	3.5175784921977815	3.401824243526767	ATP6V0A1|RAB31|RAB20|MREG|SLAMF8|RAB7B	-1.3167392311708817	146	-2.870531290644003	3.5175784921977815
-2.2526879984000296	GO:0015081	GO Molecular Functions	sodium ion transmembrane transporter activity		-2.51271	3.1658206429780034	3.5645301592174707	SCN2B|SCNN1D|SLC6A4|SLC6A6|SLC8A1|SLC18A1|TRPM2|ASIC4	-1.562220459014925	147	-2.870531290644003	3.1658206429780034
-2.364359247749051	GO:0022836	GO Molecular Functions	gated channel activity		-2.6950823117197986	2.7206271150592216	3.58663	CLIC2|CYBB|KCNJ2|KCNQ1|SCN2B|SCNN1D|TRPM2|KCNE3|ANO10|ASIC4|KCNT1	-1.724613024684895	147	-2.870531290644003	3.1658206429780034
-2.532033808393661	GO:0022839	GO Molecular Functions	ion gated channel activity		-2.870531290644003	2.854428448586724	3.773244114897489	CLIC2|CYBB|KCNJ2|KCNQ1|SCN2B|SCNN1D|TRPM2|KCNE3|ANO10|ASIC4|KCNT1	-1.8747258464783823	147	-2.870531290644003	3.1658206429780034
-2.335297246210256	GO:0006814	GO Biological Processes	sodium ion transport	19_GO:0051179 localization	-2.719014711373313	2.9582898523226766	3.6923039609623873	ADRB2|ATP1B1|SCN2B|SCNN1D|SGK1|SLC6A4|SLC6A6|TRPM2|HECW1|FXYD6	-1.7453150413883034	147	-2.870531290644003	3.1658206429780034
-2.2669708394743004	GO:0015077	GO Molecular Functions	monovalent inorganic cation transmembrane transporter activity		-2.704819973129267	2.1701189891381474	3.4061026577462488	ATP6V0A1|KCNJ2|KCNQ1|SCN2B|SCNN1D|SLC6A4|SLC6A6|SLC8A1|SLC11A1|SLC18A1|TRPM2|KCNE3|ASIC4|KCNT1|SLC39A8|C15orf48|SLC45A3	-1.7327512688798237	147	-2.870531290644003	3.1658206429780034
-2.568530985023686	GO:0140115	GO Biological Processes	export across plasma membrane	19_GO:0051179 localization	-2.7579415119214685	5.276367738296672	4.30416	ATP1B1|KCNQ1|SLC8A1|KCNE3|SLC40A1	-1.7767388935136474	148	-2.7579415119214685	5.276367738296672
-2.4311311196377257	GO:0090075	GO Biological Processes	relaxation of muscle	19_GO:0032501 multicellular organismal process	-2.618135786802495	4.94659	4.102736043075809	ATP1B1|KCNJ2|P2RY1|SLC8A1|TIFAB	-1.654987824996095	148	-2.7579415119214685	5.276367738296672
-2.4311311196377257	hsa04974	KEGG Pathway	Protein digestion and absorption		-2.618135786802495	4.94659	4.102736043075809	ATP1B1|KCNQ1|SLC8A1|SLC7A7|KCNE3	-1.654987824996095	148	-2.7579415119214685	5.276367738296672
-2.4311311196377257	ko04974	KEGG Pathway	Protein digestion and absorption		-2.618135786802495	4.94659	4.102736043075809	ATP1B1|KCNQ1|SLC8A1|SLC7A7|KCNE3	-1.654987824996095	148	-2.7579415119214685	5.276367738296672
-2.3051408018844035	hsa04978	KEGG Pathway	Mineral absorption		-2.4897497650512745	4.655618592614711	3.9174155434090396	ATP1B1|HMOX1|SLC8A1|VDR|SLC40A1	-1.5451860300017752	148	-2.7579415119214685	5.276367738296672
-2.3051408018844035	ko04978	KEGG Pathway	Mineral absorption		-2.4897497650512745	4.655618592614711	3.9174155434090396	ATP1B1|HMOX1|SLC8A1|VDR|SLC40A1	-1.5451860300017752	148	-2.7579415119214685	5.276367738296672
-2.4311311196377257	GO:0042379	GO Molecular Functions	chemokine receptor binding		-2.618135786802495	4.94659	4.102736043075809	CXCL8|PPBP|CCL21|CCRL2|CXCL16	-1.654987824996095	149	-2.618135786802495	4.94659
-2.292879404456165	GO:0032570	GO Biological Processes	response to progesterone	19_GO:0050896 response to stimulus	-2.6119827974904744	5.115376202974628	4.159290040206403	SRC|THBS1|TLR2|RAMP2|TXNIP	-1.6495788092825487	150	-2.6119827974904744	5.115376202974628
-2.048694883759836	GO:0061351	GO Biological Processes	neural precursor cell proliferation	19_GO:0008283 cell proliferation	-2.5048388853959827	3.2201712490856673	3.5844142545113318	C5AR1|DBN1|LYN|SLC6A4|NR2E1|NUMB|SPINT2|LRRK2	-1.5561373289178335	151	-2.5048388853959827	3.2201712490856673
-2.216387267550881	GO:0020037	GO Molecular Functions	heme binding		-2.4976038905874844	2.907386304775717	3.4761332412023385	BACH1|CYBB|CYP1B1|HMOX1|PTGS2|SRC|TBXAS1|FLVCR2|STEAP4	-1.5505725194900495	152	-2.4976038905874844	2.907386304775717
-2.026719318090232	GO:0003006	GO Biological Processes	developmental process involved in reproduction	19_GO:0022414 reproductive process	-2.382432007455631	1.8750178954903363	3.0346492080165905	ACVR1B|ACVR2A|ALPL|ANXA1|C3|CEBPA|CEBPB|CSF1|GATA1|ICAM1|IL10|KIT|MMP19|SPP1|SRC|STK3|STXBP1|VDR|ADAM19|MERTK|SPINT2	-1.449482998585981	153	-2.382432007455631	1.8750178954903363
-2.1890383009788255	GO:0042454	GO Biological Processes	ribonucleoside catabolic process	19_GO:0008152 metabolic process	-2.371261886118601	4.396973115247227	3.7459840310467007	CDA|DPYS|PNP|UPP1|ADA2	-1.4412549112902922	154	-2.371261886118601	4.396973115247227

## Sheet: PPI_Neutrophils_HEGs
Supplementary File 2. Protein-protein interaction of highly enriched genes (HEG) in neutrophils
GO_MCODE
Network	Annotation
MyList	GO:0002274|myeloid leukocyte activation|-35.3;GO:0045055|regulated exocytosis|-30.8;GO:0002366|leukocyte activation involved in immune response|-29.3
_FINAL	GO:0002274|myeloid leukocyte activation|-39.7;GO:0002366|leukocyte activation involved in immune response|-33.6;GO:0045055|regulated exocytosis|-33.5
_FINAL_MCODE_ALL	GO:0002274|myeloid leukocyte activation|-42.8;GO:0045055|regulated exocytosis|-42.0;GO:0043299|leukocyte degranulation|-36.6
_FINAL_SUB1_MCODE_1	GO:0045055|regulated exocytosis|-15.8;GO:0002576|platelet degranulation|-11.4;GO:0043062|extracellular structure organization|-10.5
_FINAL_SUB1_MCODE_2	GO:0043299|leukocyte degranulation|-14.4;GO:0045055|regulated exocytosis|-12.8;GO:0002444|myeloid leukocyte mediated immunity|-12.5
_FINAL_SUB1_MCODE_3	GO:0030595|leukocyte chemotaxis|-13.0;GO:0060326|cell chemotaxis|-12.1;GO:0050900|leukocyte migration|-11.9
_FINAL_SUB1_MCODE_4	GO:0043312|neutrophil degranulation|-20.2;GO:0002283|neutrophil activation involved in immune response|-20.1;GO:0002446|neutrophil mediated immunity|-20.0
_FINAL_SUB1_MCODE_5	GO:0019372|lipoxygenase pathway|-6.9;GO:0042759|long-chain fatty acid biosynthetic process|-6.5;hsa00590|Arachidonic acid metabolism|-5.9
_FINAL_SUB1_MCODE_6	GO:0060337|type I interferon signaling pathway|-6.8;GO:0071357|cellular response to type I interferon|-6.8;GO:0034340|response to type I interferon|-6.7
_FINAL_SUB1_MCODE_7	GO:0002757|immune response-activating signal transduction|-8.9;GO:0002764|immune response-regulating signaling pathway|-8.7;GO:0002253|activation of immune response|-8.7
_FINAL_SUB1_MCODE_8	GO:0008528|G protein-coupled peptide receptor activity|-5.9;GO:0001653|peptide receptor activity|-5.8;ko04080|Neuroactive ligand-receptor interaction|-5.7
_FINAL_SUB1_MCODE_9	GO:0043312|neutrophil degranulation|-7.2;GO:0002283|neutrophil activation involved in immune response|-7.2;GO:0002446|neutrophil mediated immunity|-7.1
_FINAL_SUB1_MCODE_10	GO:0007187|G protein-coupled receptor signaling pathway, coupled to cyclic nucleotide second messenger|-7.7;GO:0007189|adenylate cyclase-activating G protein-coupled receptor signaling pathway|-6.0;ko04080|Neuroactive ligand-receptor interaction|-6.0
_FINAL_SUB1_MCODE_11	GO:0035325|Toll-like receptor binding|-7.8;M264|PID TOLL ENDOGENOUS PATHWAY|-7.1;GO:0002224|toll-like receptor signaling pathway|-7.0
_FINAL_SUB1_MCODE_12	ko04064|NF-kappa B signaling pathway|-8.5;hsa04064|NF-kappa B signaling pathway|-8.4;ko04060|Cytokine-cytokine receptor interaction|-7.9
_FINAL_SUB1_MCODE_13	M7|PID FCER1 PATHWAY|-9.1;ko04072|Phospholipase D signaling pathway|-8.2;hsa04072|Phospholipase D signaling pathway|-8.0
_FINAL_SUB1_MCODE_14	GO:0004714|transmembrane receptor protein tyrosine kinase activity|-7.5;GO:0019199|transmembrane receptor protein kinase activity|-6.9;GO:0004713|protein tyrosine kinase activity|-5.6
_FINAL_SUB1_MCODE_15	M00089|Triacylglycerol biosynthesis|-8.7;hsa_M00089|Triacylglycerol biosynthesis|-8.7;GO:0008374|O-acyltransferase activity|-7.4
_FINAL_SUB1_MCODE_16	GO:0001228|DNA-binding transcription activator activity, RNA polymerase II-specific|-5.0
